# Supplementary material for: SHP2 as a primordial epigenetic enzyme expunges histone H3 pTyr-54 to amend androgen receptor homeostasis
Source: Nat Commun. 2024 Jul 4;15:5629. doi: 10.1038/s41467-024-49978-4 (PMC11224269; doi:10.1038/s41467-024-49978-4)
Supplement: Supplementary file 4 — Supplementary Data 1 [file 41467_2024_49978_MOESM4_ESM.xlsx]

## Sheet: 9b_vs_input
PeakID	Chr	Start	End	Strand	Peak Score	Focus Ratio/Region Size	Annotation	Detailed Annotation	Distance to TSS	Nearest PromoterID	Entrez ID	Nearest Unigene	Nearest Refseq	Nearest Ensembl	Gene Name	Gene Alias	Gene Description	Gene Type	fold_change	pvalue	qvalue	distance2peak
9b_vs_input_peak_5	chr10	70194848	70195261	+	674	NA	Intergenic	(TC)n|Simple_repeat|Simple_repeat	-9610	NM_001304739	69563	Mm.64672	NM_001304739	ENSMUSG00000019933	Mrln	2310015B20Rik|Linc-RAM|Mln	myoregulin	protein-coding	18.8836	73.4989	67.4826	386
9b_vs_input_peak_32	chr8	105993736	105993971	+	336	NA	intron (NM_176913, intron 1 of 11)	B3|SINE|B2	-2080	NM_001301205	319446	Mm.248357	NM_176913	ENSMUSG00000053687	Dpep2	F630103D06Rik|MBD-2	dipeptidase 2	protein-coding	17.6557	39.3158	33.6041	52
9b_vs_input_peak_19	chr18	65427478	65427800	+	1074	NA	intron (NR_105742, intron 3 of 6)	7SLRNA|srpRNA|srpRNA	-3351	NM_172833	240354	Mm.132613	NM_172833	ENSMUSG00000032688	Malt1	A630046N12|D430033E09Rik|Pcasp1	MALT1 paracaspase	protein-coding	11.586	113.661	107.442	25
9b_vs_input_peak_29	chr6	125876911	125877242	+	726	NA	intron (NM_001364563, intron 12 of 23)	(CACTC)n|Simple_repeat|Simple_repeat	165888	NM_001364563	243634	Mm.333398	NM_153589	ENSMUSG00000038115	Ano2	BC033409|Tmem16b	anoctamin 2	protein-coding	10.5165	78.6955	72.6404	176
9b_vs_input_peak_8	chr12	4417717	4417983	+	456	NA	intron (NM_010881, intron 1 of 22)	L1MA6|LINE|L1	59332	NM_010881	17977	Mm.301039	NM_010881	ENSMUSG00000020647	Ncoa1	KAT13A|NCoA-1|NRC-1|SRC-1|SRC-a|SRC1|bHLHe74|mNRC-1	nuclear receptor coactivator 1	protein-coding	10.2646	51.494	45.6439	34
9b_vs_input_peak_39	chrX	98150226	98150637	+	106	NA	exon (NM_013476, exon 1 of 8)	exon (NM_013476, exon 1 of 8)	1674	NM_013476	11835	Mm.39005	NM_013476	ENSMUSG00000046532	Ar	AW320017|Tfm	androgen receptor	protein-coding	9.09535	15.943	10.6609	310
9b_vs_input_peak_20	chr2	32301449	32301883	+	93	NA	intron (NM_001362696, intron 10 of 24)	intron (NM_001362696, intron 10 of 24)	13340	NM_001362698	99412	Mm.106376	NM_133852	ENSMUSG00000002546	Golga2	AW555139|GM130	golgi autoantigen, golgin subfamily a, 2	protein-coding	8.29126	14.6185	9.39977	7
9b_vs_input_peak_27	chr5	149247965	149248244	+	496	NA	Intergenic	7SLRNA|srpRNA|srpRNA	-16900	NM_009663	11690	Mm.19844	NM_009663	ENSMUSG00000060063	Alox5ap	Flap	arachidonate 5-lipoxygenase activating protein	protein-coding	8.2552	55.4833	49.6024	16
9b_vs_input_peak_1	chr1	24612533	24613294	+	514	NA	Intergenic	Intergenic	-25476	NM_007733	12823	Mm.329196	NM_007733	ENSMUSG00000026141	Col19a1	-	collagen, type XIX, alpha 1	protein-coding	7.44415	57.3306	51.4285	225
9b_vs_input_peak_12	chr16	3754391	3754680	+	58	NA	Intergenic	L1Md_F2|LINE|L1	10436	NM_148924	74120	Mm.29081	NM_148924	ENSMUSG00000022529	Zfp263	1200014J04Rik|AI326880|AU020888|NT2|mFPM315	zinc finger protein 263	protein-coding	6.95527	10.9362	5.8574	184
9b_vs_input_peak_10	chr14	20229340	20229565	+	47	NA	Intergenic	Intergenic	39817	NM_029006	74571	Mm.105571	NM_029006	ENSMUSG00000023387	Kcnk16	4731413G05Rik|TALK-1|TALK1	potassium channel, subfamily K, member 16	protein-coding	6.42025	9.75913	4.75047	118
9b_vs_input_peak_14	chr16	32680929	32681270	+	36	NA	intron (NM_016788, intron 14 of 15)	intron (NM_016788, intron 14 of 15)	7945	NM_001289443	51789	Mm.251115	NM_016788	ENSMUSG00000022791	Tnk2	Ack|Ack-1|Ack1|Cdgip|Pyk1	tyrosine kinase, non-receptor, 2	protein-coding	5.88523	8.61645	3.6701	337
9b_vs_input_peak_34	chr8	124432075	124432346	+	36	NA	intron (NM_171824, intron 1 of 6)	intron (NM_171824, intron 1 of 6)	1726	NM_171824	209966	Mm.234233	NM_171824	ENSMUSG00000050751	Pgbd5	2900019M05Rik|AI854313	piggyBac transposable element derived 5	protein-coding	5.88523	8.61645	3.6701	75
9b_vs_input_peak_25	chr5	76042052	76042297	+	36	NA	Intergenic	Intergenic	-63719	NM_001363216	16542	Mm.285	NM_010612	ENSMUSG00000062960	Kdr	6130401C07|Flk-1|Flk1|Krd-1|Ly73|VEGFR-2|VEGFR2|orv|sVEGFR-2	kinase insert domain protein receptor	protein-coding	5.88523	8.61645	3.6701	72
9b_vs_input_peak_13	chr16	15642486	15642851	+	138	NA	intron (NM_011159, intron 1 of 85)	intron (NM_011159, intron 1 of 85)	4802	NM_011159	19090	Mm.71	NM_011159	ENSMUSG00000022672	Prkdc	AI326420|AU019811|DNA-PKcs|DNAPDcs|DNAPK|DNPK1|DOXNPH|HYRC1|XRCC7|dxnph|p460|scid|slip	protein kinase, DNA activated, catalytic polypeptide	protein-coding	5.79358	19.1592	13.8002	347
9b_vs_input_peak_31	chr7	141298007	141298424	+	142	NA	intron (NM_001282073, intron 11 of 11)	intron (NM_001282073, intron 11 of 11)	6197	NM_007878	13491	Mm.41075	NM_007878	ENSMUSG00000025496	Drd4	AW125663|D4R|Drd-4	dopamine receptor D4	protein-coding	5.68717	19.6374	14.2682	13
9b_vs_input_peak_33	chr8	106885620	106885928	+	26	NA	3' UTR (NM_001364186, exon 4 of 4)	3' UTR (NM_001364186, exon 4 of 4)	7819	NM_145412	214987	Mm.490308	NM_145412	ENSMUSG00000046691	Chtf8	5830457O10Rik|Ctf8|Derpc	CTF8, chromosome transmission fidelity factor 8	protein-coding	5.35021	7.51109	2.6517	100
9b_vs_input_peak_15	chr16	95377597	95377841	+	26	NA	intron (NM_001302179, intron 6 of 9)	intron (NM_001302179, intron 6 of 9)	81629	NM_001302153	13876	Mm.164531	NM_133659	ENSMUSG00000040732	Erg	D030036I24Rik	ETS transcription factor	protein-coding	5.35021	7.51109	2.6517	173
9b_vs_input_peak_11	chr14	64814772	64815031	+	26	NA	intron (NM_001347627, intron 10 of 10)	intron (NM_001347627, intron 10 of 10)	134956	NM_177338	219150	Mm.344074	NM_177338	ENSMUSG00000021972	Hmbox1	AI451877|AI604847|F830020C16Rik	homeobox containing 1	protein-coding	5.35021	7.51109	2.6517	248
9b_vs_input_peak_9	chr13	69232855	69233115	+	26	NA	Intergenic	Intergenic	-233444	NM_153534	210044	Mm.390617	NM_153534	ENSMUSG00000021536	Adcy2	mKIAA1060	adenylate cyclase 2	protein-coding	5.35021	7.51109	2.6517	241
9b_vs_input_peak_7	chr11	104528419	104528725	+	70	NA	intron (NM_145436, intron 6 of 18)	intron (NM_145436, intron 6 of 18)	22048	NM_001285989	217232	Mm.89845	NM_145436	ENSMUSG00000020687	Cdc27	AI452358|APC3|BC023187	cell division cycle 27	protein-coding	5.18559	12.227	7.08715	18
9b_vs_input_peak_6	chr11	42368931	42369199	+	17	NA	Intergenic	Intergenic	-47993	NM_008068	14399	Mm.4915	NM_008068	ENSMUSG00000020428	Gabra6	GABA-ARalpha6|Gabra-6|alpha6	gamma-aminobutyric acid (GABA) A receptor, subunit alpha 6	protein-coding	4.81519	6.4465	1.71519	72
9b_vs_input_peak_26	chr5	110825574	110825827	+	17	NA	Intergenic	RMER15-int|LTR|ERVL	14077	NR_153348	100900	Mm.200231	NM_153571	ENSMUSG00000043510	Hscb	AI325508|AW049829|Hsc20	HscB iron-sulfur cluster co-chaperone	protein-coding	4.81519	6.4465	1.71519	80
9b_vs_input_peak_4	chr1	181275354	181275602	+	17	NA	Intergenic	MTB|LTR|ERVL-MaLR	-63500	NM_145514	226757	Mm.289082	NM_145514	ENSMUSG00000038733	Wdr26	1600024A01Rik|AA693241|AI447817|AU044014|C77982|Gid7	WD repeat domain 26	protein-coding	4.81519	6.4465	1.71519	120
9b_vs_input_peak_3	chr1	120729409	120729650	+	17	NA	Intergenic	Intergenic	127042	NM_010133	13798	Mm.2657	NM_010133	ENSMUSG00000058665	En1	En-1|Mo-en.1|engrailed-1	engrailed 1	protein-coding	4.81519	6.4465	1.71519	155
9b_vs_input_peak_17	chr17	88626448	88626707	+	17	NA	promoter-TSS (NM_029858)	promoter-TSS (NM_029858)	22	NM_029858	77057	Mm.482203	NM_029858	ENSMUSG00000033855	Ston1	4921524J06Rik|C86231|Salf|Sblf	stonin 1	protein-coding	4.79012	6.40655	1.71519	22
9b_vs_input_peak_30	chr7	27620165	27620414	+	11	NA	intron (NM_007434, intron 4 of 13)	intron (NM_007434, intron 4 of 13)	12953	NM_001331109	11652	Mm.177194	NM_007434	ENSMUSG00000004056	Akt2	2410016A19Rik|AW554154|PKB|PKBbeta	thymoma viral proto-oncogene 2	protein-coding	4.34407	5.70557	1.17998	38
9b_vs_input_peak_23	chr2	98666683	98667210	+	3781	NA	Intergenic	GSAT_MM|Satellite|Satellite	1199289	NM_001363049	241568	Mm.241682	NM_178725	ENSMUSG00000050587	Lrrc4c	6430556C10Rik|NGL-1	leucine rich repeat containing 4C	protein-coding	1.28059	384.887	378.188	475
9b_vs_input_peak_22	chr2	98662267	98662696	+	12	NA	Intergenic	GSAT_MM|Satellite|Satellite	1194824	NM_001363049	241568	Mm.241682	NM_178725	ENSMUSG00000050587	Lrrc4c	6430556C10Rik|NGL-1	leucine rich repeat containing 4C	protein-coding	1.07381	5.77013	1.24394	382
9b_vs_input_peak_16	chr17	4626165	4626597	+	16470	NA	Intergenic	(CACTC)n|Simple_repeat|Simple_repeat	-8599	NR_130984	75117	Mm.429393	NR_130984	ENSMUSG00000116767	4930517M08Rik	-	RIKEN cDNA 4930517M08 gene	ncRNA	40.2506	1656.5	1647.07	178
9b_vs_input_peak_24	chr3	143690416	143690654	+	435	NA	intron (NR_040405, intron 1 of 2)	L1MC1|LINE|L1	21608	NR_040405	621809	Mm.360134	NR_040405	ENSMUSG00000105279	Gm6260	EG621809	predicted gene 6260	ncRNA	13.3535	49.3948	43.5633	40
9b_vs_input_peak_2	chr1	57234218	57234523	+	164	NA	Intergenic	Lx9|LINE|L1	-19374	NR_037990	407809	Mm.134505	NR_037990	ENSMUSG00000101429	BC055402	-	cDNA sequence BC055402	ncRNA	10.2758	21.883	16.4595	279
9b_vs_input_peak_28	chr6	20088978	20089207	+	64	NA	Intergenic	L1Md_F2|LINE|L1	533750	NR_105789	102465192		NR_105789	ENSMUSG00000099149	Mir6370	Gm27480|mmu-mir-6370	microRNA 6370	ncRNA	7.16016	11.6051	6.49495	208
9b_vs_input_peak_18	chr18	11094233	11094543	+	47	NA	Intergenic	ORR1A1|LTR|ERVL-MaLR	-41821	NR_105023	68434	Mm.57626	NR_105022	ENSMUSG00000097222	1010001N08Rik	Gata6as	RIKEN cDNA 1010001N08 gene	ncRNA	6.42025	9.75913	4.75047	149
9b_vs_input_peak_35	chr9	3003365	3003606	+	1570	NA	Intergenic	GSAT_MM|Satellite|Satellite	35258	NR_039546	100628572		NR_039546	ENSMUSG00000106183	Mir101c	mir-101c|mmu-mir-101c	microRNA 101c	ncRNA	2.35873	163.406	157.023	128
9b_vs_input_peak_38	chr9	3034942	3035246	+	680	NA	Intergenic	GSAT_MM|Satellite|Satellite	3649	NR_039546	100628572		NR_039546	ENSMUSG00000106183	Mir101c	mir-101c|mmu-mir-101c	microRNA 101c	ncRNA	1.95092	74.0191	68.0003	162
9b_vs_input_peak_36	chr9	3024076	3024562	+	4146	NA	Intergenic	GSAT_MM|Satellite|Satellite	14424	NR_039546	100628572		NR_039546	ENSMUSG00000106183	Mir101c	mir-101c|mmu-mir-101c	microRNA 101c	ncRNA	1.51542	421.376	414.608	428
9b_vs_input_peak_37	chr9	3032194	3032727	+	24	NA	Intergenic	GSAT_MM|Satellite|Satellite	6283	NR_039546	100628572		NR_039546	ENSMUSG00000106183	Mir101c	mir-101c|mmu-mir-101c	microRNA 101c	ncRNA	1.35447	7.22651	2.44313	280
9b_vs_input_peak_21	chr2	91584695	91584978	+	134	NA	intron (NM_029437, intron 23 of 42)	B1_Mus2|SINE|Alu	-11245	NR_028553	100217458		NR_028553	ENSMUSG00000077221	Snord67	MBII-166	small nucleolar RNA, C/D box 67	snoRNA	7.96893	18.8279	13.4768	14

## Sheet: ko_vs_input
PeakID	Chr	Start	End	Strand	Peak Score	Focus Ratio/Region Size	Annotation	Detailed Annotation	Distance to TSS	Nearest PromoterID	Entrez ID	Nearest Unigene	Nearest Refseq	Nearest Ensembl	Gene Name	Gene Alias	Gene Description	Gene Type	fold_change	pvalue	qvalue	distance2peak
ko_vs_input_peak_103	chr10	70194848	70195257	+	381	NA	Intergenic	(TC)n|Simple_repeat|Simple_repeat	-9612	NM_001304739	69563	Mm.64672	NM_001304739	ENSMUSG00000019933	Mrln	2310015B20Rik|Linc-RAM|Mln	myoregulin	protein-coding	14.8275	43.7894	38.1086	386
ko_vs_input_peak_832	chr6	125876912	125877216	+	619	NA	intron (NM_001364563, intron 12 of 23)	(CACTC)n|Simple_repeat|Simple_repeat	165876	NM_001364563	243634	Mm.333398	NM_153589	ENSMUSG00000038115	Ano2	BC033409|Tmem16b	anoctamin 2	protein-coding	11.2464	67.7205	61.9076	174
ko_vs_input_peak_500	chr18	65427479	65427801	+	680	NA	intron (NR_105742, intron 3 of 6)	7SLRNA|srpRNA|srpRNA	-3350	NM_172833	240354	Mm.132613	NM_172833	ENSMUSG00000032688	Malt1	A630046N12|D430033E09Rik|Pcasp1	MALT1 paracaspase	protein-coding	10.4201	73.8543	68.0176	31
ko_vs_input_peak_646	chr3	103363617	103363881	+	121	NA	Intergenic	ORR1A2|LTR|ERVL-MaLR	84456	NM_001079830	94093	Mm.195036	NM_053170	ENSMUSG00000033014	Trim33	8030451N04Rik|AI413936|Ecto|Tif1g	tripartite motif-containing 33	protein-coding	9.99541	17.4633	12.1449	13
ko_vs_input_peak_776	chr5	149247963	149248242	+	485	NA	Intergenic	7SLRNA|srpRNA|srpRNA	-16902	NM_001308462	11690	Mm.19844	NM_009663	ENSMUSG00000060063	Alox5ap	Flap	arachidonate 5-lipoxygenase activating protein	protein-coding	9.53083	54.2833	48.5321	16
ko_vs_input_peak_696	chr4	87228546	87228842	+	94	NA	promoter-TSS (NM_001110240)	promoter-TSS (NM_001110240)	-731	NM_001110240	76376	Mm.490487	NM_172426	ENSMUSG00000037996	Slc24a2	2810021B17Rik|6330417K15Rik|AI847460|Nckx2	solute carrier family 24 (sodium/potassium/calcium exchanger), member 2	protein-coding	8.81948	14.7177	9.48045	88
ko_vs_input_peak_140	chr11	6639944	6640289	+	84	NA	Intergenic	Intergenic	-1467	NM_011709	22373	Mm.268094	NM_011709	ENSMUSG00000000381	Wap	-	whey acidic protein	protein-coding	8.36084	13.6079	8.40429	186
ko_vs_input_peak_844	chr7	7188349	7188706	+	84	NA	Intergenic	Intergenic	17174	NM_146179	232854	Mm.184857	NM_146179	ENSMUSG00000034538	Zfp418	A230102I05Rik	zinc finger protein 418	protein-coding	8.36084	13.6079	8.40429	205
ko_vs_input_peak_631	chr3	67717154	67717531	+	84	NA	Intergenic	MLT1A1|LTR|ERVL-MaLR	134574	NM_025813	66868	Mm.491153	NM_025813	ENSMUSG00000027775	Mfsd1	1200003O06Rik	major facilitator superfamily domain containing 1	protein-coding	8.36084	13.6079	8.40429	63
ko_vs_input_peak_360	chr15	74926144	74926563	+	84	NA	Intergenic	Intergenic	-28698	NM_001164039	17069	Mm.788	NM_008529	ENSMUSG00000022587	Ly6e	Ly67|RIG-E|Sca-2|TSA-1|Tsa1	lymphocyte antigen 6 complex, locus E	protein-coding	8.36084	13.6079	8.40429	78
ko_vs_input_peak_48	chr1	124952184	124952499	+	84	NA	Intergenic	Intergenic	483386	NM_001205385	74117	Mm.183102	NM_023735	ENSMUSG00000026341	Actr3	1200003A09Rik|Arp3	ARP3 actin-related protein 3	protein-coding	8.36084	13.6079	8.40429	174
ko_vs_input_peak_802	chr6	54221303	54221738	+	84	NA	intron (NM_001163640, intron 6 of 12)	intron (NM_001163640, intron 6 of 12)	-43338	NM_001311133	69993	Mm.321147	NM_023543	ENSMUSG00000004633	Chn2	1700026N20Rik|4930557O16Rik|ARHGAP3|Bch	chimerin 2	protein-coding	8.36084	13.6079	8.40429	353
ko_vs_input_peak_690	chr4	71488072	71488329	+	82	NA	Intergenic	ORR1D1|LTR|ERVL-MaLR	712693	NM_011599	21885	Mm.278444	NM_011599	ENSMUSG00000008305	Tle1	C230057C06Rik|Estm14|Grg-1|Grg1|Tle4l	transducin-like enhancer of split 1	protein-coding	8.23152	13.3859	8.22439	78
ko_vs_input_peak_922	chr8	34745230	34745495	+	82	NA	Intergenic	RLTR31D_MM|LTR|ERVK	-62248	NM_176933	319520	Mm.170276	NM_176933	ENSMUSG00000031530	Dusp4	2700078F24Rik|AI844617|BB104621|E130306H24Rik|MKP2	dual specificity phosphatase 4	protein-coding	8.23152	13.3859	8.22439	168
ko_vs_input_peak_790	chr6	29876688	29876963	+	80	NA	intron (NM_001347084, intron 5 of 17)	intron (NM_001347084, intron 5 of 17)	17229	NM_001171001	74340	Mm.210899	NM_021414	ENSMUSG00000029772	Ahcyl2	4631427C17Rik|AI227036|Adohcyase3|mKIAA0828	S-adenosylhomocysteine hydrolase-like 2	protein-coding	7.9071	13.189	8.04886	260
ko_vs_input_peak_379	chr16	9050865	9051229	+	71	NA	Intergenic	RMER13B|LTR|ERVK	220947	NM_001081400	69053	Mm.390868	NM_001081400	ENSMUSG00000022507	1810013L24Rik	1110017P05Rik|3010002C02Rik|AA792997|AW124177|Gm19906|R74903	RIKEN cDNA 1810013L24 gene	protein-coding	7.76364	12.2893	7.17278	152
ko_vs_input_peak_214	chr12	84179520	84179788	+	71	NA	intron (NM_001163501, intron 1 of 12)	B2_Mm1a|SINE|B2	14361	NM_001163502	238317	Mm.31256	NM_001163501	ENSMUSG00000042507	Elmsan1	9430029N19Rik|C130039O16Rik|Gm260	ELM2 and Myb/SANT-like domain containing 1	protein-coding	7.76364	12.2893	7.17278	162
ko_vs_input_peak_337	chr15	12607778	12608122	+	71	NA	intron (NM_001081064, intron 2 of 25)	intron (NM_001081064, intron 2 of 25)	131942	NM_001081064	68070	Mm.423205	NM_001081064	ENSMUSG00000022197	Pdzd2	4930537L06Rik|A930022H17Rik|Gm21706|Gm82|Pdzk3	PDZ domain containing 2	protein-coding	7.76364	12.2893	7.17278	196
ko_vs_input_peak_641	chr3	88873808	88874134	+	71	NA	intron (NM_027389, intron 12 of 31)	Lx3A|LINE|L1	38740	NM_001242372	76022	Mm.126870	NM_027389	ENSMUSG00000054199	Gon4l	1500041I23Rik|2610100B20Rik|3632445O20Rik|5430404N14Rik|AA387005	gon-4-like (C.elegans)	protein-coding	7.76364	12.2893	7.17278	53
ko_vs_input_peak_673	chr4	31671503	31672015	+	71	NA	Intergenic	MLT2B1|LTR|ERVL	-292348	NM_009316	26409	Mm.258589	NM_009316	ENSMUSG00000028284	Map3k7	B430101B05|C87327|Tak1	mitogen-activated protein kinase kinase kinase 7	protein-coding	7.76364	12.2893	7.17278	162
ko_vs_input_peak_89	chr10	26321561	26321866	+	71	NA	intron (NM_172787, intron 12 of 21)	intron (NM_172787, intron 12 of 21)	52359	NM_001347467	237339	Mm.338439	NM_172787	ENSMUSG00000039089	L3mbtl3	AI481284|MBT-1	L3MBTL3 histone methyl-lysine binding protein	protein-coding	7.76364	12.2893	7.17278	18
ko_vs_input_peak_186	chr12	14089294	14089606	+	71	NA	Intergenic	Intergenic	62588	NM_029007	105005	Mm.227253	NM_029007	ENSMUSG00000020607	Lratd1	2310003N02Rik|4731402F03Rik|AW125753|Fam84a|Nse1	LRAT domain containing 1	protein-coding	7.76364	12.2893	7.17278	68
ko_vs_input_peak_552	chr2	63116896	63117286	+	71	NA	intron (NM_133207, intron 2 of 15)	intron (NM_133207, intron 2 of 15)	67196	NM_133207	170738	Mm.242532	NM_133207	ENSMUSG00000059742	Kcnh7	9330137I11Rik|Kv11.3|erg3	potassium voltage-gated channel, subfamily H (eag-related), member 7	protein-coding	7.76364	12.2893	7.17278	62
ko_vs_input_peak_359	chr15	74904681	74905063	+	71	NA	Intergenic	RMER17C|LTR|ERVK	-23168	NM_025929	67038	Mm.154566	NM_025929	ENSMUSG00000063522	Ly6m	2010109I03Rik	lymphocyte antigen 6 complex, locus M	protein-coding	7.76364	12.2893	7.17278	22
ko_vs_input_peak_264	chr13	77615587	77615903	+	71	NA	Intergenic	Lx2B2|LINE|L1	-92945	NM_001163419	68675	Mm.343005	NM_138312	ENSMUSG00000064138	Fam172a	1110033M05Rik|2610318O14Rik|53-E6|9430037D06Rik|AF064782|pEN87	family with sequence similarity 172, member A	protein-coding	7.76364	12.2893	7.17278	273
ko_vs_input_peak_677	chr4	40699814	40700212	+	71	NA	intron (NM_001025445, intron 1 of 7)	RLTR20B1|LTR|ERVK	2903	NM_025545	66408	Mm.430710	NM_025545	ENSMUSG00000028411	Aptx	2410016G21Rik|AA388047|FHA-HIT	aprataxin	protein-coding	7.71511	12.206	7.13626	329
ko_vs_input_peak_797	chr6	39188785	39189124	+	70	NA	intron (NM_001033430, intron 1 of 19)	MER5A|DNA|hAT-Charlie	17819	NM_001033430	338523	Mm.293175	NM_001033430	ENSMUSG00000042599	Kdm7a	A630082K20Rik|BB041802|Jhdm1d|mKIAA1718	lysine (K)-specific demethylase 7A	protein-coding	7.64355	12.0838	7.01967	106
ko_vs_input_peak_1003	chr9	50520329	50520614	+	70	NA	Intergenic	RMER1C|Other|Other	8185	NM_001364489	19286	Mm.35856	NM_011220	ENSMUSG00000032067	Pts	PTPS	6-pyruvoyl-tetrahydropterin synthase	protein-coding	7.64355	12.0838	7.01967	187
ko_vs_input_peak_760	chr5	120496698	120496973	+	70	NA	intron (NM_023625, intron 2 of 11)	RMER4A|LTR|ERVK	6788	NM_023625	71772	Mm.100065	NM_023625	ENSMUSG00000029598	Plbd2	1300012G16Rik|AU019810|P76	phospholipase B domain containing 2	protein-coding	7.64355	12.0838	7.01967	95
ko_vs_input_peak_775	chr5	146930700	146931060	+	68	NA	Intergenic	Intergenic	-17777	NM_025652	66596	Mm.196528	NM_025652	ENSMUSG00000016503	Gtf3a	2010015D03Rik|2610111I01Rik|5330403M05Rik	general transcription factor III A	protein-coding	7.53283	11.896	6.84572	296
ko_vs_input_peak_727	chr4	153685250	153685543	+	67	NA	Intergenic	(TGGA)n|Simple_repeat|Simple_repeat	-202566	NM_001099299	230959	Mm.318874	NM_001099299	ENSMUSG00000039546	Ajap1	Gm573	adherens junction associated protein 1	protein-coding	7.4974	11.8362	6.788	110
ko_vs_input_peak_598	chr2	164329930	164330235	+	59	NA	Intergenic	Lx9|LINE|L1	-2683	NM_009301	20944	Mm.140154	NM_009301	ENSMUSG00000017004	Svs5	BB115186|Semg1|Svp-1|Svp1|Svp5	seminal vesicle secretory protein 5	protein-coding	7.16644	11.0026	5.98634	162
ko_vs_input_peak_382	chr16	10736502	10736964	+	59	NA	intron (NM_177562, intron 22 of 22)	intron (NM_177562, intron 22 of 22)	48803	NM_009896	12703	Mm.130	NM_009896	ENSMUSG00000038037	Socs1	Cish1|Cish7|JAB|SOCS-1|SSI-1	suppressor of cytokine signaling 1	protein-coding	7.16644	11.0026	5.98634	176
ko_vs_input_peak_511	chr19	5289279	5289532	+	59	NA	intron (NM_030109, intron 5 of 20)	B3|SINE|B2	6050	NM_030109	319322	Mm.196532	NM_030109	ENSMUSG00000024853	Sf3b2	145kDa|2610311M13Rik|2810441F20Rik|B230398H18Rik|SAP145|SF3b1|SF3b145|SF3b150	splicing factor 3b, subunit 2	protein-coding	7.16644	11.0026	5.98634	82
ko_vs_input_peak_978	chr9	5106677	5106979	+	59	NA	Intergenic	Lx2|LINE|L1	-191689	NM_009807	12362	Mm.1051	NM_009807	ENSMUSG00000025888	Casp1	ICE|Il1bc	caspase 1	protein-coding	7.16644	11.0026	5.98634	96
ko_vs_input_peak_398	chr16	40775417	40775683	+	59	NA	intron (NM_001361281, intron 1 of 8)	intron (NM_001361281, intron 1 of 8)	-757276	NM_001347236	268890	Mm.310524	NM_175548	ENSMUSG00000061080	Lsamp	5430428I19|AW046674|B130007O04Rik|D930023J12Rik|Gm29907|Lam|Lamp	limbic system-associated membrane protein	protein-coding	7.16644	11.0026	5.98634	13
ko_vs_input_peak_893	chr7	111580054	111580477	+	59	NA	intron (NM_173739, intron 3 of 10)	LTR33|LTR|ERVL	199712	NM_001360903	233733	Mm.323322	NM_173739	ENSMUSG00000038296	Galnt18	2900011G21Rik|BC024988|Galntl4|galNAc-T18|mpp-GalNAc-T18(O18)	polypeptide N-acetylgalactosaminyltransferase 18	protein-coding	7.16644	11.0026	5.98634	205
ko_vs_input_peak_667	chr4	7193133	7193478	+	59	NA	Intergenic	Intergenic	-202582	NM_145711	252838	Mm.435828	NM_145711	ENSMUSG00000041272	Tox	1700007F02Rik	thymocyte selection-associated high mobility group box	protein-coding	7.16644	11.0026	5.98634	254
ko_vs_input_peak_582	chr2	130461496	130461760	+	59	NA	intron (NM_008980, intron 1 of 21)	intron (NM_008980, intron 1 of 21)	11350	NM_008980	19262	Mm.224246	NM_008980	ENSMUSG00000027303	Ptpra	Ptpa|Ptpalpha|Rptpalpha|Rptra|Rptralpha	protein tyrosine phosphatase, receptor type, A	protein-coding	7.16644	11.0026	5.98634	144
ko_vs_input_peak_515	chr19	10830651	10830910	+	59	NA	promoter-TSS (NM_009852)	promoter-TSS (NM_009852)	-722	NM_001037801	12511	Mm.290897	NM_009852	ENSMUSG00000024670	Cd6	-	CD6 antigen	protein-coding	7.16644	11.0026	5.98634	42
ko_vs_input_peak_176	chr11	116307914	116308256	+	59	NA	Intergenic	Intergenic	-1335	NM_001362838	53413	Mm.22530	NM_016857	ENSMUSG00000020792	Exoc7	Exo70|sec70	exocyst complex component 7	protein-coding	7.16644	11.0026	5.98634	236
ko_vs_input_peak_368	chr15	96935104	96935471	+	59	NA	Intergenic	(CCTG)n|Simple_repeat|Simple_repeat	85072	NM_001358060	69354	Mm.250980	NM_027052	ENSMUSG00000022464	Slc38a4	1110012E16Rik|1700012A18Rik|Ata3|mATA3|mNAT3	solute carrier family 38, member 4	protein-coding	7.16644	11.0026	5.98634	94
ko_vs_input_peak_985	chr9	17398121	17398410	+	59	NA	Intergenic	Lx3_Mus|LINE|L1	-894002	NM_025844	66917	Mm.103534	NM_025844	ENSMUSG00000001774	Chordc1	1110001O09Rik|AA409036|Chp-1|morgana	cysteine and histidine-rich domain (CHORD)-containing, zinc-binding protein 1	protein-coding	7.16644	11.0026	5.98634	60
ko_vs_input_peak_32	chr1	92792407	92792702	+	59	NA	Intergenic	Intergenic	-39091	NM_016696	14733	Mm.297976	NM_016696	ENSMUSG00000034220	Gpc1	AI462976	glypican 1	protein-coding	7.16644	11.0026	5.98634	139
ko_vs_input_peak_355	chr15	61301928	61302297	+	59	NA	Intergenic	B3A|SINE|B2	-380842	NM_001081067	117586	Mm.291499	NM_001081067	ENSMUSG00000022347	A1bg	C44	alpha-1-B glycoprotein	protein-coding	7.16644	11.0026	5.98634	296
ko_vs_input_peak_199	chr12	56955089	56955393	+	59	NA	intron (NM_172577, intron 1 of 9)	RLTR17B_Mm|LTR|ERVK	205402	NM_001167976	217593	Mm.32835	NM_172577	ENSMUSG00000035472	Slc25a21	9930033G19Rik|A630030I10|BB158148	solute carrier family 25 (mitochondrial oxodicarboxylate carrier), member 21	protein-coding	7.16644	11.0026	5.98634	215
ko_vs_input_peak_386	chr16	13210750	13211021	+	59	NA	Intergenic	ORR1D1|LTR|ERVL-MaLR	-45596	NM_001122667	239719	Mm.270643	NM_153588	ENSMUSG00000009569	Mrtfb	Gt4-1|MRTF-B|Mkl2|mKIAA1243	myocardin related transcription factor B	protein-coding	7.16644	11.0026	5.98634	154
ko_vs_input_peak_439	chr17	36828463	36828804	+	59	NA	Intergenic	L1_Mur3|LINE|L1	-8513	NM_001025599	22670	Mm.34587	NM_030698	ENSMUSG00000024457	Trim26	AI462198|Zfp173|Zfp1736	tripartite motif-containing 26	protein-coding	7.16644	11.0026	5.98634	139
ko_vs_input_peak_691	chr4	76172630	76172993	+	59	NA	intron (NM_001368993, intron 4 of 29)	intron (NM_001368993, intron 4 of 29)	171432	NM_001352628	19266	Mm.184021	NM_011211	ENSMUSG00000028399	Ptprd	1110002J03Rik|3000002J10Rik|B230219D21Rik|R-PTP-delta	protein tyrosine phosphatase, receptor type, D	protein-coding	7.16644	11.0026	5.98634	176
ko_vs_input_peak_498	chr18	59033179	59033521	+	59	NA	intron (NM_175506, intron 21 of 22)	intron (NM_175506, intron 21 of 22)	-29031	NM_001167925	225583	Mm.209711	NM_173759	ENSMUSG00000050875	Minar2	A730017C20Rik	membrane integral NOTCH2 associated receptor 2	protein-coding	7.16644	11.0026	5.98634	242
ko_vs_input_peak_70	chr1	168018788	168019107	+	59	NA	Intergenic	RLTR12E|LTR|ERVK	329389	NM_033652	110648	Mm.330081	NM_033652	ENSMUSG00000026686	Lmx1a	Lmx1.1|dr|dreher|sst	LIM homeobox transcription factor 1 alpha	protein-coding	7.16644	11.0026	5.98634	126
ko_vs_input_peak_443	chr17	41009268	41009734	+	59	NA	Intergenic	Intergenic	74816	NM_008650	17850	Mm.259884	NM_008650	ENSMUSG00000023921	Mmut	D230010K02Rik|Mcm|Mut	methylmalonyl-Coenzyme A mutase	protein-coding	7.16644	11.0026	5.98634	37
ko_vs_input_peak_671	chr4	19821676	19821914	+	62	NA	intron (NM_028746, intron 1 of 3)	intron (NM_028746, intron 1 of 3)	3068	NM_028746	74087	Mm.173833	NM_028746	ENSMUSG00000041052	Slc7a13	0610009O04Rik|AGT-1|AGT1|XAT2	solute carrier family 7, (cationic amino acid transporter, y+ system) member 13	protein-coding	7.16063	11.2741	6.24399	88
ko_vs_input_peak_208	chr12	72334207	72334448	+	62	NA	intron (NM_153457, intron 1 of 8)	intron (NM_153457, intron 1 of 8)	74727	NM_153457	104001	Mm.221275	NM_153457	ENSMUSG00000021087	Rtn1	Nsp	reticulon 1	protein-coding	7.16063	11.2741	6.24399	132
ko_vs_input_peak_225	chr12	101686077	101686515	+	58	NA	intron (NM_028924, intron 7 of 11)	L1VL4|LINE|L1	25277	NM_028924	74413	Mm.275939	NM_028924	ENSMUSG00000021187	Tc2n	4933406D09Rik|Mtac2d1|Tac2-N	tandem C2 domains, nuclear	protein-coding	7.05558	10.8137	5.88741	75
ko_vs_input_peak_711	chr4	128485434	128485761	+	58	NA	intron (NM_001281955, intron 40 of 70)	intron (NM_001281955, intron 40 of 70)	124501	NM_177758	269585	Mm.153291	NM_177758	ENSMUSG00000061894	Zscan20	C130001F22|Zfp31|Zkscan20	zinc finger and SCAN domains 20	protein-coding	7.05558	10.8137	5.88741	24
ko_vs_input_peak_289	chr14	27348562	27348861	+	58	NA	intron (NM_001289687, intron 1 of 9)	B1_Mm|SINE|Alu	12674	NM_001289687	71704	Mm.248606	NM_027871	ENSMUSG00000021895	Arhgef3	1200004I24Rik|9830169H03Rik|C76747|Xpln	Rho guanine nucleotide exchange factor (GEF) 3	protein-coding	7.05558	10.8137	5.88741	148
ko_vs_input_peak_910	chr8	4718275	4718540	+	58	NA	Intergenic	B2_Mm2|SINE|B2	61160	NM_011369	20419	Mm.37801	NM_011369	ENSMUSG00000022322	Shcbp1	mPAL	Shc SH2-domain binding protein 1	protein-coding	7.05558	10.8137	5.88741	74
ko_vs_input_peak_44	chr1	109393036	109393284	+	58	NA	Intergenic	Lx5b|LINE|L1	-589740	NM_001316743	241201	Mm.213407	NM_172853	ENSMUSG00000026312	Cdh7	9330156F07Rik|CDH7L1	cadherin 7, type 2	protein-coding	7.05558	10.8137	5.88741	169
ko_vs_input_peak_410	chr16	59494976	59495293	+	58	NA	intron (NM_174848, intron 20 of 21)	intron (NM_174848, intron 20 of 21)	23359	NM_025910	67014	Mm.289150	NM_025910	ENSMUSG00000022724	Riox2	1810047J07Rik|2410057H13Rik|3830408E23Rik|AI449204|Mina	ribosomal oxygenase 2	protein-coding	7.05558	10.8137	5.88741	15
ko_vs_input_peak_739	chr5	53949816	53950190	+	58	NA	Intergenic	MIRc|SINE|MIR	-48520	NM_054083	116873	Mm.265985	NM_054083	ENSMUSG00000039156	Stim2	-	stromal interaction molecule 2	protein-coding	7.05558	10.8137	5.88741	344
ko_vs_input_peak_260	chr13	69722557	69722976	+	57	NA	intron (NM_001145162, intron 1 of 1)	(CA)n|Simple_repeat|Simple_repeat	17131	NM_001145162	76980	Mm.23960	NM_001145162	ENSMUSG00000052981	Ube2ql1	3110006E14Rik	ubiquitin-conjugating enzyme E2Q family-like 1	protein-coding	6.9864	10.6967	5.79931	179
ko_vs_input_peak_533	chr2	24313258	24313586	+	56	NA	Intergenic	Intergenic	22226	NM_153077	215274	Mm.218750	NM_153077	ENSMUSG00000046845	Il1f10	-	interleukin 1 family, member 10	protein-coding	6.92068	10.5861	5.69372	139
ko_vs_input_peak_239	chr13	11864533	11864825	+	56	NA	intron (NM_023868, intron 10 of 104)	Lx2|LINE|L1	242266	NM_023868	20191	Mm.239871	NM_023868	ENSMUSG00000021313	Ryr2	9330127I20Rik|RYR-2	ryanodine receptor 2, cardiac	protein-coding	6.92068	10.5861	5.69372	236
ko_vs_input_peak_388	chr16	15642486	15642850	+	154	NA	intron (NM_011159, intron 1 of 85)	intron (NM_011159, intron 1 of 85)	4802	NM_011159	19090	Mm.71	NM_011159	ENSMUSG00000022672	Prkdc	AI326420|AU019811|DNA-PKcs|DNAPDcs|DNAPK|DNPK1|DOXNPH|HYRC1|XRCC7|dxnph|p460|scid|slip	protein kinase, DNA activated, catalytic polypeptide	protein-coding	6.91685	20.89	15.4985	348
ko_vs_input_peak_591	chr2	151871246	151871487	+	55	NA	intron (NM_001040689, intron 4 of 4)	(TGGG)n|Simple_repeat|Simple_repeat	28439	NM_001040689	228770	Mm.159868	NM_001040689	ENSMUSG00000032852	Rspo4	A730099F22|A930029K19Rik	R-spondin 4	protein-coding	6.85619	10.478	5.59342	81
ko_vs_input_peak_207	chr12	71285412	71285688	+	60	NA	Intergenic	MLT1E|LTR|ERVL-MaLR	-24334	NM_021532	59036	Mm.46662	NM_021532	ENSMUSG00000044548	Dact1	4921528D17Rik|AI115603|DAPPER|DAPPER1|FRODO|Frd1|Frodo1|MDpr1|MTNG3|THYEX3	dishevelled-binding antagonist of beta-catenin 1	protein-coding	6.82537	11.0621	6.04098	260
ko_vs_input_peak_493	chr18	50221113	50221389	+	65	NA	Intergenic	Intergenic	-57118	NM_001004061	225497	Mm.329435	NM_001004061	ENSMUSG00000035420	Fam170a	Gm93|Znfd	family with sequence similarity 170, member A	protein-coding	6.66233	11.5463	6.50754	109
ko_vs_input_peak_906	chr7	141298008	141298425	+	153	NA	intron (NM_001282073, intron 11 of 11)	intron (NM_001282073, intron 11 of 11)	6198	NM_007878	13491	Mm.41075	NM_007878	ENSMUSG00000025496	Drd4	AW125663|D4R|Drd-4	dopamine receptor D4	protein-coding	6.66058	20.6974	15.3095	14
ko_vs_input_peak_960	chr8	114405268	114405562	+	51	NA	Intergenic	Intergenic	-12619	NM_001007223	403395	Mm.81117	NM_001007223	ENSMUSG00000008874	Clec3a	1110019O10Rik|Clecsf1|Gm796	C-type lectin domain family 3, member a	protein-coding	6.60982	10.0695	5.18963	168
ko_vs_input_peak_290	chr14	28536275	28536643	+	48	NA	Intergenic	Intergenic	25054	NM_001256224	22418	Mm.287544	NM_009524	ENSMUSG00000021994	Wnt5a	8030457G12Rik|Wnt-5a	wingless-type MMTV integration site family, member 5A	protein-coding	6.56923	9.75047	4.89048	89
ko_vs_input_peak_580	chr2	123246468	123246711	+	48	NA	Intergenic	ORR1D1|LTR|ERVL-MaLR	464590	NM_021507	59010	Mm.28986	NM_021507	ENSMUSG00000005803	Sqor	0610039J17Rik|4930557M22Rik|Sqrdl	sulfide quinone oxidoreductase	protein-coding	6.56923	9.75047	4.89048	146
ko_vs_input_peak_1045	chrX	152265396	152265749	+	48	NA	intron (NM_013668, intron 14 of 25)	intron (NM_013668, intron 14 of 25)	32345	NM_013668	20591	Mm.142655	NM_013668	ENSMUSG00000025332	Kdm5c	D930009K15Rik|Jarid1c|Smcx|mKIAA0234	lysine (K)-specific demethylase 5C	protein-coding	6.56923	9.75047	4.89048	115
ko_vs_input_peak_852	chr7	26447681	26447918	+	48	NA	intron (NM_001362156, intron 3 of 10)	B3A|SINE|B2	12185	NM_001362156	243880	Mm.322356	NM_172896	ENSMUSG00000040601	Nlrp4a	E330021B02|E330028A19Rik|NALP4|Nalp-eta|Nalp-ita|Nalp4a	NLR family, pyrin domain containing 4A	protein-coding	6.56923	9.75047	4.89048	68
ko_vs_input_peak_681	chr4	46296422	46296682	+	48	NA	Intergenic	(TG)n|Simple_repeat|Simple_repeat	-47092	NM_183298	110805	Mm.354634	NM_183298	ENSMUSG00000070990	Foxe1	TTF-2|Titf2	forkhead box E1	protein-coding	6.56923	9.75047	4.89048	126
ko_vs_input_peak_554	chr2	68819248	68819895	+	48	NA	Intergenic	MTEa|LTR|ERVL-MaLR	-41870	NM_001347161	241447	Mm.222222	NM_172856	ENSMUSG00000027035	Cers6	4732462C07Rik|AW544719|Lass6|T1L	ceramide synthase 6	protein-coding	6.56923	9.75047	4.89048	360
ko_vs_input_peak_211	chr12	78305687	78305955	+	48	NA	intron (NM_145965, intron 1 of 22)	L1Md_F2|LINE|L1	79166	NM_145965	268566	Mm.341742	NM_145965	ENSMUSG00000047454	Gphn	5730552E08Rik|AI662856|BC027112|C230040D23|GPH|GPHRYN|geph	gephyrin	protein-coding	6.56923	9.75047	4.89048	96
ko_vs_input_peak_1036	chrX	41390890	41391310	+	48	NA	Intergenic	B4A|SINE|B4	-9754	NM_001358361	53623	Mm.327681	NM_016886	ENSMUSG00000001986	Gria3	2900064I19Rik|GluA3|GluR-C|GluR-K3|Glur-3|Glur3|Gluralpha3	glutamate receptor, ionotropic, AMPA3 (alpha 3)	protein-coding	6.56923	9.75047	4.89048	139
ko_vs_input_peak_189	chr12	18564444	18564792	+	48	NA	Intergenic	Intergenic	50108	NM_001033157	236366	Mm.352227	NM_001033157	ENSMUSG00000073197	5730507C01Rik	-	RIKEN cDNA 5730507C01 gene	protein-coding	6.56923	9.75047	4.89048	47
ko_vs_input_peak_741	chr5	65235792	65236040	+	48	NA	intron (NM_001359880, intron 20 of 25)	(CA)n|Simple_repeat|Simple_repeat	36220	NM_153391	213081	Mm.127550	NM_153391	ENSMUSG00000037890	Wdr19	C330027H04Rik|D330023L08Rik|DYF2|Ift144|PWDMP|mKIAA1638	WD repeat domain 19	protein-coding	6.56923	9.75047	4.89048	232
ko_vs_input_peak_397	chr16	37517153	37517403	+	48	NA	intron (NM_001355727, intron 3 of 4)	intron (NM_001355727, intron 3 of 4)	22511	NM_001355727	74197	Mm.287795	NM_028812	ENSMUSG00000022828	Gtf2e1	2610024P03Rik|56kDa|AI303800|FE|TFIIE-A	general transcription factor II E, polypeptide 1 (alpha subunit)	protein-coding	6.56923	9.75047	4.89048	41
ko_vs_input_peak_911	chr8	6813541	6813776	+	48	NA	Intergenic	Intergenic	-1708371	NM_011388	20494	Mm.3500	NM_011388	ENSMUSG00000023073	Slc10a2	9130221J18Rik|AI605518|ASBT|IBAT|ISBT	solute carrier family 10, member 2	protein-coding	6.56923	9.75047	4.89048	197
ko_vs_input_peak_111	chr10	80147721	80148114	+	48	NA	promoter-TSS (NM_001347117)	promoter-TSS (NM_001347117)	-355	NM_021565	59090	Mm.143813	NM_021565	ENSMUSG00000035621	Midn	3000003C15Rik	midnolin	protein-coding	6.56923	9.75047	4.89048	170
ko_vs_input_peak_586	chr2	137968707	137969075	+	48	NA	Intergenic	Intergenic	-287693	NM_001025431	228662	Mm.153405	NM_145534	ENSMUSG00000062098	Btbd3	mKIAA0952	BTB (POZ) domain containing 3	protein-coding	6.56923	9.75047	4.89048	141
ko_vs_input_peak_874	chr7	82010579	82010866	+	48	NA	Intergenic	B1_Mus1|SINE|Alu	-18423	NM_007562	12173	Mm.243802	NM_007562	ENSMUSG00000025105	Bnc1	AI047752|AW546376|Bnc	basonuclin 1	protein-coding	6.56923	9.75047	4.89048	33
ko_vs_input_peak_593	chr2	153369931	153370262	+	48	NA	intron (NM_001039939, intron 3 of 11)	L2|LINE|L2	24266	NM_001039939	228790	Mm.330677	NM_001039939	ENSMUSG00000042548	Asxl1	-	additional sex combs like 1	protein-coding	6.56923	9.75047	4.89048	152
ko_vs_input_peak_616	chr3	26910830	26911184	+	48	NA	intron (NM_027583, intron 6 of 9)	intron (NM_027583, intron 6 of 9)	242847	NM_001177625	13605	Mm.261453	NM_007900	ENSMUSG00000027699	Ect2	AI528536	ect2 oncogene	protein-coding	6.56923	9.75047	4.89048	61
ko_vs_input_peak_767	chr5	135453574	135453863	+	48	NA	intron (NM_146001, intron 5 of 30)	PB1|SINE|Alu	-59172	NM_148932	107939	Mm.28399	NM_148932	ENSMUSG00000053293	Pom121	2610027A18Rik|C80273|mKIAA0618	nuclear pore membrane protein 121	protein-coding	6.56923	9.75047	4.89048	76
ko_vs_input_peak_1038	chrX	59636782	59637085	+	48	NA	Intergenic	L1Md_F2|LINE|L1	-51361	NM_001290414	14168	Mm.7995	NM_010200	ENSMUSG00000031137	Fgf13	Fhf2	fibroblast growth factor 13	protein-coding	6.56923	9.75047	4.89048	27
ko_vs_input_peak_251	chr13	40734533	40734785	+	48	NA	promoter-TSS (NM_011547)	promoter-TSS (NM_011547)	261	NM_001301674	21418	Mm.85544	NM_011547	ENSMUSG00000021359	Tfap2a	AP-2|AP2alpha|Ap-2 (a)|Ap2|Ap2tf|Tcfap2a	transcription factor AP-2, alpha	protein-coding	6.56923	9.75047	4.89048	56
ko_vs_input_peak_884	chr7	101058681	101059040	+	48	NA	Intergenic	PB1D10|SINE|Alu	-46807	NM_001302346	18442	Mm.3000	NM_008773	ENSMUSG00000032860	P2ry2	P2U1|P2Y2	purinergic receptor P2Y, G-protein coupled 2	protein-coding	6.56923	9.75047	4.89048	248
ko_vs_input_peak_1042	chrX	107908373	107908759	+	48	NA	Intergenic	(TTTC)n|Simple_repeat|Simple_repeat	39870	NM_001033252	213450	Mm.300779	NM_001033252	ENSMUSG00000073006	Gm732	-	predicted gene 732	protein-coding	6.56923	9.75047	4.89048	145
ko_vs_input_peak_626	chr3	57073110	57073494	+	48	NA	Intergenic	Intergenic	228686	NM_008536	17112	Mm.856	NM_008536	ENSMUSG00000027800	Tm4sf1	L6|M3s1	transmembrane 4 superfamily member 1	protein-coding	6.56923	9.75047	4.89048	124
ko_vs_input_peak_250	chr13	40149306	40149610	+	48	NA	intron (NM_172143, intron 10 of 18)	intron (NM_172143, intron 10 of 18)	138553	NM_172143	218165	Mm.364096	NM_172143	ENSMUSG00000047094	Ofcc1	opo	orofacial cleft 1 candidate 1	protein-coding	6.56923	9.75047	4.89048	210
ko_vs_input_peak_465	chr17	81571833	81572272	+	48	NA	intron (NM_001286684, intron 2 of 11)	(CA)n|Simple_repeat|Simple_repeat	166335	NM_011406	20541	Mm.265834	NM_011406	ENSMUSG00000054640	Slc8a1	AI852629|AV344025|D930008O12Rik|Ncx1	solute carrier family 8 (sodium/calcium exchanger), member 1	protein-coding	6.56923	9.75047	4.89048	340
ko_vs_input_peak_955	chr8	105963880	105964278	+	48	NA	intron (NR_045594, intron 1 of 23)	intron (NR_045594, intron 1 of 23)	2036	NM_001253804	20498	Mm.292447	NM_009195	ENSMUSG00000017765	Slc12a4	AW546649|KCC1|RBCKCC1	solute carrier family 12, member 4	protein-coding	6.56923	9.75047	4.89048	381
ko_vs_input_peak_256	chr13	57251218	57251482	+	48	NA	Intergenic	AT_rich|Low_complexity|Low_complexity	-355561	NM_012035	26946	Mm.62409	NM_012035	ENSMUSG00000021541	Trpc7	TRP7|Trrp8	transient receptor potential cation channel, subfamily C, member 7	protein-coding	6.56923	9.75047	4.89048	55
ko_vs_input_peak_903	chr7	131594771	131595051	+	48	NA	Intergenic	ORR1F|LTR|ERVL-MaLR	34417	NM_001317350	12237	Mm.927	NM_009774	ENSMUSG00000066979	Bub3	AU019800|AU021329|AU043350|AW146323|C78067	BUB3 mitotic checkpoint protein	protein-coding	6.56923	9.75047	4.89048	42
ko_vs_input_peak_334	chr15	6307062	6307413	+	48	NA	intron (NM_001008702, intron 1 of 13)	URR1A|DNA|hAT-Charlie	7448	NM_001008702	13132	Mm.240830	NM_023118	ENSMUSG00000022150	Dab2	5730435J12Rik|AA960054|AI957090|D15Wsu122e|D630005B22Rik|Doc-2|Doc2|p96	disabled 2, mitogen-responsive phosphoprotein	protein-coding	6.56923	9.75047	4.89048	191
ko_vs_input_peak_235	chr12	113950990	113951461	+	48	NA	Intergenic	RLTR21|LTR|ERVK	407317	NM_174885	238406	Mm.188683	NM_174885	ENSMUSG00000043945	Adam6a	Adam6|tMDCIV	a disintegrin and metallopeptidase domain 6A	protein-coding	6.56923	9.75047	4.89048	287
ko_vs_input_peak_477	chr18	23587212	23587683	+	48	NA	intron (NM_001285810, intron 5 of 20)	intron (NM_001285810, intron 5 of 20)	89965	NM_001285808	13527	Mm.94371	NM_010087	ENSMUSG00000024302	Dtna	2210407P21Rik|DTN-A|Dtn|Gm19389|a-DB-1|adbn	dystrobrevin alpha	protein-coding	6.56923	9.75047	4.89048	36
ko_vs_input_peak_372	chr16	4070373	4070649	+	48	NA	intron (NR_152409, intron 1 of 17)	intron (NR_152409, intron 1 of 17)	7299	NM_026508	68015	Mm.123366	NM_026508	ENSMUSG00000005981	Trap1	2410002K23Rik|HSP75	TNF receptor-associated protein 1	protein-coding	6.56923	9.75047	4.89048	77
ko_vs_input_peak_80	chr1	182847496	182847745	+	48	NA	intron (NM_144796, intron 2 of 7)	(TTCC)n|Simple_repeat|Simple_repeat	82724	NM_001356463	96935	Mm.331052	NM_144796	ENSMUSG00000038576	Susd4	AI848994|E430021N18Rik|N28096	sushi domain containing 4	protein-coding	6.56923	9.75047	4.89048	64
ko_vs_input_peak_453	chr17	64877639	64878116	+	48	NA	Intergenic	Intergenic	-41806	NM_030031	78057	Mm.109380	NM_030031	ENSMUSG00000024088	4930583I09Rik	-	RIKEN cDNA 4930583I09 gene	protein-coding	6.56923	9.75047	4.89048	161
ko_vs_input_peak_49	chr1	125647149	125647401	+	48	NA	Intergenic	Intergenic	-29721	NM_027677	71111	Mm.32727	NM_027677	ENSMUSG00000026343	Gpr39	4933415E13Rik	G protein-coupled receptor 39	protein-coding	6.56923	9.75047	4.89048	251
ko_vs_input_peak_940	chr8	67262176	67262473	+	48	NA	Intergenic	MTB_Mm|LTR|ERVL-MaLR	-228644	NM_008673	17960	Mm.14125	NM_008673	ENSMUSG00000025588	Nat1	Nat-1	N-acetyl transferase 1	protein-coding	6.56923	9.75047	4.89048	120
ko_vs_input_peak_65	chr1	155738956	155739245	+	48	NA	intron (NM_010712, intron 1 of 5)	intron (NM_010712, intron 1 of 5)	2927	NM_010712	16872	Mm.103624	NM_010712	ENSMUSG00000026468	Lhx4	A330062J17Rik|Gsh-4|Gsh4	LIM homeobox protein 4	protein-coding	6.56923	9.75047	4.89048	51
ko_vs_input_peak_449	chr17	55900431	55900727	+	48	NA	Intergenic	Intergenic	8486	NM_145490	224893	Mm.294853	NM_145490	ENSMUSG00000003198	Zfp959	-	zinc finger protein 959	protein-coding	6.56923	9.75047	4.89048	254
ko_vs_input_peak_617	chr3	27001807	27002052	+	48	NA	Intergenic	Lx4B|LINE|L1	151925	NM_001177625	13605	Mm.261453	NM_007900	ENSMUSG00000027699	Ect2	AI528536	ect2 oncogene	protein-coding	6.56923	9.75047	4.89048	91
ko_vs_input_peak_169	chr11	102892181	102892416	+	48	NA	intron (NM_010277, intron 6 of 8)	B1_Mur1|SINE|Alu	4902	NM_001131020	14580	Mm.1239	NM_010277	ENSMUSG00000020932	Gfap	AI836096	glial fibrillary acidic protein	protein-coding	6.56923	9.75047	4.89048	38
ko_vs_input_peak_561	chr2	78969402	78969731	+	48	NA	Intergenic	Intergenic	99888	NR_151457	22193	Mm.1485	NM_009454	ENSMUSG00000027011	Ube2e3	Ubce4|ubcM2	ubiquitin-conjugating enzyme E2E 3	protein-coding	6.56923	9.75047	4.89048	84
ko_vs_input_peak_430	chr17	12835688	12835985	+	48	NA	intron (NR_027773, intron 1 of 2)	MTD|LTR|ERVL-MaLR	32307	NM_008552	17171	Mm.425994	NM_008552	ENSMUSG00000068037	Mas1	Mas-1|MasR|Mgra	MAS1 oncogene	protein-coding	6.56923	9.75047	4.89048	295
ko_vs_input_peak_822	chr6	99713650	99713889	+	48	NA	intron (NM_001170419, intron 1 of 1)	intron (NM_001170419, intron 1 of 1)	12623	NM_001170419	50501	Mm.87365	NM_015768	ENSMUSG00000030069	Prok2	Bv8|PK2|Prok1	prokineticin 2	protein-coding	6.56923	9.75047	4.89048	118
ko_vs_input_peak_883	chr7	99744891	99745244	+	48	NA	Intergenic	(GGGAGA)n|Simple_repeat|Simple_repeat	9922	NM_147063	259066	Mm.377818	NM_147063	ENSMUSG00000073998	Olfr520	MOR101-1	olfactory receptor 520	protein-coding	6.56923	9.75047	4.89048	201
ko_vs_input_peak_1019	chr9	86011958	86012342	+	48	NA	Intergenic	Intergenic	169298	NM_001164792	21983	Mm.20864	NM_011627	ENSMUSG00000035274	Tpbg	5T4|AW495680|WAIF1	trophoblast glycoprotein	protein-coding	6.56923	9.75047	4.89048	212
ko_vs_input_peak_600	chr2	165889223	165889457	+	48	NA	Intergenic	Intergenic	-4502	NM_001363020	228880	Mm.227598	NM_027230	ENSMUSG00000039671	Zmynd8	1110013E22Rik|2010005I16Rik|3632413B07Rik|AI316811|AL024039|Prkcbp1|RACK7	zinc finger, MYND-type containing 8	protein-coding	6.56923	9.75047	4.89048	183
ko_vs_input_peak_483	chr18	34742435	34742787	+	48	NA	intron (NM_009860, intron 9 of 14)	intron (NM_009860, intron 9 of 14)	8922	NM_009860	12532	Mm.286602	NM_009860	ENSMUSG00000044201	Cdc25c	Cdc25	cell division cycle 25C	protein-coding	6.56923	9.75047	4.89048	231
ko_vs_input_peak_316	chr14	77901443	77901862	+	48	NA	Intergenic	Intergenic	-2587	NM_029495	108670	Mm.68134	NM_029495	ENSMUSG00000022014	Epsti1	2310046K10Rik|5033415K03Rik|BRESI1	epithelial stromal interaction 1 (breast)	protein-coding	6.56923	9.75047	4.89048	20
ko_vs_input_peak_420	chr16	80579278	80579706	+	48	NA	Intergenic	RMER17A|LTR|ERVK	580116	NM_030146	78654		NM_030146		1700066C05Rik	-	RIKEN cDNA 1700066C05 gene	protein-coding	6.56923	9.75047	4.89048	427
ko_vs_input_peak_853	chr7	28401047	28401463	+	48	NA	3' UTR (NM_175021, exon 13 of 13)	3' UTR (NM_175021, exon 13 of 13)	8259	NM_019458	54624	Mm.7916	NM_019458	ENSMUSG00000003437	Paf1	5730511K23Rik|AA675045	Paf1, RNA polymerase II complex component	protein-coding	6.56923	9.75047	4.89048	396
ko_vs_input_peak_28	chr1	87809018	87809250	+	48	NA	intron (NM_009118, intron 2 of 15)	intron (NM_009118, intron 2 of 15)	5454	NM_009118	20215	Mm.1276	NM_009118	ENSMUSG00000056055	Sag	A930001K18Rik|Arr1|Irbp|arrestin	S-antigen, retina and pineal gland (arrestin)	protein-coding	6.56923	9.75047	4.89048	96
ko_vs_input_peak_816	chr6	88178976	88179413	+	48	NA	Intergenic	B3A|SINE|B2	-14697	NM_001355253	14461	Mm.491156	NM_008090	ENSMUSG00000015053	Gata2	Gata-2	GATA binding protein 2	protein-coding	6.56923	9.75047	4.89048	354
ko_vs_input_peak_720	chr4	141886635	141886908	+	48	NA	Intergenic	Intergenic	-11851	NM_025994	27984	Mm.395598	NM_025994	ENSMUSG00000040659	Efhd2	2600015J22Rik|AA408606|D4Wsu27e	EF hand domain containing 2	protein-coding	6.56923	9.75047	4.89048	167
ko_vs_input_peak_661	chr3	144746018	144746293	+	48	NA	intron (NM_009899, intron 11 of 13)	AT_rich|Low_complexity|Low_complexity	14822	NM_009899	12722	Mm.454553	NM_009899	ENSMUSG00000056025	Clca3a1	Cacc|Clca1	chloride channel accessory 3A1	protein-coding	6.56923	9.75047	4.89048	216
ko_vs_input_peak_615	chr3	25594302	25594588	+	48	NA	intron (NM_001357095, intron 4 of 6)	intron (NM_001357095, intron 4 of 6)	559541	NM_001357097	192167	Mm.316080	NM_138666	ENSMUSG00000063887	Nlgn1	6330415N05Rik|BB179718|NL1|Nlg1|mKIAA1070	neuroligin 1	protein-coding	6.56923	9.75047	4.89048	126
ko_vs_input_peak_173	chr11	109233723	109233993	+	48	NA	3' UTR (NM_001165934, exon 17 of 17)	3' UTR (NM_001165934, exon 17 of 17)	64323	NM_001165934	19739	Mm.38548	NM_011268	ENSMUSG00000020599	Rgs9	RGS9-1|Rgs9-2	regulator of G-protein signaling 9	protein-coding	6.56923	9.75047	4.89048	132
ko_vs_input_peak_998	chr9	38689385	38689617	+	48	NA	Intergenic	Lx3C|LINE|L1	8875	NM_146440	258432	Mm.377498	NM_146440	ENSMUSG00000056961	Olfr919	MOR171-23	olfactory receptor 919	protein-coding	6.56923	9.75047	4.89048	55
ko_vs_input_peak_83	chr10	10935221	10935551	+	48	NA	intron (NM_016976, intron 3 of 8)	intron (NM_016976, intron 3 of 8)	146945	NM_016976	14816	Mm.391904	NM_016976	ENSMUSG00000019828	Grm1	4930455H15Rik|Gm10828|Gprc1a|mGluR1|nmf373|rcw|wobl	glutamate receptor, metabotropic 1	protein-coding	6.46762	9.57809	4.86671	125
ko_vs_input_peak_867	chr7	66914898	66915373	+	48	NA	intron (NM_001033877, intron 6 of 22)	intron (NM_001033877, intron 6 of 22)	75400	NM_001033877	233332	Mm.445763	NM_001033877	ENSMUSG00000058145	Adamts17	AU023434	a disintegrin-like and metallopeptidase (reprolysin type) with thrombospondin type 1 motif, 17	protein-coding	6.46762	9.57809	4.86671	260
ko_vs_input_peak_338	chr15	15216157	15216414	+	48	NA	Intergenic	Lx7|LINE|L1	-1512630	NM_009869	12565	Mm.439758	NM_009869	ENSMUSG00000025370	Cdh9	-	cadherin 9	protein-coding	6.46762	9.57809	4.86671	82
ko_vs_input_peak_736	chr5	48325496	48325735	+	48	NA	Intergenic	Intergenic	-46777	NM_025755	66768	Mm.29409	NM_025755	ENSMUSG00000029089	Pacrgl	4933428G09Rik	PARK2 co-regulated-like	protein-coding	6.46762	9.57809	4.86671	235
ko_vs_input_peak_215	chr12	84216370	84216626	+	48	NA	intron (NM_001163501, intron 1 of 12)	intron (NM_001163501, intron 1 of 12)	2383	NM_001163501	238317	Mm.31256	NM_001163501	ENSMUSG00000042507	Elmsan1	9430029N19Rik|C130039O16Rik|Gm260	ELM2 and Myb/SANT-like domain containing 1	protein-coding	6.46762	9.57809	4.86671	158
ko_vs_input_peak_366	chr15	85972409	85972851	+	48	NA	intron (NM_009886, intron 2 of 34)	intron (NM_009886, intron 2 of 34)	61147	NM_009886	12614	Mm.22680	NM_009886	ENSMUSG00000016028	Celsr1	Adgrc1|Crsh|Scy|crash	cadherin, EGF LAG seven-pass G-type receptor 1	protein-coding	6.46762	9.57809	4.86671	182
ko_vs_input_peak_244	chr13	21762479	21762747	+	48	NA	Intergenic	RLTR42-int|LTR|ERVK	8537	NM_178201	319187		NM_178201	ENSMUSG00000095217	Hist1h2bn	-	histone cluster 1, H2bn	protein-coding	6.46762	9.57809	4.86671	25
ko_vs_input_peak_558	chr2	74045766	74046095	+	48	NA	Intergenic	Intergenic	-134604	NM_175015	228033	Mm.2966	NM_175015	ENSMUSG00000018770	Atp5g3	6030447M23|Atp5mc3	ATP synthase, H+ transporting, mitochondrial F0 complex, subunit C3 (subunit 9)	protein-coding	6.46762	9.57809	4.86671	45
ko_vs_input_peak_60	chr1	149245025	149245383	+	48	NA	Intergenic	Intergenic	677235	NM_001305632	18783	Mm.4186	NM_008869	ENSMUSG00000056220	Pla2g4a	Pla2g4|cPLA2|cPLA2-alpha|cPLA2alpha	phospholipase A2, group IVA (cytosolic, calcium-dependent)	protein-coding	6.46762	9.57809	4.86671	303
ko_vs_input_peak_307	chr14	66047026	66047317	+	48	NA	intron (NM_009618, intron 12 of 20)	intron (NM_009618, intron 12 of 20)	30598	NM_009618	11495	Mm.422850	NM_009618	ENSMUSG00000022039	Adam2	AI323749|Ftnb|Ph30-beta	a disintegrin and metallopeptidase domain 2	protein-coding	6.46762	9.57809	4.86671	47
ko_vs_input_peak_490	chr18	43912827	43913090	+	48	NA	Intergenic	RLTR34D_MM|LTR|ERVK	-50283	NM_001081180	72432	Mm.35369	NM_001081180	ENSMUSG00000055561	Spink5	2310065D10Rik|AV238912|LEKT1|LETK1|VAKT1	serine peptidase inhibitor, Kazal type 5	protein-coding	6.46762	9.57809	4.86671	55
ko_vs_input_peak_224	chr12	100069493	100069759	+	48	NA	Intergenic	Lx7|LINE|L1	-42705	NM_008947	19179	Mm.157105	NM_008947	ENSMUSG00000021178	Psmc1	AI325227|P26s4|Rpt2/S4|S4|rpt2	protease (prosome, macropain) 26S subunit, ATPase 1	protein-coding	6.46762	9.57809	4.86671	247
ko_vs_input_peak_577	chr2	122188576	122188916	+	48	NA	intron (NM_028914, intron 3 of 6)	intron (NM_028914, intron 3 of 6)	2474	NM_028914	74401	Mm.374834	NM_028914	ENSMUSG00000027229	Terb2	4933406J08Rik	telomere repeat binding bouquet formation protein 2	protein-coding	6.46762	9.57809	4.86671	99
ko_vs_input_peak_300	chr14	54563925	54564223	+	48	NA	Intergenic	ID4_|SINE|ID	-9713	NM_145462	219072	Mm.202152	NM_145462	ENSMUSG00000022177	Haus4	9430093H08Rik|AU016300|D14Ertd500e	HAUS augmin-like complex, subunit 4	protein-coding	6.46762	9.57809	4.86671	179
ko_vs_input_peak_249	chr13	38084501	38084882	+	48	NA	Intergenic	Intergenic	47702	NM_024242	71340	Mm.297130	NM_024242	ENSMUSG00000021428	Riok1	3110046C13Rik|5430416A05Rik|Ad034	RIO kinase 1	protein-coding	6.46762	9.57809	4.86671	43
ko_vs_input_peak_150	chr11	36150677	36150918	+	48	NA	intron (NM_011856, intron 9 of 28)	intron (NM_011856, intron 9 of 28)	-170270	NM_170779	211652	Mm.31267	NM_170779	ENSMUSG00000018849	Wwc1	AA408228|AU017197|BC037006|Kibra	WW, C2 and coiled-coil domain containing 1	protein-coding	6.46559	9.57467	4.86671	60
ko_vs_input_peak_538	chr2	28703834	28704094	+	47	NA	intron (NM_001033874, intron 2 of 12)	B3|SINE|B2	3803	NM_001033874	68870	Mm.273318	NM_001033874	ENSMUSG00000026807	Ak8	1190002A17Rik|AK 8	adenylate kinase 8	protein-coding	6.4042	9.4713	4.79764	74
ko_vs_input_peak_1027	chr9	105373685	105373921	+	47	NA	intron (NM_172461, intron 2 of 15)	B4A|SINE|B4	21484	NM_172461	208583	Mm.347509	NM_172461	ENSMUSG00000035032	Nek11	4932416N14Rik	NIMA (never in mitosis gene a)-related expressed kinase 11	protein-coding	6.34396	9.37041	4.70101	48
ko_vs_input_peak_126	chr10	111078654	111078941	+	47	NA	Intergenic	Intergenic	-68731	NM_001359624	320150	Mm.339281	NM_172554	ENSMUSG00000035798	Zdhhc17	A230053P19Rik|BB187739|D130071N24Rik|DHHC-17|Hip14	zinc finger, DHHC domain containing 17	protein-coding	6.34396	9.37041	4.70101	266
ko_vs_input_peak_357	chr15	71828155	71828544	+	47	NA	intron (NM_027174, intron 51 of 63)	intron (NM_027174, intron 51 of 63)	-100511	NM_177819	70363	Mm.126450	NM_177819	ENSMUSG00000036800	Fam135b	1700010C24Rik|A830008O07Rik	family with sequence similarity 135, member B	protein-coding	6.34396	9.37041	4.70101	229
ko_vs_input_peak_102	chr10	69834513	69834870	+	47	NA	intron (NM_146005, intron 7 of 42)	intron (NM_146005, intron 7 of 42)	-90841	NM_009670	11735	Mm.235960	NM_009670	ENSMUSG00000069601	Ank3	2900054D09Rik|AI314020|Ank-3|AnkG|Ankyrin-3|Ankyrin-G	ankyrin 3, epithelial	protein-coding	6.34396	9.37041	4.70101	342
ko_vs_input_peak_468	chr17	87916393	87916670	+	47	NA	Intergenic	Intergenic	-58519	NM_010830	17688	Mm.18210	NM_010830	ENSMUSG00000005370	Msh6	AU044881|AW550279|GTBP|Gtmbp	mutS homolog 6	protein-coding	6.34396	9.37041	4.70101	226
ko_vs_input_peak_265	chr13	78814686	78814970	+	47	NA	Intergenic	Lx5|LINE|L1	-615955	NM_010151	13865	Mm.439653	NM_010151	ENSMUSG00000069171	Nr2f1	COUP-TF1|COUP-TFI|COUPTFA|EAR-3|EAR3|Erbal3|SVP44|Tcfcoup1	nuclear receptor subfamily 2, group F, member 1	protein-coding	6.34396	9.37041	4.70101	98
ko_vs_input_peak_1020	chr9	89973403	89973709	+	46	NA	intron (NM_011245, intron 8 of 26)	intron (NM_011245, intron 8 of 26)	63781	NM_001039655	19417	Mm.44561	NM_011245	ENSMUSG00000032356	Rasgrf1	AI844718|CDC25|CDC25Mm|Gnrp|Grf1|Grfbeta|P190-A|Ras-GRF1|p190|p190RhoGEF	RAS protein-specific guanine nucleotide-releasing factor 1	protein-coding	6.31426	9.32085	4.65742	290
ko_vs_input_peak_181	chr12	4417733	4417973	+	135	NA	intron (NM_010881, intron 1 of 22)	L1MA6|LINE|L1	59329	NM_010881	17977	Mm.301039	NM_010881	ENSMUSG00000020647	Ncoa1	KAT13A|NCoA-1|NRC-1|SRC-1|SRC-a|SRC1|bHLHe74|mNRC-1	nuclear receptor coactivator 1	protein-coding	6.30055	18.8866	13.5362	13
ko_vs_input_peak_229	chr12	106162677	106163058	+	45	NA	Intergenic	Intergenic	126327	NM_001364368	22367	Mm.2981	NM_011705	ENSMUSG00000021115	Vrk1	51PK	vaccinia related kinase 1	protein-coding	6.25569	9.22345	4.56197	154
ko_vs_input_peak_726	chr4	151170743	151171059	+	45	NA	intron (NM_001081557, intron 6 of 23)	intron (NM_001081557, intron 6 of 23)	81331	NM_001308446	105704528	Mm.415128	NM_001308446	ENSMUSG00000078491	Gm13090	-	predicted gene 13090	protein-coding	6.22682	9.17559	4.51588	215
ko_vs_input_peak_730	chr5	14996848	14997225	+	71	NA	Intergenic	Intergenic	-18137	NM_001281514	100503549	Mm.491086	NM_001281514	ENSMUSG00000072188	Gm10354	-	predicted gene 10354	protein-coding	6.16794	12.2964	7.17941	248
ko_vs_input_peak_24	chr1	75216130	75216422	+	45	NA	TTS (NM_001277992)	TTS (NM_001277992)	3018	NM_001313724	22145	Mm.1155	NM_009447	ENSMUSG00000026202	Tuba4a	M[a]4|Tuba4	tubulin, alpha 4A	protein-coding	6.06496	9.1844	4.52353	205
ko_vs_input_peak_1005	chr9	60862483	60862765	+	45	NA	intron (NM_028283, intron 11 of 18)	intron (NM_028283, intron 11 of 18)	68182	NM_001357408	72565	Mm.68819	NM_028283	ENSMUSG00000034485	Uaca	2700059D02Rik|nucling	uveal autoantigen with coiled-coil domains and ankyrin repeats	protein-coding	6.06496	9.1844	4.52353	85
ko_vs_input_peak_967	chr8	125375301	125375717	+	42	NA	Intergenic	RLTR17B_Mm|LTR|ERVK	117324	NM_001081337	244668	Mm.271668	NM_001081337	ENSMUSG00000001995	Sipa1l2	BC058408|mKIAA1389	signal-induced proliferation-associated 1 like 2	protein-coding	6.059	8.89937	4.24564	288
ko_vs_input_peak_650	chr3	117773154	117773408	+	39	NA	Intergenic	Intergenic	95655	NM_001190156	76561	Mm.33824	NM_029655	ENSMUSG00000028007	Snx7	2510028H01Rik	sorting nexin 7	protein-coding	5.97203	8.53571	3.90071	155
ko_vs_input_peak_731	chr5	19575157	19575430	+	39	NA	intron (NM_001170746, intron 1 of 22)	intron (NM_001170746, intron 1 of 22)	-332225	NM_001170745	50791	Mm.332231	NM_015823	ENSMUSG00000040003	Magi2	AIP-1|Acvri1|Acvrinp1|Acvrip1|Magi-2|S-SCAM|mKIAA0705	membrane associated guanylate kinase, WW and PDZ domain containing 2	protein-coding	5.97203	8.53571	3.90071	75
ko_vs_input_peak_421	chr16	86134638	86135092	+	39	NA	Intergenic	Intergenic	-233740	NM_011782	23794	Mm.112933	NM_011782	ENSMUSG00000022894	Adamts5	9530092O11Rik|ADAM-TS5|ADAMTS1|ADAMTS11|ADMP-2|AI481094|ASMP-2	a disintegrin-like and metallopeptidase (reprolysin type) with thrombospondin type 1 motif, 5 (aggrecanase-2)	protein-coding	5.97203	8.53571	3.90071	222
ko_vs_input_peak_769	chr5	138589324	138589700	+	39	NA	Intergenic	LTR10_RN|LTR|ERVK	-24818	NM_029693	76658	Mm.73235	NM_029693	ENSMUSG00000029526	1700123K08Rik	-	RIKEN cDNA 1700123K08 gene	protein-coding	5.97203	8.53571	3.90071	315
ko_vs_input_peak_323	chr14	93659169	93659610	+	39	NA	intron (NM_001081377, intron 2 of 4)	intron (NM_001081377, intron 2 of 4)	231280	NM_001081377	211712	Mm.37126	NM_001081377	ENSMUSG00000055421	Pcdh9	-	protocadherin 9	protein-coding	5.97203	8.53571	3.90071	432
ko_vs_input_peak_606	chr2	172525982	172526290	+	39	NA	Intergenic	Intergenic	-23457	NM_009335	21420	Mm.3629	NM_009335	ENSMUSG00000028640	Tfap2c	AA409384|AP2gamma|Ap-2.2|Stra2|Tcfap2c	transcription factor AP-2, gamma	protein-coding	5.97203	8.53571	3.90071	285
ko_vs_input_peak_602	chr2	165972604	165972861	+	39	NA	Intergenic	Intergenic	-19905	NM_008679	17979	Mm.469663	NM_008679	ENSMUSG00000027678	Ncoa3	2010305B15Rik|AW321064|Actr|Aib1|KAT13B|Rac3|Src3|Tram-1|Tram1|bHLHe42|p/Cip|pCip	nuclear receptor coactivator 3	protein-coding	5.97203	8.53571	3.90071	5
ko_vs_input_peak_362	chr15	79881653	79881981	+	39	NA	Intergenic	RSINE1|SINE|B4	-10591	NM_030255	80287	Mm.284059	NM_030255	ENSMUSG00000009585	Apobec3	Apobec|Arp3|BC003314|Cem15|Gm20117|Rfv3	apolipoprotein B mRNA editing enzyme, catalytic polypeptide 3	protein-coding	5.97203	8.53571	3.90071	172
ko_vs_input_peak_177	chr11	116468544	116468944	+	39	NA	Intergenic	Intergenic	-14397	NM_001033267	217341	Mm.387352	NM_001033267	ENSMUSG00000070331	Qrich2	Gm66	glutamine rich 2	protein-coding	5.97203	8.53571	3.90071	33
ko_vs_input_peak_589	chr2	148122474	148122763	+	39	NA	Intergenic	Intergenic	-75649	NM_010446	15376	Mm.938	NM_010446	ENSMUSG00000037025	Foxa2	HNF3-beta|HNF3beta|Hnf-3b|Hnf3b|Tcf-3b|Tcf3b	forkhead box A2	protein-coding	5.97203	8.53571	3.90071	139
ko_vs_input_peak_484	chr18	36302202	36302591	+	39	NA	TTS (NM_001267796)	TTS (NM_001267796)	2295	NM_001267796	109169	Mm.426423	NM_001267796	ENSMUSG00000110185	Igip	6330403M23Rik	IgA inducing protein	protein-coding	5.97203	8.53571	3.90071	195
ko_vs_input_peak_339	chr15	15425296	15425545	+	39	NA	Intergenic	L1_Mus3|LINE|L1	-1303495	NM_009869	12565	Mm.439758	NM_009869	ENSMUSG00000025370	Cdh9	-	cadherin 9	protein-coding	5.97203	8.53571	3.90071	55
ko_vs_input_peak_255	chr13	48849138	48849500	+	39	NA	intron (NM_011078, intron 1 of 21)	intron (NM_011078, intron 1 of 21)	21566	NM_011078	18676	Mm.486213	NM_011078	ENSMUSG00000038025	Phf2	GRC5	PHD finger protein 2	protein-coding	5.97203	8.53571	3.90071	130
ko_vs_input_peak_432	chr17	18305525	18305756	+	39	NA	intron (NM_001104542, intron 3 of 5)	L1_Mus3|LINE|L1	7359	NM_001104542	627132	Mm.469862	NM_001104542	ENSMUSG00000079698	Vmn2r93	EG627132	vomeronasal 2, receptor 93	protein-coding	5.97203	8.53571	3.90071	95
ko_vs_input_peak_142	chr11	16737493	16737728	+	39	NA	Intergenic	L1ME1|LINE|L1	-14593	NM_007912	13649	Mm.8534	NM_007912	ENSMUSG00000020122	Egfr	9030024J15Rik|AI552599|Erbb|Errb1|Errp|Wa5|wa-2|wa2	epidermal growth factor receptor	protein-coding	5.97203	8.53571	3.90071	92
ko_vs_input_peak_485	chr18	38775526	38775827	+	39	NA	Intergenic	ID_B1|SINE|B4	61353	NM_001370889	102632739		NM_001370889		Gm19774	-	predicted gene, 19774	protein-coding	5.97203	8.53571	3.90071	114
ko_vs_input_peak_71	chr1	171370868	171371188	+	39	NA	intron (NM_001122680, intron 1 of 7)	intron (NM_001122680, intron 1 of 7)	855	NM_001122680	71740	Mm.263414	NM_027893	ENSMUSG00000006411	Nectin4	1200017F15Rik|Prr4|Pvrl4	nectin cell adhesion molecule 4	protein-coding	5.97203	8.53571	3.90071	241
ko_vs_input_peak_486	chr18	39430047	39430469	+	39	NA	intron (NM_001361210, intron 2 of 8)	intron (NM_001361210, intron 2 of 8)	59021	NM_008173	14815	Mm.129481	NM_008173	ENSMUSG00000024431	Nr3c1	GR|Grl-1|Grl1	nuclear receptor subfamily 3, group C, member 1	protein-coding	5.97203	8.53571	3.90071	292
ko_vs_input_peak_469	chr17	88846723	88846990	+	39	NA	Intergenic	Intergenic	-54842	NM_013582	16867	Mm.1644	NM_013582	ENSMUSG00000024107	Lhcgr	Gpcr19-rs1|LH-R|LH/CG-R|LSH-R|Lhr	luteinizing hormone/choriogonadotropin receptor	protein-coding	5.97203	8.53571	3.90071	92
ko_vs_input_peak_944	chr8	70672028	70672490	+	39	NA	promoter-TSS (NM_015816)	promoter-TSS (NM_015816)	-972	NM_015816	50783	Mm.248188	NM_015816	ENSMUSG00000031848	Lsm4	-	LSM4 homolog, U6 small nuclear RNA and mRNA degradation associated	protein-coding	5.97203	8.53571	3.90071	370
ko_vs_input_peak_573	chr2	110597650	110598023	+	39	NA	exon (NM_001177624, exon 1 of 15)	exon (NM_001177624, exon 1 of 15)	537	NM_001003915	241612	Mm.277148	NM_001003915	ENSMUSG00000041644	Slc5a12	AI315119|D630015G19|SMCT2	solute carrier family 5 (sodium/glucose cotransporter), member 12	protein-coding	5.97203	8.53571	3.90071	86
ko_vs_input_peak_688	chr4	68830115	68830496	+	39	NA	intron (NM_019967, intron 3 of 7)	RLTR48B|LTR|ERV1	124092	NM_019967	56710	Mm.248788	NM_019967	ENSMUSG00000028351	Brinp1	BRINP|Dbc1|Dbccr1|Fam5a	bone morphogenic protein/retinoic acid inducible neural specific 1	protein-coding	5.97203	8.53571	3.90071	378
ko_vs_input_peak_423	chr16	89618635	89618881	+	39	NA	Intergenic	(GAA)n|Simple_repeat|Simple_repeat	-47575	NM_001113406	16693	Mm.310906	NM_001113406	ENSMUSG00000091212	Krtap11-1	AA162070|AA589467|AV018433|Hacl1|KAP11.1|PRED29	keratin associated protein 11-1	protein-coding	5.97203	8.53571	3.90071	143
ko_vs_input_peak_43	chr1	109025309	109025585	+	39	NA	Intergenic	Lx5c|LINE|L1	-957453	NM_001316743	241201	Mm.213407	NM_172853	ENSMUSG00000026312	Cdh7	9330156F07Rik|CDH7L1	cadherin 7, type 2	protein-coding	5.97203	8.53571	3.90071	18
ko_vs_input_peak_510	chr19	5072656	5072933	+	39	NA	Intergenic	RSINE1|SINE|B4	4716	NM_054042	70445	Mm.29597	NM_054042	ENSMUSG00000056481	Cd248	2610111G01Rik|AI842296|Cd164l1|Tem1	CD248 antigen, endosialin	protein-coding	5.97203	8.53571	3.90071	24
ko_vs_input_peak_833	chr6	131143635	131143881	+	39	NA	Intergenic	L1Md_F2|LINE|L1	103604	NM_008462	16633	Mm.4783	NM_008462	ENSMUSG00000030187	Klra2	Klra30|Ly49b	killer cell lectin-like receptor, subfamily A, member 2	protein-coding	5.97203	8.53571	3.90071	124
ko_vs_input_peak_845	chr7	13082269	13082501	+	39	NA	Intergenic	L1VL2|LINE|L1	2830	NM_145847	252909	Mm.377268	NM_145847	ENSMUSG00000070817	Vmn1r85	V1rj3	vomeronasal 1 receptor 85	protein-coding	5.97203	8.53571	3.90071	175
ko_vs_input_peak_195	chr12	44441955	44442197	+	39	NA	intron (NM_176930, intron 2 of 30)	intron (NM_176930, intron 2 of 30)	113191	NM_001146031	319504	Mm.208439	NM_176930	ENSMUSG00000020598	Nrcam	Bravo|C030017F07Rik|C130076O07Rik|mKIAA0343	neuronal cell adhesion molecule	protein-coding	5.97203	8.53571	3.90071	181
ko_vs_input_peak_714	chr4	131594402	131594636	+	39	NA	Intergenic	B1_Mus1|SINE|Alu	243759	NM_011214	19273	Mm.4860	NM_011214	ENSMUSG00000028909	Ptpru	Ftp-1|PCP-2|PTP|PTP-lambda|PTPlambda|Pcp2|Ptpf|Ptprl|R-PTP-U|R-PTP-psi|RPTPlambda	protein tyrosine phosphatase, receptor type, U	protein-coding	5.97203	8.53571	3.90071	68
ko_vs_input_peak_112	chr10	80318377	80318682	+	39	NA	TTS (NM_011789)	TTS (NM_011789)	2019	NM_025521	66374	Mm.383824	NM_025521	ENSMUSG00000020133	2310011J03Rik	AI452186|AW545358	RIKEN cDNA 2310011J03 gene	protein-coding	5.97203	8.53571	3.90071	214
ko_vs_input_peak_676	chr4	34335657	34336014	+	39	NA	Intergenic	Intergenic	-214780	NM_001007589	433693	Mm.389532	NM_026019	ENSMUSG00000028291	Akirin2	2700059D21Rik|AA114675|AA522011|AU019887|Akirin-2	akirin 2	protein-coding	5.97203	8.53571	3.90071	59
ko_vs_input_peak_203	chr12	66933386	66933735	+	39	NA	intron (NM_001193266, intron 1 of 16)	B1_Mus1|SINE|Alu	288989	NM_207010	320772	Mm.227680	NM_207010	ENSMUSG00000034912	Mdga2	6720489L24Rik|9330209L04Rik|Adp|Mamdc1|Tg(Prnp-PFN1*G118V)838Kiaei	MAM domain containing glycosylphosphatidylinositol anchor 2	protein-coding	5.97203	8.53571	3.90071	258
ko_vs_input_peak_51	chr1	129537360	129537603	+	39	NA	intron (NM_172485, intron 2 of 27)	IMPB_01|Satellite|Satellite	264177	NM_172485	210417	Mm.380518	NM_172485	ENSMUSG00000042581	Thsd7b	1700074E13Rik|B930082A18|D130067I03Rik	thrombospondin, type I, domain containing 7B	protein-coding	5.97203	8.53571	3.90071	14
ko_vs_input_peak_551	chr2	58624919	58625193	+	39	NA	intron (NM_001289660, intron 1 of 7)	MMERGLN_LTR|LTR|ERV1	57722	NM_001289660	76654	Mm.200370	NM_029692	ENSMUSG00000026839	Upp2	1700124F02Rik|AI266885|UDRPASE2|UP2|UPASE2	uridine phosphorylase 2	protein-coding	5.97203	8.53571	3.90071	102
ko_vs_input_peak_539	chr2	29414921	29415274	+	39	NA	intron (NM_001290489, intron 2 of 6)	intron (NM_001290489, intron 2 of 6)	36583	NM_001290489	68975	Mm.330109	NM_026896	ENSMUSG00000026799	Med27	1500015J03Rik|2310042P07Rik|AA682045|Crsp8|D2Ertd434e	mediator complex subunit 27	protein-coding	5.97203	8.53571	3.90071	103
ko_vs_input_peak_375	chr16	6529518	6529873	+	39	NA	intron (NM_001359723, intron 3 of 15)	intron (NM_001359723, intron 3 of 15)	-509675	NM_001359729	268859	Mm.370334	NM_021477	ENSMUSG00000008658	Rbfox1	A2bp|A2bp1|Hrnbp1|fox-1	RNA binding protein, fox-1 homolog (C. elegans) 1	protein-coding	5.97203	8.53571	3.90071	251
ko_vs_input_peak_878	chr7	94097420	94097774	+	39	NA	Intergenic	RSINE1|SINE|B4	-913421	NM_001358087	100040298	Mm.260904	NM_001358087		Gm15501	EyeLinc5	predicted pseudogene 15501	protein-coding	5.97203	8.53571	3.90071	149
ko_vs_input_peak_728	chr5	5006439	5006775	+	39	NA	intron (NM_011074, intron 10 of 14)	intron (NM_011074, intron 10 of 14)	-248391	NM_021457	14362	Mm.246003	NM_021457	ENSMUSG00000044674	Fzd1	AW227548|FZ-1|Fz1	frizzled class receptor 1	protein-coding	5.97203	8.53571	3.90071	104
ko_vs_input_peak_476	chr18	23542004	23542375	+	39	NA	intron (NM_001285810, intron 2 of 20)	L1Md_F2|LINE|L1	44707	NM_001285808	13527	Mm.94371	NM_010087	ENSMUSG00000024302	Dtna	2210407P21Rik|DTN-A|Dtn|Gm19389|a-DB-1|adbn	dystrobrevin alpha	protein-coding	5.97203	8.53571	3.90071	268
ko_vs_input_peak_744	chr5	74198019	74198288	+	39	NA	exon (NM_026878, exon 4 of 4)	exon (NM_026878, exon 4 of 4)	2827	NM_026878	68939	Mm.293316	NM_026878	ENSMUSG00000049907	Rasl11b	1190017B18Rik	RAS-like, family 11, member B	protein-coding	5.97203	8.53571	3.90071	52
ko_vs_input_peak_814	chr6	87800226	87800472	+	39	NA	intron (NR_104478, intron 1 of 2)	intron (NR_104478, intron 1 of 2)	9408	NM_133717	69834	Mm.37380	NM_133717	ENSMUSG00000030055	Rab43	1810048P08Rik|2500004H21Rik|AW490415	RAB43, member RAS oncogene family	protein-coding	5.97203	8.53571	3.90071	68
ko_vs_input_peak_919	chr8	25077453	25077687	+	39	NA	intron (NM_031257, intron 2 of 11)	intron (NM_031257, intron 2 of 11)	24241	NM_031257	83436	Mm.261122	NM_031257	ENSMUSG00000031557	Plekha2	6430512N22Rik|AI851530|AU041791|TAPP2|W91773	pleckstrin homology domain-containing, family A (phosphoinositide binding specific) member 2	protein-coding	5.97203	8.53571	3.90071	168
ko_vs_input_peak_117	chr10	90974521	90975069	+	39	NA	Intergenic	RSINE1|SINE|B4	107948	NM_009684	11783	Mm.220289	NM_009684	ENSMUSG00000019979	Apaf1	6230400I06Rik|Apaf-1|Apaf1l|fog|mKIAA0413	apoptotic peptidase activating factor 1	protein-coding	5.97203	8.53571	3.90071	298
ko_vs_input_peak_579	chr2	122785900	122786219	+	39	NA	intron (NR_027888, intron 2 of 9)	intron (NR_027888, intron 2 of 9)	4060	NM_021507	59010	Mm.28986	NM_021507	ENSMUSG00000005803	Sqor	0610039J17Rik|4930557M22Rik|Sqrdl	sulfide quinone oxidoreductase	protein-coding	5.97203	8.53571	3.90071	76
ko_vs_input_peak_984	chr9	14797871	14798273	+	39	NA	intron (NM_001310728, intron 6 of 18)	intron (NM_001310728, intron 6 of 18)	13418	NM_001310728	17535	Mm.149071	NM_018736	ENSMUSG00000031928	Mre11a	Mre11|Mre11b	MRE11A homolog A, double strand break repair nuclease	protein-coding	5.97203	8.53571	3.90071	23
ko_vs_input_peak_897	chr7	122521215	122521461	+	39	NA	intron (NM_001316672, intron 7 of 16)	intron (NM_001316672, intron 7 of 16)	-150406	NM_019430	54376	Mm.444212	NM_019430	ENSMUSG00000066189	Cacng3	-	calcium channel, voltage-dependent, gamma subunit 3	protein-coding	5.97203	8.53571	3.90071	46
ko_vs_input_peak_26	chr1	85290811	85291147	+	39	NA	Intergenic	Intergenic	-20413	NM_175219	620078	Mm.386456	NM_175219	ENSMUSG00000052477	C130026I21Rik	4930565N07Rik	RIKEN cDNA C130026I21 gene	protein-coding	5.97203	8.53571	3.90071	92
ko_vs_input_peak_568	chr2	101106945	101107184	+	39	NA	Intergenic	Intergenic	513982	NM_001362687	68170	Mm.31263	NM_026592	ENSMUSG00000027165	B230118H07Rik	NWC	RIKEN cDNA B230118H07 gene	protein-coding	5.97203	8.53571	3.90071	138
ko_vs_input_peak_364	chr15	84300006	84300283	+	39	NA	intron (NM_133167, intron 8 of 12)	intron (NM_133167, intron 8 of 12)	-24576	NM_022321	64099	Mm.251356	NM_022321	ENSMUSG00000022439	Parvg	AI413459	parvin, gamma	protein-coding	5.97203	8.53571	3.90071	161
ko_vs_input_peak_1029	chr9	109791202	109791461	+	39	NA	promoter-TSS (NM_001303004)	promoter-TSS (NM_001303004)	-681	NM_001303003	76998	Mm.442009	NM_001303003	ENSMUSG00000104614	Fbxw27	1700124P09Rik	F-box and WD-40 domain protein 27	protein-coding	5.97203	8.53571	3.90071	184
ko_vs_input_peak_180	chr11	119357062	119357390	+	39	NA	intron (NM_178743, intron 2 of 16)	intron (NM_178743, intron 2 of 16)	1669	NM_178743	268512	Mm.31869	NM_178743	ENSMUSG00000039908	Slc26a11	F630021I08Rik	solute carrier family 26, member 11	protein-coding	5.97203	8.53571	3.90071	160
ko_vs_input_peak_530	chr2	5940862	5941116	+	39	NA	intron (NM_001081131, intron 1 of 16)	intron (NM_001081131, intron 1 of 16)	1803	NM_001081131	209692	Mm.222517	NM_001081131	ENSMUSG00000025815	Dhtkd1	C330018I04Rik	dehydrogenase E1 and transketolase domain containing 1	protein-coding	5.97203	8.53571	3.90071	121
ko_vs_input_peak_686	chr4	58362773	58363008	+	39	NA	intron (NM_001037127, intron 12 of 15)	intron (NM_001037127, intron 12 of 15)	76928	NM_001037127	18198	Mm.16148	NM_010944	ENSMUSG00000057280	Musk	Mdk4|Mlk|Nsk1|Nsk2|Nsk3	muscle, skeletal, receptor tyrosine kinase	protein-coding	5.97203	8.53571	3.90071	135
ko_vs_input_peak_5	chr1	22124523	22124782	+	39	NA	Intergenic	L1_Mur2|LINE|L1	-162002	NM_001310477	226922	Mm.336519	NM_023872	ENSMUSG00000028033	Kcnq5	7730402H11|9230107O05Rik|AA589396|D1Mgi1	potassium voltage-gated channel, subfamily Q, member 5	protein-coding	5.97203	8.53571	3.90071	32
ko_vs_input_peak_238	chr13	8482913	8483177	+	39	NA	intron (NM_052977, intron 1 of 9)	intron (NM_052977, intron 1 of 9)	280179	NM_001289530	94191	Mm.425794	NM_052977	ENSMUSG00000052551	Adarb2	Adar3|RED2	adenosine deaminase, RNA-specific, B2	protein-coding	5.97203	8.53571	3.90071	260
ko_vs_input_peak_192	chr12	30794190	30794449	+	39	NA	Intergenic	MTC|LTR|ERVL-MaLR	-90005	NM_001159743	100294583	Mm.399726	NM_001159743	ENSMUSG00000054204	Alkal2	6230419C23Rik|Fam150b	ALK and LTK ligand 2	protein-coding	5.97203	8.53571	3.90071	200
ko_vs_input_peak_957	chr8	110956363	110956679	+	39	NA	intron (NM_009179, intron 1 of 6)	intron (NM_009179, intron 1 of 6)	36656	NM_009179	20444	Mm.200388	NM_009179	ENSMUSG00000031749	St3gal2	AI429591|AW822065|ST3GalII|Siat5	ST3 beta-galactoside alpha-2,3-sialyltransferase 2	protein-coding	5.97203	8.53571	3.90071	166
ko_vs_input_peak_946	chr8	84119270	84119617	+	39	NA	Intergenic	RLTR20A1|LTR|ERVK	-6546	NM_001013384	244550	Mm.334654	NM_001013384	ENSMUSG00000012889	Podnl1	5832418A03Rik|Gm506	podocan-like 1	protein-coding	5.97203	8.53571	3.90071	225
ko_vs_input_peak_841	chr6	147991189	147991432	+	39	NA	Intergenic	Intergenic	-56106	NM_178797	330450	Mm.447274	NM_178797	ENSMUSG00000030303	Far2	A230046P18|AW048109|BC055759|Mlstd1	fatty acyl CoA reductase 2	protein-coding	5.97203	8.53571	3.90071	18
ko_vs_input_peak_158	chr11	70916215	70916465	+	39	NA	intron (NM_019400, intron 8 of 17)	intron (NM_019400, intron 8 of 17)	53633	NM_001276406	19069	Mm.288962	NM_172394	ENSMUSG00000040667	Nup88	Nup84|Prei2	nucleoporin 88	protein-coding	5.97203	8.53571	3.90071	14
ko_vs_input_peak_456	chr17	69511295	69511539	+	39	NA	Intergenic	Intergenic	72091	NM_001145192	320722	Mm.400254	NM_001145192	ENSMUSG00000091636	Akain1	A330050F15Rik	A kinase (PRKA) anchor inhibitor 1	protein-coding	5.97203	8.53571	3.90071	112
ko_vs_input_peak_79	chr1	181102650	181102883	+	39	NA	intron (NM_026171, intron 18 of 22)	L1MDa|LINE|L1	41438	NM_026171	67459	Mm.263464	NM_026171	ENSMUSG00000026516	Nvl	1200009I24Rik	nuclear VCP-like	protein-coding	5.97203	8.53571	3.90071	53
ko_vs_input_peak_509	chr18	85068119	85068364	+	39	NA	Intergenic	Intergenic	116125	NM_001367965	50764	Mm.28369	NM_015798	ENSMUSG00000034391	Fbxo15	AU019763|Fbx15|ecat3	F-box protein 15	protein-coding	5.97203	8.53571	3.90071	35
ko_vs_input_peak_69	chr1	163700050	163700335	+	39	NA	Intergenic	Intergenic	25040	NM_001143956	240879	Mm.484621	NM_001143956	ENSMUSG00000040113	Mettl11b	Gm207|NTM1B	methyltransferase like 11B	protein-coding	5.97203	8.53571	3.90071	239
ko_vs_input_peak_563	chr2	96295096	96295361	+	39	NA	Intergenic	Lx|LINE|L1	-22941	NM_001289742	241568	Mm.241682	NM_178725	ENSMUSG00000050587	Lrrc4c	6430556C10Rik|NGL-1	leucine rich repeat containing 4C	protein-coding	5.97203	8.53571	3.90071	121
ko_vs_input_peak_987	chr9	25369555	25369962	+	39	NA	Intergenic	L1_Mur3|LINE|L1	-111839	NM_026189	67484	Mm.112977	NM_026189	ENSMUSG00000036611	Eepd1	2310005P05Rik|AI481005	endonuclease/exonuclease/phosphatase family domain containing 1	protein-coding	5.97203	8.53571	3.90071	217
ko_vs_input_peak_402	chr16	44183567	44183885	+	39	NA	intron (NM_001029889, intron 1 of 7)	intron (NM_001029889, intron 1 of 7)	10329	NM_001029889	207806	Mm.310566	NM_001029889	ENSMUSG00000068284	Usf3	5530400K22Rik|Gm1779|Gm608|mKIAA2018	upstream transcription factor family member 3	protein-coding	5.97203	8.53571	3.90071	178
ko_vs_input_peak_92	chr10	34934018	34934356	+	39	NA	Intergenic	L1MA6|LINE|L1	450787	NM_010237	14302	Mm.332432	NM_010237	ENSMUSG00000019779	Frk	BSK|BSK/IYK|C85044|GTK|RAK	fyn-related kinase	protein-coding	5.97203	8.53571	3.90071	212
ko_vs_input_peak_937	chr8	63435809	63436153	+	39	NA	Intergenic	B2_Mm1a|SINE|B2	484636	NM_023689	72902	Mm.334552	NM_023689	ENSMUSG00000054162	Spock3	2900045C01Rik|AI428471|mKIAA4039	sparc/osteonectin, cwcv and kazal-like domains proteoglycan 3	protein-coding	5.97203	8.53571	3.90071	158
ko_vs_input_peak_464	chr17	81011624	81011855	+	39	NA	Intergenic	Intergenic	53346	NM_028138	72167	Mm.273257	NM_028138	ENSMUSG00000024246	Thumpd2	2810025A12Rik	THUMP domain containing 2	protein-coding	5.97203	8.53571	3.90071	105
ko_vs_input_peak_123	chr10	108788934	108789213	+	39	NA	intron (NM_001252342, intron 3 of 10)	intron (NM_001252342, intron 3 of 10)	-88913	NM_203660	368203	Mm.452758	NM_203660	ENSMUSG00000112039	Gm5136	C6.1AL|EG368203	predicted gene 5136	protein-coding	5.97203	8.53571	3.90071	110
ko_vs_input_peak_153	chr11	55027029	55027267	+	39	NA	intron (NR_138556, intron 1 of 24)	intron (NR_138556, intron 1 of 24)	6323	NM_001110211	11749	Mm.265347	NM_013472	ENSMUSG00000018340	Anxa6	AW107198|Anx6|AnxVI|Cabm|Camb	annexin A6	protein-coding	5.97203	8.53571	3.90071	182
ko_vs_input_peak_442	chr17	40292457	40292736	+	39	NA	Intergenic	L1_Rod|LINE|L1	26611	NM_009638	11571	Mm.16781	NM_009638	ENSMUSG00000025431	Crisp1	AW324342|Aeg1|CRISP-1|SCP 1	cysteine-rich secretory protein 1	protein-coding	5.97203	8.53571	3.90071	91
ko_vs_input_peak_823	chr6	100325649	100326230	+	39	NA	Intergenic	(TTC)n|Simple_repeat|Simple_repeat	-38581	NM_019743	56353	Mm.321633	NM_019743	ENSMUSG00000072872	Rybp	2410018J24Rik|DEDAF|YEAF1	RING1 and YY1 binding protein	protein-coding	5.97203	8.53571	3.90071	332
ko_vs_input_peak_1035	chrX	36872476	36872716	+	39	NA	Intergenic	MLT1E3|LTR|ERVL-MaLR	-1699	NM_001313696	22209	Mm.395649	NM_019668	ENSMUSG00000016308	Ube2a	HHR6A|HR6A|Mhr6a	ubiquitin-conjugating enzyme E2A	protein-coding	5.97203	8.53571	3.90071	215
ko_vs_input_peak_212	chr12	78659990	78660225	+	39	NA	intron (NM_145965, intron 18 of 22)	intron (NM_145965, intron 18 of 22)	-31428	NM_027597	70897	Mm.56514	NM_027597	ENSMUSG00000056987	Fam71d	4921509E07Rik|4930516C23Rik|GARI-L2	family with sequence similarity 71, member D	protein-coding	5.97203	8.53571	3.90071	21
ko_vs_input_peak_989	chr9	27073558	27073804	+	39	NA	intron (NM_178113, intron 25 of 35)	intron (NM_178113, intron 25 of 35)	43506	NM_178113	78658	Mm.251777	NM_178113	ENSMUSG00000035024	Ncapd3	2810487N22Rik|4632407J06Rik|AI195468|AU018739|B130055D15Rik|mKIAA0056	non-SMC condensin II complex, subunit D3	protein-coding	5.97203	8.53571	3.90071	110
ko_vs_input_peak_1014	chr9	73840045	73840386	+	39	NA	intron (NM_001081153, intron 2 of 31)	(TCC)n|Simple_repeat|Simple_repeat	128822	NM_001081153	208898	Mm.41035	NM_001081153	ENSMUSG00000062151	Unc13c	1500037O19Rik|D9Ertd414e|Munc13-3|Unc13h3	unc-13 homolog C	protein-coding	5.97203	8.53571	3.90071	90
ko_vs_input_peak_262	chr13	74640529	74640786	+	39	NA	intron (NM_030711, intron 1 of 18)	intron (NM_030711, intron 1 of 18)	804	NM_030711	80898	Mm.83526	NM_030711	ENSMUSG00000021583	Erap1	A-LAP|ARTS-1|Arts1|ERAAP|PILSA|PILSAP	endoplasmic reticulum aminopeptidase 1	protein-coding	5.97203	8.53571	3.90071	115
ko_vs_input_peak_857	chr7	50136444	50136807	+	39	NA	intron (NM_001037906, intron 4 of 19)	ORR1E|LTR|ERVL-MaLR	161275	NM_001037906	338352	Mm.383528	NM_001037906	ENSMUSG00000055409	Nell1	B230343H07Rik|l7R6	NEL-like 1	protein-coding	5.97203	8.53571	3.90071	243
ko_vs_input_peak_392	chr16	20937076	20937460	+	39	NA	Intergenic	B1_Mus1|SINE|Alu	8654	NM_001370894	625060		NM_001370894		Gm6551	EG625060	predicted gene 6551	protein-coding	5.97203	8.53571	3.90071	185
ko_vs_input_peak_380	chr16	9354959	9355243	+	39	NA	Intergenic	Intergenic	525001	NM_001081400	69053	Mm.390868	NM_001081400	ENSMUSG00000022507	1810013L24Rik	1110017P05Rik|3010002C02Rik|AA792997|AW124177|Gm19906|R74903	RIKEN cDNA 1810013L24 gene	protein-coding	5.97203	8.53571	3.90071	258
ko_vs_input_peak_962	chr8	114583848	114584089	+	39	NA	intron (NM_019573, intron 5 of 8)	intron (NM_019573, intron 5 of 8)	144316	NM_019573	80707	Mm.440420	NM_019573	ENSMUSG00000004637	Wwox	5330426P09Rik|9030416C10Rik|WOX1	WW domain-containing oxidoreductase	protein-coding	5.97203	8.53571	3.90071	21
ko_vs_input_peak_58	chr1	145425515	145425798	+	39	NA	Intergenic	Intergenic	-650229	NM_022881	64214	Mm.253927	NM_022881	ENSMUSG00000026357	Rgs18	-	regulator of G-protein signaling 18	protein-coding	5.97203	8.53571	3.90071	273
ko_vs_input_peak_915	chr8	15309026	15309266	+	39	NA	Intergenic	Intergenic	251493	NM_008664	17930	Mm.272115	NM_008664	ENSMUSG00000031461	Myom2	AW146149	myomesin 2	protein-coding	5.97203	8.53571	3.90071	105
ko_vs_input_peak_234	chr12	113526126	113526491	+	39	NA	Intergenic	Intergenic	-17600	NM_174885	238406	Mm.188683	NM_174885	ENSMUSG00000043945	Adam6a	Adam6|tMDCIV	a disintegrin and metallopeptidase domain 6A	protein-coding	5.97203	8.53571	3.90071	227
ko_vs_input_peak_812	chr6	85600069	85600386	+	39	NA	intron (NM_145223, intron 2 of 22)	intron (NM_145223, intron 2 of 22)	12696	NM_145223	236266	Mm.246967	NM_145223	ENSMUSG00000063810	Alms1	bbb	ALMS1, centrosome and basal body associated	protein-coding	5.97203	8.53571	3.90071	116
ko_vs_input_peak_796	chr6	36856130	36856424	+	39	NA	intron (NM_001347104, intron 30 of 32)	URR1A|DNA|hAT-Charlie	-46098	NM_008973	19242	Mm.279690	NM_008973	ENSMUSG00000029838	Ptn	HARP|HB-GAM|HBBM|HBBN|HBGF-8|HBNF|OSF|Osf-1|Osf1	pleiotrophin	protein-coding	5.97203	8.53571	3.90071	177
ko_vs_input_peak_846	chr7	15964748	15965021	+	39	NA	intron (NM_153068, intron 1 of 5)	intron (NM_153068, intron 1 of 5)	2651	NM_153068	259300	Mm.138215	NM_153068	ENSMUSG00000074364	Ehd2	BC027084|C130052H20Rik	EH-domain containing 2	protein-coding	5.97203	8.53571	3.90071	23
ko_vs_input_peak_15	chr1	39591294	39591531	+	39	NA	Intergenic	Intergenic	-14065	NM_001033135	67702	Mm.28614	NM_001033135	ENSMUSG00000048234	Rnf149	1600023E10Rik|AV037261|C76763|Gm15832|Greul4	ring finger protein 149	protein-coding	5.97203	8.53571	3.90071	222
ko_vs_input_peak_660	chr3	144345783	144346086	+	39	NA	Intergenic	Intergenic	-140679	NM_010723	16911	Mm.29187	NM_010723	ENSMUSG00000028266	Lmo4	A730077C12Rik|Crp3|Etohi4	LIM domain only 4	protein-coding	5.97203	8.53571	3.90071	124
ko_vs_input_peak_272	chr13	106706941	106707241	+	39	NA	Intergenic	ORR1F|LTR|ERVL-MaLR	229867	NM_029665	76582	Mm.132208	NM_029665	ENSMUSG00000042590	Ipo11	1700081H05Rik|2510001A17Rik|AI314624|AW555235|E330021B14Rik|Ranbp11	importin 11	protein-coding	5.97203	8.53571	3.90071	256
ko_vs_input_peak_190	chr12	24807500	24807853	+	39	NA	Intergenic	B3|SINE|B2	-23923	NM_001083341	67216	Mm.167671	NM_026037	ENSMUSG00000020646	Mboat2	2810049G06Rik|AU022889|AW547221|LPCAT4|Moact2|Oact2	membrane bound O-acyltransferase domain containing 2	protein-coding	5.97203	8.53571	3.90071	288
ko_vs_input_peak_864	chr7	64471757	64472064	+	39	NA	Intergenic	Intergenic	-29796	NM_007461	11784	Mm.4657	NM_007461	ENSMUSG00000030519	Apba2	X11-like|X11L|XllL|mXllL	amyloid beta (A4) precursor protein-binding, family A, member 2	protein-coding	5.96356	8.52136	3.90071	83
ko_vs_input_peak_914	chr8	13253730	13254196	+	39	NA	exon (NM_172750, exon 1 of 7)	exon (NM_172750, exon 1 of 7)	199	NM_172750	234072	Mm.132785	NM_172750	ENSMUSG00000031448	Adprhl1	Arh2|D330008N11Rik	ADP-ribosylhydrolase like 1	protein-coding	5.90612	8.42436	3.90071	117
ko_vs_input_peak_787	chr6	23248502	23248753	+	39	NA	promoter-TSS (NM_028462)	promoter-TSS (NM_028462)	-363	NM_028462	73191	Mm.55115	NM_028462	ENSMUSG00000029697	Fezf1	3110069A13Rik|Fez|Zfp312-like|fez-like	Fez family zinc finger 1	protein-coding	5.87965	8.37986	3.90071	245
ko_vs_input_peak_585	chr2	134583731	134584059	+	39	NA	Intergenic	Intergenic	-29543	NM_010403	15112	Mm.26634	NM_010403	ENSMUSG00000027261	Hao1	GOX|Gox1|Hao-1	hydroxyacid oxidase 1, liver	protein-coding	5.87965	8.37986	3.90071	237
ko_vs_input_peak_268	chr13	96469993	96470300	+	39	NA	intron (NM_001369169, intron 1 of 14)	intron (NM_001369169, intron 1 of 14)	1014	NM_001042714	271144	Mm.470057	NM_001042714	ENSMUSG00000047117	Ankdd1b	9330128J19Rik	ankyrin repeat and death domain containing 1B	protein-coding	5.87965	8.37986	3.90071	57
ko_vs_input_peak_991	chr9	29504461	29504813	+	39	NA	intron (NM_001357597, intron 1 of 8)	intron (NM_001357597, intron 1 of 8)	-91185	NM_001357603	235106	Mm.283138	NM_172290	ENSMUSG00000059974	Ntm	6230410L23Rik|B230210G24Rik|Hnt|Igdcc2|R75390	neurotrimin	protein-coding	5.87965	8.37986	3.90071	224
ko_vs_input_peak_788	chr6	24338389	24338686	+	39	NA	Intergenic	Intergenic	-170445	NM_019481	55961	Mm.19299	NM_019481	ENSMUSG00000029700	Slc13a1	AI314066|AI987826|NaSi-1|Nas1	solute carrier family 13 (sodium/sulfate symporters), member 1	protein-coding	5.87965	8.37986	3.90071	12
ko_vs_input_peak_164	chr11	94780881	94781254	+	39	NA	intron (NR_153839, intron 1 of 4)	B1_Mus2|SINE|Alu	1636	NR_153839	544806	Mm.379774	NM_001034896	ENSMUSG00000075610	Tmem92	AU016430|Tmem92-ps	transmembrane protein 92	protein-coding	5.87965	8.37986	3.90071	246
ko_vs_input_peak_8	chr1	28804296	28804734	+	39	NA	Intergenic	Intergenic	-24263	NM_001013750	210962	Mm.214178	NM_001013750	ENSMUSG00000048411	Gm597	-	predicted gene 597	protein-coding	5.87965	8.37986	3.90071	38
ko_vs_input_peak_761	chr5	121424974	121425318	+	39	NA	intron (NM_172722, intron 13 of 23)	B2_Mm2|SINE|B2	27151	NM_172722	231713	Mm.33919	NM_172722	ENSMUSG00000042719	Naa25	4833422K13Rik|A630046C11|AI450868|C330023M02Rik|Mdm20	N(alpha)-acetyltransferase 25, NatB auxiliary subunit	protein-coding	5.87965	8.37986	3.90071	8
ko_vs_input_peak_722	chr4	145128426	145128771	+	39	NA	intron (NM_001276465, intron 27 of 69)	intron (NM_001276465, intron 27 of 69)	62068	NM_001276502	230895	Mm.240310	NM_001033190	ENSMUSG00000020220	Vps13d	-	vacuolar protein sorting 13D	protein-coding	5.87965	8.37986	3.90071	78
ko_vs_input_peak_104	chr10	70525022	70525296	+	39	NA	intron (NM_001359551, intron 7 of 14)	intron (NM_001359551, intron 7 of 14)	67653	NM_001162846	70911	Mm.19825	NM_178621	ENSMUSG00000037747	Phyhipl	4921522K17Rik|AI267048	phytanoyl-CoA hydroxylase interacting protein-like	protein-coding	5.87965	8.37986	3.90071	158
ko_vs_input_peak_4	chr1	18719923	18720259	+	39	NA	Intergenic	L1_Mus1|LINE|L1	-382931	NM_153154	226896	Mm.244858	NM_153154	ENSMUSG00000042596	Tfap2d	Tcfap2d	transcription factor AP-2, delta	protein-coding	5.87965	8.37986	3.90071	148
ko_vs_input_peak_763	chr5	125547983	125548350	+	39	NA	intron (NM_001190352, intron 1 of 8)	intron (NM_001190352, intron 1 of 8)	15748	NM_001190352	208151	Mm.40397	NM_001190352	ENSMUSG00000070498	Tmem132b	AK220418|mKIAA1786	transmembrane protein 132B	protein-coding	5.87965	8.37986	3.90071	22
ko_vs_input_peak_88	chr10	25133962	25134197	+	39	NA	Intergenic	MT2C_Mm|LTR|ERVL	66091	NM_001347460	432442	Mm.485937	NM_018747	ENSMUSG00000039166	Akap7	6430401D08|AI662165|AKAP15|Akap18|BB170514	A kinase (PRKA) anchor protein 7	protein-coding	5.87965	8.37986	3.90071	20
ko_vs_input_peak_129	chr10	115908066	115908433	+	39	NA	Intergenic	Intergenic	90965	NM_146010	216350	Mm.22270	NM_146010	ENSMUSG00000034127	Tspan8	C76990|E330007O21Rik|Tm4sf3	tetraspanin 8	protein-coding	5.87965	8.37986	3.90071	72
ko_vs_input_peak_704	chr4	117921835	117922222	+	39	NA	Intergenic	Intergenic	-7029	NM_146152	230673	Mm.287810	NM_146152	ENSMUSG00000033365	Ipo13	Imp13|Kap13|Ranbp13	importin 13	protein-coding	5.87965	8.37986	3.90071	243
ko_vs_input_peak_799	chr6	47402653	47402931	+	39	NA	Intergenic	Intergenic	-50940	NM_001355551	26965	Mm.87611	NM_012042	ENSMUSG00000029686	Cul1	Cul-1	cullin 1	protein-coding	5.87965	8.37986	3.90071	49
ko_vs_input_peak_576	chr2	121216897	121217225	+	39	NA	intron (NM_013735, intron 16 of 27)	intron (NM_013735, intron 16 of 27)	45893	NM_153387	51885	Mm.383499	NM_153387	ENSMUSG00000027263	Tubgcp4	4932441P04Rik|76p|D2Ertd435e|GCP-4	tubulin, gamma complex associated protein 4	protein-coding	5.87965	8.37986	3.90071	72
ko_vs_input_peak_460	chr17	77488285	77488626	+	39	NA	Intergenic	Intergenic	-711793	NM_015800	50766	Mm.311912	NM_015800	ENSMUSG00000024074	Crim1	AU015004	cysteine rich transmembrane BMP regulator 1 (chordin like)	protein-coding	5.87965	8.37986	3.90071	327
ko_vs_input_peak_715	chr4	132485108	132485438	+	39	NA	Intergenic	B1_Mus2|SINE|Alu	-21352	NM_026039	67219	Mm.45929	NM_026039	ENSMUSG00000066042	Med18	2810046C01Rik	mediator complex subunit 18	protein-coding	5.87965	8.37986	3.90071	41
ko_vs_input_peak_890	chr7	108701933	108702237	+	39	NA	Intergenic	L1Md_T|LINE|L1	-11270	NM_146724	258719	Mm.377653	NM_146724	ENSMUSG00000056946	Olfr512	MOR268-3	olfactory receptor 512	protein-coding	5.87965	8.37986	3.90071	95
ko_vs_input_peak_939	chr8	64940167	64940477	+	39	NA	Intergenic	B3|SINE|B2	-6863	NM_028427	73067	Mm.294445	NM_028427	ENSMUSG00000025521	Tmem192	3110005G23Rik	transmembrane protein 192	protein-coding	5.87965	8.37986	3.90071	215
ko_vs_input_peak_1049	chrX	169604474	169604771	+	39	NA	Intergenic	Intergenic	-80577	NM_001290512	17318	Mm.34441	NM_010797	ENSMUSG00000035299	Mid1	61B3-R|DXHXS1141|Fxy|Trim18	midline 1	protein-coding	5.87965	8.37986	3.90071	286
ko_vs_input_peak_861	chr7	58190104	58190415	+	39	NA	Intergenic	L1_Mus1|LINE|L1	-467943	NM_009728	11982	Mm.135129	NM_009728	ENSMUSG00000025324	Atp10a	Atp10c|pfatp	ATPase, class V, type 10A	protein-coding	5.87965	8.37986	3.90071	139
ko_vs_input_peak_581	chr2	126964479	126964884	+	41	NA	Intergenic	ORR1D-int|LTR|ERVL-MaLR	-31446	NM_023220	66552	Mm.269928	NM_023220	ENSMUSG00000027366	Sppl2a	2010106G01Rik|C130089K23Rik	signal peptide peptidase like 2A	protein-coding	5.85032	8.84039	4.1933	256
ko_vs_input_peak_489	chr18	43659705	43660013	+	41	NA	intron (NM_001163637, intron 1 of 21)	intron (NM_001163637, intron 1 of 21)	27914	NM_001163637	76217	Mm.134602	NM_001163637	ENSMUSG00000024502	Jakmip2	6430702L21Rik|AI850334|D930046L20Rik	janus kinase and microtubule interacting protein 2	protein-coding	5.85032	8.84039	4.1933	143
ko_vs_input_peak_431	chr17	13414865	13415151	+	41	NA	Intergenic	IAPEz-int|LTR|ERVK	60436	NM_001167578	100041352	Mm.432087	NM_001167578	ENSMUSG00000052469	Tcp10c	D17Leh66C|D17Leh66ca|Gm9880|T66C-a|Tcp-10c	t-complex protein 10c	protein-coding	5.85032	8.84039	4.1933	52
ko_vs_input_peak_166	chr11	95146899	95147322	+	47	NA	intron (NR_040279, intron 1 of 2)	intron (NR_040279, intron 1 of 2)	-1309	NM_007867	13394	Mm.439766	NM_007867	ENSMUSG00000020871	Dlx4	Dlx-4|Dlx7	distal-less homeobox 4	protein-coding	5.82954	9.45421	4.7813	389
ko_vs_input_peak_651	chr3	118949796	118950205	+	47	NA	intron (NM_170778, intron 12 of 22)	Lx3A|LINE|L1	387820	NM_170778	99586	Mm.27907	NM_170778	ENSMUSG00000033308	Dpyd	AI315208|DHPDHase|DPD|E330028L06Rik	dihydropyrimidine dehydrogenase	protein-coding	5.82954	9.45421	4.7813	166
ko_vs_input_peak_645	chr3	101835273	101835532	+	39	NA	intron (NM_172295, intron 1 of 6)	intron (NM_172295, intron 1 of 6)	821	NM_172295	242125	Mm.32900	NM_172295	ENSMUSG00000044313	Mab21l3	-	mab-21-like 3	protein-coding	5.79854	8.47633	3.90071	163
ko_vs_input_peak_847	chr7	19672930	19673178	+	72	NA	intron (NM_001309795, intron 3 of 3)	intron (NM_001309795, intron 3 of 3)	866	NM_001309795	11813	Mm.28394	NM_001277944	ENSMUSG00000002992	Apoc2	apo-CII|apoC-II	apolipoprotein C-II	protein-coding	5.78472	12.3639	7.24401	77
ko_vs_input_peak_710	chr4	128051817	128052066	+	38	NA	intron (NM_001281955, intron 1 of 70)	intron (NM_001281955, intron 1 of 70)	63897	NM_001281955	329942	Mm.421342	NM_001281955	ENSMUSG00000028804	Csmd2	Gm139	CUB and Sushi multiple domains 2	protein-coding	5.76723	8.19213	3.83264	112
ko_vs_input_peak_53	chr1	134022653	134022887	+	38	NA	Intergenic	Intergenic	-14484	NM_021355	14264	Mm.287146	NM_021355	ENSMUSG00000041559	Fmod	AI131919|AU041740|FM|SLRR2E	fibromodulin	protein-coding	5.76723	8.19213	3.83264	76
ko_vs_input_peak_457	chr17	70625386	70625651	+	38	NA	intron (NM_177639, intron 3 of 11)	intron (NM_177639, intron 3 of 11)	63771	NM_001128181	224997	Mm.311840	NM_027712	ENSMUSG00000003279	Dlgap1	4933422O14Rik|9630002F18|AI845682|AI848168|BB075781|D17Bwg0511e|GKAP/SAPAP|GKPA/SAPAP|Gkap|Sapap1|mKIAA4162	DLG associated protein 1	protein-coding	5.76723	8.19213	3.83264	78
ko_vs_input_peak_942	chr8	70063634	70064170	+	38	NA	intron (NM_027481, intron 7 of 13)	intron (NM_027481, intron 7 of 13)	-9022	NM_181540	107770	Mm.37974	NM_181540	ENSMUSG00000036151	Tm6sf2	-	transmembrane 6 superfamily member 2	protein-coding	5.76723	8.19213	3.83264	154
ko_vs_input_peak_542	chr2	32301450	32301884	+	37	NA	intron (NM_001362696, intron 10 of 24)	intron (NM_001362696, intron 10 of 24)	13341	NM_001362698	99412	Mm.106376	NM_133852	ENSMUSG00000002546	Golga2	AW555139|GM130	golgi autoantigen, golgin subfamily a, 2	protein-coding	5.71349	8.10308	3.7552	126
ko_vs_input_peak_114	chr10	84738716	84738949	+	35	NA	Intergenic	Intergenic	-17216	NM_001024918	71137	Mm.79070	NM_027689	ENSMUSG00000020037	Rfx4	4933412G19Rik|NYD-sp10	regulatory factor X, 4 (influences HLA class II expression)	protein-coding	5.60896	7.93104	3.58766	160
ko_vs_input_peak_450	chr17	56853686	56853982	+	35	NA	exon (NM_001039114, exon 8 of 15)	exon (NM_001039114, exon 8 of 15)	20613	NM_001039114	328845	Mm.179421	NM_001039114	ENSMUSG00000024207	Acsbg2	Bgr	acyl-CoA synthetase bubblegum family member 2	protein-coding	5.60896	7.93104	3.58766	149
ko_vs_input_peak_801	chr6	54125884	54126189	+	39	NA	intron (NM_001163640, intron 1 of 12)	intron (NM_001163640, intron 1 of 12)	86104	NM_001163640	69993	Mm.321147	NM_023543	ENSMUSG00000004633	Chn2	1700026N20Rik|4930557O16Rik|ARHGAP3|Bch	chimerin 2	protein-coding	5.60309	8.44601	3.90071	22
ko_vs_input_peak_39	chr1	105765065	105765444	+	37	NA	Intergenic	Intergenic	-15469	NM_009399	21934	Mm.6251	NM_009399	ENSMUSG00000026321	Tnfrsf11a	Ly109|ODFR|OFE|Rank|TRANCE-R|mRANK	tumor necrosis factor receptor superfamily, member 11a, NFKB activator	protein-coding	5.55955	8.09291	3.74578	24
ko_vs_input_peak_912	chr8	8542283	8542705	+	37	NA	Intergenic	Intergenic	118748	NM_001368299	13642	Mm.209813	NM_010111	ENSMUSG00000001300	Efnb2	ELF-2|Epl5|Eplg5|Htk-L|LERK-5|Lerk5|NLERK-1	ephrin B2	protein-coding	5.55955	8.09291	3.74578	352
ko_vs_input_peak_608	chr2	179534972	179535389	+	34	NA	intron (NM_001316723, intron 2 of 5)	intron (NM_001316723, intron 2 of 5)	92749	NM_009867	12561	Mm.184711	NM_009867	ENSMUSG00000000305	Cdh4	AW120700|R-CAD|R-Cadh|Rcad	cadherin 4	protein-coding	5.50818	7.76655	3.43308	122
ko_vs_input_peak_502	chr18	70881486	70881761	+	34	NA	Intergenic	Intergenic	313331	NM_010773	17191	Mm.322	NM_010773	ENSMUSG00000024513	Mbd2	MBD2a	methyl-CpG binding domain protein 2	protein-coding	5.50818	7.76655	3.43308	230
ko_vs_input_peak_948	chr8	92835845	92836103	+	34	NA	exon (NM_008610, exon 6 of 13)	exon (NM_008610, exon 6 of 13)	8677	NM_008610	17390	Mm.29564	NM_008610	ENSMUSG00000031740	Mmp2	Clg4a|GelA|MMP-2	matrix metallopeptidase 2	protein-coding	5.50818	7.76655	3.43308	223
ko_vs_input_peak_821	chr6	98180634	98180913	+	34	NA	Intergenic	ORR1F|LTR|ERVL-MaLR	161981	NM_001128092	330390	Mm.484161	NM_001128092	ENSMUSG00000090667	Gm765	-	predicted gene 765	protein-coding	5.50818	7.76655	3.43308	141
ko_vs_input_peak_521	chr19	29698812	29699169	+	34	NA	intron (NM_029993, intron 1 of 4)	intron (NM_029993, intron 1 of 4)	1049	NM_029993	77836	Mm.138437	NM_029993	ENSMUSG00000024806	Mlana	A930034P04Rik|Mart1	melan-A	protein-coding	5.48355	7.72654	3.40245	20
ko_vs_input_peak_525	chr19	49606841	49607195	+	39	NA	Intergenic	Intergenic	1071628	NM_001252501	58178	Mm.313672	NM_021377	ENSMUSG00000043531	Sorcs1	Sorcs|mSorCS	sortilin-related VPS10 domain containing receptor 1	protein-coding	5.41315	8.45155	3.90071	334
ko_vs_input_peak_528	chr19	53922074	53922404	+	30	NA	intron (NM_001168491, intron 8 of 11)	intron (NM_001168491, intron 8 of 11)	18888	NM_001168491	18569	Mm.1605	NM_011050	ENSMUSG00000024975	Pdcd4	D19Ucla1|Ma3|Tis	programmed cell death 4	protein-coding	5.37483	7.36188	3.04996	127
ko_vs_input_peak_29	chr1	88398072	88398325	+	30	NA	Intergenic	Intergenic	-8812	NM_029269	75396	Mm.173058	NM_029269	ENSMUSG00000026295	Spp2	0610038O04Rik|pp-24|spp24	secreted phosphoprotein 2	protein-coding	5.37483	7.36188	3.04996	81
ko_vs_input_peak_326	chr14	103347336	103347581	+	30	NA	promoter-TSS (NM_207215)	promoter-TSS (NM_207215)	-658	NM_207215	105689	Mm.6478	NM_207215	ENSMUSG00000033004	Mycbp2	AU023734|AW107953|AW546647|C130061D10Rik|Pam|Phr1|R75243	MYC binding protein 2, E3 ubiquitin protein ligase	protein-coding	5.37483	7.36188	3.04996	244
ko_vs_input_peak_381	chr16	10066334	10066627	+	30	NA	Intergenic	B1_Mus2|SINE|Alu	-70667	NM_008170	14811	Mm.2953	NM_008170	ENSMUSG00000059003	Grin2a	GluN2A|GluRepsilon1|NMDAR2A|NR2A	glutamate receptor, ionotropic, NMDA2A (epsilon 1)	protein-coding	5.37483	7.36188	3.04996	66
ko_vs_input_peak_810	chr6	82078410	82078734	+	30	NA	intron (NM_145570, intron 2 of 2)	intron (NM_145570, intron 2 of 2)	36944	NM_145570	232146	Mm.489683	NM_145570	ENSMUSG00000035104	Eva1a	BC014699|Fam176a|Tmem166	eva-1 homolog A (C. elegans)	protein-coding	5.37483	7.36188	3.04996	49
ko_vs_input_peak_964	chr8	116145346	116145676	+	30	NA	Intergenic	Intergenic	-359504	NM_029297	75465	Mm.23114	NM_029297	ENSMUSG00000034467	Dynlrb2	1700009A04Rik|DNLC2B|Dncl2b	dynein light chain roadblock-type 2	protein-coding	5.37483	7.36188	3.04996	165
ko_vs_input_peak_721	chr4	143286529	143286777	+	30	NA	intron (NM_001290822, intron 1 of 4)	intron (NM_001290822, intron 1 of 4)	12911	NM_001290822	14726	Mm.2976	NM_010329	ENSMUSG00000028583	Pdpn	E11|Gp38|OTS-8|RANDAM-2|T1-alpha|T1a|T1alpha	podoplanin	protein-coding	5.37483	7.36188	3.04996	57
ko_vs_input_peak_702	chr4	116053234	116053517	+	30	NA	promoter-TSS (NM_001369075)	promoter-TSS (NM_001369075)	99	NM_001369076	72181	Mm.282560	NM_028142	ENSMUSG00000028706	Nsun4	2310010O12Rik|2810405F18Rik|AI507900|Shtap	NOL1/NOP2/Sun domain family, member 4	protein-coding	5.37483	7.36188	3.04996	163
ko_vs_input_peak_160	chr11	73943620	73943927	+	30	NA	Intergenic	L1_Mur3|LINE|L1	3525	NM_010970	18321	Mm.246529	NM_010970	ENSMUSG00000069816	Olfr23	MOR135-27|MTPCR50	olfactory receptor 23	protein-coding	5.37483	7.36188	3.04996	145
ko_vs_input_peak_275	chr13	113678222	113678527	+	30	NA	Intergenic	RLTR33|LTR|ERVK	-14698	NM_019960	56534	Mm.41410	NM_019960	ENSMUSG00000051456	Hspb3	2310035K17Rik|AI844863|Hsbp3|spb3	heat shock protein 3	protein-coding	5.37483	7.36188	3.04996	254
ko_vs_input_peak_444	chr17	42671745	42671995	+	30	NA	intron (NM_001289501, intron 4 of 9)	intron (NM_001289501, intron 4 of 9)	20414	NM_001289501	78249	Mm.66217	NM_030067	ENSMUSG00000023918	Adgrf4	4632435A09Rik|AV239010|Gpr115	adhesion G protein-coupled receptor F4	protein-coding	5.37483	7.36188	3.04996	75
ko_vs_input_peak_636	chr3	80690546	80690867	+	30	NA	TTS (NM_001039195)	TTS (NM_001039195)	112129	NR_152147	14800	Mm.220224	NM_013540	ENSMUSG00000033981	Gria2	GluA2|GluR-B|Glur-2|Glur2|gluR-K2	glutamate receptor, ionotropic, AMPA2 (alpha 2)	protein-coding	5.37483	7.36188	3.04996	40
ko_vs_input_peak_127	chr10	113862011	113862284	+	30	NA	Intergenic	Lx|LINE|L1	-933121	NM_001033474	382423	Mm.431239	NM_001033474	ENSMUSG00000074748	Atxn7l3b	4921506J03Rik|6230409E21Rik|AI315132	ataxin 7-like 3B	protein-coding	5.37483	7.36188	3.04996	168
ko_vs_input_peak_424	chr16	93569589	93569936	+	30	NA	Intergenic	ID4|SINE|ID	34053	NM_145482	224440	Mm.10628	NM_145482	ENSMUSG00000022948	Setd4	AY037804|C21orf18|ORF21	SET domain containing 4	protein-coding	5.37483	7.36188	3.04996	234
ko_vs_input_peak_640	chr3	83778878	83779154	+	30	NA	Intergenic	Intergenic	12695	NM_009144	20319	Mm.19155	NM_009144	ENSMUSG00000027996	Sfrp2	AI851596|Sdf5	secreted frizzled-related protein 2	protein-coding	5.37483	7.36188	3.04996	85
ko_vs_input_peak_643	chr3	92606039	92606354	+	30	NA	Intergenic	Intergenic	15464	NM_001166172	78382	Mm.235474	NM_001166172	ENSMUSG00000086848	Lce6a	2210420J11Rik	late cornified envelope 6A	protein-coding	5.37483	7.36188	3.04996	56
ko_vs_input_peak_653	chr3	122645951	122646248	+	30	NA	Intergenic	Lx7|LINE|L1	-26385	NM_153118	214459	Mm.209491	NM_153118	ENSMUSG00000039735	Fnbp1l	2610318I01Rik|AW548221|TOCA1|toca-1	formin binding protein 1-like	protein-coding	5.37483	7.36188	3.04996	292
ko_vs_input_peak_785	chr6	21756510	21756750	+	30	NA	Intergenic	RMER10A|LTR|ERVL	95537	NM_001363814	269831	Mm.21950	NM_173007	ENSMUSG00000029669	Tspan12	9030619E17|AI426782|AI663988|AW111457|Tm4sf12	tetraspanin 12	protein-coding	5.37483	7.36188	3.04996	180
ko_vs_input_peak_772	chr5	144529237	144529598	+	30	NA	Intergenic	Intergenic	-16470	NM_016789	53324	Mm.10099	NM_016789	ENSMUSG00000059991	Nptx2	Narp|np2	neuronal pentraxin 2	protein-coding	5.37483	7.36188	3.04996	8
ko_vs_input_peak_175	chr11	111296262	111296643	+	30	NA	Intergenic	Intergenic	230288	NM_008425	16518	Mm.4951	NM_008425	ENSMUSG00000041695	Kcnj2	IRK1|Kcnf1|Kir2.1	potassium inwardly-rectifying channel, subfamily J, member 2	protein-coding	5.37483	7.36188	3.04996	90
ko_vs_input_peak_768	chr5	138013029	138013279	+	30	NA	Intergenic	MERV1_I-int|LTR|ERV1	-8122	NM_001168602	545814	Mm.349005	NM_001126045	ENSMUSG00000075599	Smok3a	Smok2b1	sperm motility kinase 3A	protein-coding	5.37483	7.36188	3.04996	141
ko_vs_input_peak_378	chr16	8131100	8131523	+	30	NA	Intergenic	Lx5|LINE|L1	293825	NM_029070	74720	Mm.159318	NM_029070	ENSMUSG00000022715	Tmem114	4930511J11Rik|Cldn26	transmembrane protein 114	protein-coding	5.37483	7.36188	3.04996	347
ko_vs_input_peak_876	chr7	90986154	90986410	+	30	NA	Intergenic	MIRc|SINE|MIR	-104504	NM_011807	23859	Mm.147213	NM_011807	ENSMUSG00000052572	Dlg2	A330103J02Rik|B230218P12Rik|B330007M19Rik|Dlgh2|Gm1197|Gm21505|PSD93	discs large MAGUK scaffold protein 2	protein-coding	5.37483	7.36188	3.04996	231
ko_vs_input_peak_924	chr8	36722340	36722605	+	30	NA	intron (NM_001194940, intron 5 of 17)	intron (NM_001194940, intron 5 of 17)	10582	NM_001194941	50768	Mm.125155	NM_015802	ENSMUSG00000031523	Dlc1	A730069N07Rik|Arhgap7|HP|STARD12|dlc-1	deleted in liver cancer 1	protein-coding	5.37483	7.36188	3.04996	30
ko_vs_input_peak_141	chr11	10027448	10027740	+	30	NA	Intergenic	RMER17D2|LTR|ERVK	835652	NM_178259	268379	Mm.39270	NM_178259	ENSMUSG00000004668	Abca13	9830132L24|A930002G16Rik|AI956815	ATP-binding cassette, sub-family A (ABC1), member 13	protein-coding	5.37483	7.36188	3.04996	47
ko_vs_input_peak_875	chr7	84671228	84671463	+	30	NA	intron (NM_001360577, intron 1 of 7)	intron (NM_001360577, intron 1 of 7)	8051	NM_001360579	65098	Mm.209349	NM_022985	ENSMUSG00000030629	Zfand6	3110005P07Rik|Awp1|Za20d3	zinc finger, AN1-type domain 6	protein-coding	5.37483	7.36188	3.04996	175
ko_vs_input_peak_455	chr17	68011540	68012017	+	30	NA	Intergenic	Intergenic	-7670	NM_172964	268970	Mm.9935	NM_172964	ENSMUSG00000024043	Arhgap28	AU044757|AW550892|E130310N06	Rho GTPase activating protein 28	protein-coding	5.37483	7.36188	3.04996	383
ko_vs_input_peak_82	chr1	192186320	192186552	+	30	NA	Intergenic	L1_Rod|LINE|L1	-4341	NM_010600	16510	Mm.4489	NM_010600	ENSMUSG00000058248	Kcnh1	EAG1|Kv10.1|M-eag	potassium voltage-gated channel, subfamily H (eag-related), member 1	protein-coding	5.37483	7.36188	3.04996	176
ko_vs_input_peak_887	chr7	104180587	104180819	+	30	NA	promoter-TSS (NM_146751)	promoter-TSS (NM_146751)	-297	NM_146751	258746	Mm.377669	NM_146751	ENSMUSG00000042909	Olfr648	MOR31-12	olfactory receptor 648	protein-coding	5.37483	7.36188	3.04996	202
ko_vs_input_peak_294	chr14	34394848	34395142	+	30	NA	intron (NM_153127, intron 1 of 6)	intron (NM_153127, intron 1 of 6)	19491	NM_153127	105450	Mm.272673	NM_153127	ENSMUSG00000041445	Mmrn2	AA986839|ENDOGLYX1|Emilin3|EndoGlyx-1	multimerin 2	protein-coding	5.37483	7.36188	3.04996	54
ko_vs_input_peak_988	chr9	27050499	27050749	+	30	NA	intron (NM_178113, intron 10 of 35)	intron (NM_178113, intron 10 of 35)	20449	NM_178113	78658	Mm.251777	NM_178113	ENSMUSG00000035024	Ncapd3	2810487N22Rik|4632407J06Rik|AI195468|AU018739|B130055D15Rik|mKIAA0056	non-SMC condensin II complex, subunit D3	protein-coding	5.37483	7.36188	3.04996	76
ko_vs_input_peak_370	chr15	102219325	102219593	+	30	NA	intron (NM_013566, intron 8 of 14)	intron (NM_013566, intron 8 of 14)	12476	NM_013566	16421	Mm.58	NM_013566	ENSMUSG00000001281	Itgb7	Ly69	integrin beta 7	protein-coding	5.37483	7.36188	3.04996	140
ko_vs_input_peak_273	chr13	112446563	112446881	+	30	NA	Intergenic	Intergenic	-17348	NM_010560	16195	Mm.4364	NM_010560	ENSMUSG00000021756	Il6st	5133400A03Rik|AA389424|BB405851|CD130|D13Ertd699e|gp130	interleukin 6 signal transducer	protein-coding	5.37483	7.36188	3.04996	146
ko_vs_input_peak_642	chr3	91700614	91700849	+	30	NA	Intergenic	Intergenic	-313852	NM_207247	242100	Mm.297406	NM_207247	ENSMUSG00000042244	Pglyrp3	Gm420	peptidoglycan recognition protein 3	protein-coding	5.37483	7.36188	3.04996	91
ko_vs_input_peak_708	chr4	124137572	124137878	+	30	NA	Intergenic	Intergenic	220292	NM_017475	54170	Mm.220922	NM_017475	ENSMUSG00000028646	Rragc	AU041672|Gtr2|RAGC|TIB929|YGR163W	Ras-related GTP binding C	protein-coding	5.37483	7.36188	3.04996	30
ko_vs_input_peak_629	chr3	61159605	61159964	+	30	NA	Intergenic	Intergenic	156999	NM_001282016	18441	Mm.281452	NM_008772	ENSMUSG00000027765	P2ry1	P2Y1	purinergic receptor P2Y, G-protein coupled 1	protein-coding	5.37483	7.36188	3.04996	177
ko_vs_input_peak_504	chr18	77001751	77001982	+	30	NA	intron (NM_001368656, intron 11 of 15)	intron (NM_001368656, intron 11 of 15)	45430	NM_027721	71206	Mm.35803	NM_027721	ENSMUSG00000025420	Katnal2	3110023G01Rik|4933439B08Rik	katanin p60 subunit A-like 2	protein-coding	5.37483	7.36188	3.04996	104
ko_vs_input_peak_446	chr17	46820955	46821259	+	30	NA	intron (NM_001100452, intron 4 of 10)	B1F|SINE|Alu	10306	NM_001100452	210982	Mm.37642	NM_001100452	ENSMUSG00000036568	Bicral	Gltscr1l|mKIAA0240	BRD4 interacting chromatin remodeling complex associated protein like	protein-coding	5.37483	7.36188	3.04996	20
ko_vs_input_peak_138	chr10	127081940	127082174	+	30	NA	intron (NM_001033263, intron 1 of 18)	intron (NM_001033263, intron 1 of 18)	3150	NM_001301014	216439	Mm.336761	NM_001033263	ENSMUSG00000025422	Agap2	AGAP-2|Centg1|PIKE|cnt-g1|mKIAA0167	ArfGAP with GTPase domain, ankyrin repeat and PH domain 2	protein-coding	5.37483	7.36188	3.04996	51
ko_vs_input_peak_936	chr8	61590604	61590999	+	30	NA	intron (NM_001293772, intron 10 of 21)	intron (NM_001293772, intron 10 of 21)	338	NM_001293774	72333	Mm.29933	NM_001081390	ENSMUSG00000058056	Palld	2410003B16Rik|6030492A02	palladin, cytoskeletal associated protein	protein-coding	5.37483	7.36188	3.04996	175
ko_vs_input_peak_682	chr4	49507980	49508320	+	30	NA	Intergenic	MT2B1|LTR|ERVL	-1592	NM_007519	12012	Mm.2859	NM_007519	ENSMUSG00000039653	Baat	AI118337|AI158864|BAT	bile acid-Coenzyme A: amino acid N-acyltransferase	protein-coding	5.37483	7.36188	3.04996	72
ko_vs_input_peak_228	chr12	105208052	105208295	+	30	NA	Intergenic	Intergenic	5778	NM_001361906	27380	Mm.103652	NM_013774	ENSMUSG00000079007	Tcl1b4	AA675342	T cell leukemia/lymphoma 1B, 4	protein-coding	5.37483	7.36188	3.04996	138
ko_vs_input_peak_395	chr16	31309735	31309974	+	30	NA	intron (NM_007470, intron 3 of 5)	intron (NM_007470, intron 3 of 5)	4954	NM_007470	11815	Mm.2082	NM_007470	ENSMUSG00000022548	Apod	-	apolipoprotein D	protein-coding	5.37483	7.36188	3.04996	202
ko_vs_input_peak_524	chr19	48460042	48460478	+	30	NA	intron (NM_025696, intron 2 of 26)	L1MEc|LINE|L1	254235	NM_025696	66673	Mm.70980	NM_025696	ENSMUSG00000063434	Sorcs3	6330404A12Rik|AW045579	sortilin-related VPS10 domain containing receptor 3	protein-coding	5.37483	7.36188	3.04996	212
ko_vs_input_peak_773	chr5	145424780	145425207	+	30	NA	Intergenic	Lx2|LINE|L1	44730	NM_007820	13114	Mm.378905	NM_007820	ENSMUSG00000038656	Cyp3a16	-	cytochrome P450, family 3, subfamily a, polypeptide 16	protein-coding	5.37483	7.36188	3.04996	174
ko_vs_input_peak_194	chr12	39624267	39624506	+	30	NA	Intergenic	L1Md_Gf|LINE|L1	412990	NM_007487	11861	Mm.12723	NM_007487	ENSMUSG00000047446	Arl4a	AI467555|Arl4	ADP-ribosylation factor-like 4A	protein-coding	5.37483	7.36188	3.04996	183
ko_vs_input_peak_571	chr2	108172224	108172617	+	30	NA	Intergenic	RMER15-int|LTR|ERVL	881831	NM_021275	16492	Mm.142718	NM_021275	ENSMUSG00000042604	Kcna4	Kv1.4	potassium voltage-gated channel, shaker-related subfamily, member 4	protein-coding	5.37483	7.36188	3.04996	252
ko_vs_input_peak_297	chr14	37984011	37984277	+	30	NA	Intergenic	Lx2B2|LINE|L1	-848822	NM_078478	66092	Mm.182912	NM_078478	ENSMUSG00000041028	Ghitm	1010001P14Rik|C77840|MICS1|PTD010|Tmbim5	growth hormone inducible transmembrane protein	protein-coding	5.37483	7.36188	3.04996	195
ko_vs_input_peak_628	chr3	59431302	59431600	+	30	NA	Intergenic	Intergenic	-87195	NM_001162884	242050	Mm.228086	NM_001162884	ENSMUSG00000036334	Igsf10	6530405F15Rik|9030224D03|AA409708|AA536958|AI414626|Adlican2|CMF608	immunoglobulin superfamily, member 10	protein-coding	5.37483	7.36188	3.04996	205
ko_vs_input_peak_644	chr3	95994013	95994341	+	30	NA	intron (NM_023320, intron 2 of 5)	intron (NM_023320, intron 2 of 5)	1662	NM_023320	67220	Mm.458147	NM_023320	ENSMUSG00000015745	Plekho1	2810052M02Rik|CKIP-1|Ckip1|JZA-20|Jza2	pleckstrin homology domain containing, family O member 1	protein-coding	5.37483	7.36188	3.04996	83
ko_vs_input_peak_756	chr5	116622233	116622607	+	30	NA	Intergenic	RLTR20A4|LTR|ERVK	-30603	NM_026886	68955	Mm.146779	NM_026886	ENSMUSG00000063919	Srrm4	1500001A10Rik|B230202K19Rik|bv|mKIAA1853|nSR100	serine/arginine repetitive matrix 4	protein-coding	5.37483	7.36188	3.04996	199
ko_vs_input_peak_303	chr14	59166222	59166457	+	30	NA	intron (NM_001004158, intron 1 of 1)	L1Md_Gf|LINE|L1	12410	NM_001004158	380907	Mm.81009	NM_001004158	ENSMUSG00000053868	Gm5142	EG380907	predicted gene 5142	protein-coding	5.37483	7.36188	3.04996	43
ko_vs_input_peak_635	chr3	79585307	79585600	+	30	NA	Intergenic	(CA)n|Simple_repeat|Simple_repeat	-5884	NM_026352	67738	Mm.295252	NM_026352	ENSMUSG00000027804	Ppid	4930564J03Rik|CYP-40|Ppidl	peptidylprolyl isomerase D (cyclophilin D)	protein-coding	5.37483	7.36188	3.04996	72
ko_vs_input_peak_174	chr11	109971130	109971414	+	30	NA	intron (NM_001362749, intron 9 of 37)	B1_Mus1|SINE|Alu	24573	NM_001362749	27404	Mm.341004	NM_013851	ENSMUSG00000020620	Abca8b	Abca8	ATP-binding cassette, sub-family A (ABC1), member 8b	protein-coding	5.37483	7.36188	3.04996	178
ko_vs_input_peak_927	chr8	40787610	40787851	+	30	NA	Intergenic	Lx|LINE|L1	-5543	NM_001009548	384806	Mm.444736	NM_001009548	ENSMUSG00000046282	Adam20	4930529F22Rik|Adam38	a disintegrin and metallopeptidase domain 20	protein-coding	5.37483	7.36188	3.04996	26
ko_vs_input_peak_562	chr2	91896003	91896234	+	30	NA	intron (NM_001080754, intron 15 of 18)	RSINE1|SINE|B4	-26071	NM_007699	12672	Mm.330405	NM_007699	ENSMUSG00000040495	Chrm4	Chrm-4|M4	cholinergic receptor, muscarinic 4	protein-coding	5.37483	7.36188	3.04996	77
ko_vs_input_peak_478	chr18	24779122	24779431	+	30	NA	intron (NM_175276, intron 3 of 26)	intron (NM_175276, intron 3 of 26)	70653	NM_001289655	225288	Mm.329322	NM_175276	ENSMUSG00000034295	Fhod3	A930009H06Rik|FHOS2|mKIAA1695	formin homology 2 domain containing 3	protein-coding	5.37483	7.36188	3.04996	291
ko_vs_input_peak_52	chr1	133642612	133642890	+	30	NA	intron (NM_144530, intron 4 of 16)	(CAAA)n|Simple_repeat|Simple_repeat	18134	NM_001166552	667118	Mm.245357	NM_001166552	ENSMUSG00000102049	Zbed6	Gm8466|MGR	zinc finger, BED type containing 6	protein-coding	5.37483	7.36188	3.04996	215
ko_vs_input_peak_143	chr11	21640807	21641273	+	30	NA	intron (NM_001364768, intron 1 of 16)	RLTR31D_MM|LTR|ERVK	68759	NM_001364768	216560	Mm.138090	NM_145425	ENSMUSG00000020319	Wdpcp	AV249152|Frtz|homolog-13	WD repeat containing planar cell polarity effector	protein-coding	5.37483	7.36188	3.04996	62
ko_vs_input_peak_513	chr19	8579106	8579391	+	30	NA	Intergenic	L2c|LINE|L2	-12006	NM_031194	19879	Mm.285294	NM_031194	ENSMUSG00000063796	Slc22a8	Oat3|Roct	solute carrier family 22 (organic anion transporter), member 8	protein-coding	5.37483	7.36188	3.04996	169
ko_vs_input_peak_607	chr2	178298644	178298902	+	30	NA	intron (NM_001007154, intron 7 of 12)	intron (NM_001007154, intron 7 of 12)	105689	NM_001007154	74189	Mm.44413	NM_028806	ENSMUSG00000027525	Phactr3	1500003N10Rik|4930415A02Rik|H17739|Scapin1|Scapinin|mKIAA4224	phosphatase and actin regulator 3	protein-coding	5.37483	7.36188	3.04996	28
ko_vs_input_peak_266	chr13	94634979	94635245	+	30	NA	Intergenic	Intergenic	-153808	NM_009321	21371	Mm.379025	NM_009321	ENSMUSG00000042043	Tbca	Tbca13	tubulin cofactor A	protein-coding	5.37483	7.36188	3.04996	56
ko_vs_input_peak_570	chr2	106223732	106223979	+	30	NA	Intergenic	Intergenic	-220306	NM_026992	99349	Mm.25661	NM_026992	ENSMUSG00000027166	Dnajc24	1700030A21Rik|2610027M02Rik|AV066965|AW240712|Dph4|MmDjC7|Zcsl3	DnaJ heat shock protein family (Hsp40) member C24	protein-coding	5.37483	7.36188	3.04996	78
ko_vs_input_peak_1023	chr9	95953788	95954073	+	30	NA	promoter-TSS (NM_011916)	promoter-TSS (NM_011916)	-830	NM_011916	24127	Mm.291179	NM_011916	ENSMUSG00000032410	Xrn1	Dhm2|exo|mXrn1	5'-3' exoribonuclease 1	protein-coding	5.37483	7.36188	3.04996	244
ko_vs_input_peak_245	chr13	25038374	25038667	+	30	NA	Intergenic	Intergenic	-17484	NM_177577	195208	Mm.284719	NM_177577	ENSMUSG00000035910	Dcdc2a	AW492955|Dcdc2|RU2	doublecortin domain containing 2a	protein-coding	5.37483	7.36188	3.04996	64
ko_vs_input_peak_835	chr6	142182026	142182261	+	30	NA	intron (NM_023718, intron 1 of 14)	L1Md_F3|LINE|L1	4006	NM_023718	28254	Mm.38953	NM_023718	ENSMUSG00000079262	Slco1a6	4930422F19Rik|AI790453|Oatp-5|Oatp5|Slc21a13	solute carrier organic anion transporter family, member 1a6	protein-coding	5.37483	7.36188	3.04996	159
ko_vs_input_peak_482	chr18	30962776	30963108	+	30	NA	Intergenic	Intergenic	354186	NM_009065	19762	Mm.5163	NM_009065	ENSMUSG00000057455	Rit2	RIBA|Rin|Roc2	Ras-like without CAAX 2	protein-coding	5.37483	7.36188	3.04996	25
ko_vs_input_peak_389	chr16	16952266	16952561	+	30	NA	Intergenic	B2_Mm1t|SINE|B2	-30969	NM_011949	26413	Mm.196581	NM_011949	ENSMUSG00000063358	Mapk1	9030612K14Rik|AA407128|AU018647|C78273|ERK|Erk2|MAPK2|PRKM2|Prkm1|p41mapk|p42mapk	mitogen-activated protein kinase 1	protein-coding	5.37483	7.36188	3.04996	231
ko_vs_input_peak_913	chr8	11168222	11168543	+	30	NA	Intergenic	Intergenic	-144423	NM_009932	12827	Mm.181021	NM_009932	ENSMUSG00000031503	Col4a2	Col4a-2	collagen, type IV, alpha 2	protein-coding	5.37483	7.36188	3.04996	231
ko_vs_input_peak_19	chr1	60770181	60770491	+	30	NA	3' UTR (NM_007642, exon 4 of 4)	3' UTR (NM_007642, exon 4 of 4)	23948	NM_007642	12487	Mm.255003	NM_007642	ENSMUSG00000026012	Cd28	-	CD28 antigen	protein-coding	5.37483	7.36188	3.04996	177
ko_vs_input_peak_666	chr4	4068966	4069248	+	30	NA	intron (NM_001080710, intron 3 of 6)	intron (NM_001080710, intron 3 of 6)	8407	NM_001080710	242286	Mm.298546	NM_001080710	ENSMUSG00000071019	Sdr16c6	4833413O15Rik|Gm423	short chain dehydrogenase/reductase family 16C, member 6	protein-coding	5.37483	7.36188	3.04996	273
ko_vs_input_peak_824	chr6	100359910	100360232	+	30	NA	Intergenic	B3A|SINE|B2	-72713	NM_019743	56353	Mm.321633	NM_019743	ENSMUSG00000072872	Rybp	2410018J24Rik|DEDAF|YEAF1	RING1 and YY1 binding protein	protein-coding	5.37483	7.36188	3.04996	60
ko_vs_input_peak_371	chr15	102951321	102951814	+	30	NA	Intergenic	Intergenic	-2959	NM_001024842	109663	Mm.37692	NM_001024842	ENSMUSG00000001656	Hoxc11	Hox-3.7	homeobox C11	protein-coding	5.37483	7.36188	3.04996	164
ko_vs_input_peak_871	chr7	76310350	76310693	+	30	NA	intron (NM_001199224, intron 1 of 22)	L1_Mus3|LINE|L1	80634	NM_001199224	244071	Mm.322829	NM_172902	ENSMUSG00000025754	Agbl1	Ccp4|D430020F16|EG244071|Nna1-l1	ATP/GTP binding protein-like 1	protein-coding	5.37483	7.36188	3.04996	21
ko_vs_input_peak_78	chr1	180289161	180289448	+	30	NA	Intergenic	MTE2b|LTR|ERVL-MaLR	-33004	NM_001128605	19165	Mm.330850	NM_011183	ENSMUSG00000010609	Psen2	ALG-3|Ad4h|Alg3|PS-2|PS2|Psnl2|STM2	presenilin 2	protein-coding	5.37483	7.36188	3.04996	90
ko_vs_input_peak_369	chr15	97648799	97649088	+	30	NA	Intergenic	Intergenic	56879	NM_028003	71919	Mm.12255	NM_028003	ENSMUSG00000022466	Rpap3	2310042P20Rik|D15Ertd682e	RNA polymerase II associated protein 3	protein-coding	5.37483	7.36188	3.04996	48
ko_vs_input_peak_385	chr16	11573320	11573552	+	30	NA	intron (NM_028964, intron 15 of 20)	MT2B1|LTR|ERVL	167788	NM_001290148	74478	Mm.325831	NM_028964	ENSMUSG00000071669	Snx29	4933437K13Rik|Gm11170|Gm1737|Gm930|Rundc2a	sorting nexin 29	protein-coding	5.37483	7.36188	3.04996	70
ko_vs_input_peak_113	chr10	82017986	82018272	+	30	NA	Intergenic	Intergenic	-29994	NM_001319203	408062	Mm.391409	NM_001024626	ENSMUSG00000061371	Zfp873	-	zinc finger protein 873	protein-coding	5.37483	7.36188	3.04996	110
ko_vs_input_peak_557	chr2	72035622	72035861	+	30	NA	intron (NM_019688, intron 3 of 29)	intron (NM_019688, intron 3 of 29)	-18876	NM_001204166	56508	Mm.196153	NM_019688	ENSMUSG00000049044	Rapgef4	1300003D15Rik|5730402K07Rik|6330581N18Rik|EPAC 2|Epac-2|Epac2|mKIAA4040	Rap guanine nucleotide exchange factor (GEF) 4	protein-coding	5.37483	7.36188	3.04996	9
ko_vs_input_peak_45	chr1	110202102	110202457	+	30	NA	Intergenic	Intergenic	218556	NM_172853	241201	Mm.213407	NM_172853	ENSMUSG00000026312	Cdh7	9330156F07Rik|CDH7L1	cadherin 7, type 2	protein-coding	5.37483	7.36188	3.04996	90
ko_vs_input_peak_1050	chrY	1195029	1195270	+	30	NA	intron (NM_001326683, intron 6 of 26)	L1Md_F2|LINE|L1	50610	NM_001326683	22290	Mm.20477	NM_009484	ENSMUSG00000068457	Uty	Hydb|mKIAA4057	ubiquitously transcribed tetratricopeptide repeat gene, Y chromosome	protein-coding	5.37483	7.36188	3.04996	78
ko_vs_input_peak_343	chr15	25266150	25266445	+	30	NA	Intergenic	A-rich|Low_complexity|Low_complexity	147467	NM_027395	70350	Mm.29586	NM_027395	ENSMUSG00000045763	Basp1	2610024P12Rik|CAP-23|CAP23|Ckap3|NAP-22|NAP22	brain abundant, membrane attached signal protein 1	protein-coding	5.37483	7.36188	3.04996	264
ko_vs_input_peak_578	chr2	122608497	122608803	+	30	NA	intron (NM_025961, intron 2 of 8)	B1_Mus1|SINE|Alu	2627	NM_025961	67092	Mm.29975	NM_025961	ENSMUSG00000027199	Gatm	1810003P21Rik|AI314789|AT	glycine amidinotransferase (L-arginine:glycine amidinotransferase)	protein-coding	5.37483	7.36188	3.04996	9
ko_vs_input_peak_549	chr2	51043968	51044352	+	30	NA	Intergenic	Intergenic	104951	NM_028810	74194	Mm.46497	NM_028810	ENSMUSG00000017144	Rnd3	2610017M01Rik|AI661404|Arhe|Rhoe	Rho family GTPase 3	protein-coding	5.37483	7.36188	3.04996	70
ko_vs_input_peak_448	chr17	53657031	53657264	+	30	NA	intron (NR_151733, intron 11 of 16)	MLTR11A|LTR|ERVK	32168	NM_028232	72415	Mm.153202	NM_028232	ENSMUSG00000023940	Sgo1	3300001M08Rik|C81037|Sgol1	shugoshin 1	protein-coding	5.37483	7.36188	3.04996	159
ko_vs_input_peak_376	chr16	7155543	7155796	+	30	NA	intron (NM_183188, intron 1 of 12)	intron (NM_183188, intron 1 of 12)	85834	NM_183188	268859	Mm.370334	NM_021477	ENSMUSG00000008658	Rbfox1	A2bp|A2bp1|Hrnbp1|fox-1	RNA binding protein, fox-1 homolog (C. elegans) 1	protein-coding	5.37483	7.36188	3.04996	152
ko_vs_input_peak_564	chr2	96603661	96604007	+	30	NA	intron (NM_001363047, intron 2 of 8)	L1MA6|LINE|L1	285665	NM_001289743	241568	Mm.241682	NM_178725	ENSMUSG00000050587	Lrrc4c	6430556C10Rik|NGL-1	leucine rich repeat containing 4C	protein-coding	5.37483	7.36188	3.04996	6
ko_vs_input_peak_335	chr15	9658867	9659200	+	30	NA	intron (NM_001305042, intron 20 of 36)	intron (NM_001305042, intron 20 of 36)	89835	NM_001305042	320277	Mm.127822	NM_177123	ENSMUSG00000072663	Spef2	C230086A09Rik	sperm flagellar 2	protein-coding	5.37483	7.36188	3.04996	180
ko_vs_input_peak_705	chr4	118963154	118963594	+	30	NA	intron (NM_133892, intron 1 of 6)	intron (NM_133892, intron 1 of 6)	1407	NM_133892	100470	Mm.26698	NM_133892	ENSMUSG00000024903	Lao1	AW990848	L-amino acid oxidase 1	protein-coding	5.37483	7.36188	3.04996	221
ko_vs_input_peak_206	chr12	70967023	70967415	+	30	NA	Intergenic	RLTR13D3A1|LTR|ERVK	-7404	NM_011184	19167	Mm.296338	NM_011184	ENSMUSG00000060073	Psma3	Lmpc8	proteasome (prosome, macropain) subunit, alpha type 3	protein-coding	5.37483	7.36188	3.04996	21
ko_vs_input_peak_990	chr9	28615881	28616158	+	30	NA	intron (NM_177906, intron 1 of 6)	RMER10A|LTR|ERVL	211691	NM_177906	330908	Mm.379474	NM_177906	ENSMUSG00000062257	Opcml	2900075O15Rik|3732419F12|AI844366|B930023M13Rik|C230027C17|Gm181|Obcam	opioid binding protein/cell adhesion molecule-like	protein-coding	5.37483	7.36188	3.04996	141
ko_vs_input_peak_38	chr1	104842221	104842487	+	30	NA	intron (NM_011800, intron 1 of 11)	intron (NM_011800, intron 1 of 11)	73834	NM_011800	23836	Mm.103640	NM_011800	ENSMUSG00000050840	Cdh20	Cdh7	cadherin 20	protein-coding	5.37483	7.36188	3.04996	80
ko_vs_input_peak_22	chr1	71523109	71523489	+	30	NA	Intergenic	RMER6A|LTR|ERVK	-33857	NM_026195	108147	Mm.38010	NM_026195	ENSMUSG00000026192	Atic	2610509C24Rik|AA536954|AW212393	5-aminoimidazole-4-carboxamide ribonucleotide formyltransferase/IMP cyclohydrolase	protein-coding	5.37483	7.36188	3.04996	195
ko_vs_input_peak_56	chr1	138181025	138181371	+	30	NA	Intergenic	L1_Mur1|LINE|L1	-5893	NM_011210	19264	Mm.391573	NM_011210	ENSMUSG00000026395	Ptprc	B220|CD45R|Cd45|L-CA|Ly-5|Lyt-4|T200|loc	protein tyrosine phosphatase, receptor type, C	protein-coding	5.37483	7.36188	3.04996	3
ko_vs_input_peak_495	chr18	55373045	55373338	+	30	NA	Intergenic	Intergenic	-380600	NM_001360787	269023	Mm.192984	NM_175751	ENSMUSG00000052713	Zfp608	4932417D18Rik|D430007A19Rik|Znf608	zinc finger protein 608	protein-coding	5.37483	7.36188	3.04996	107
ko_vs_input_peak_717	chr4	133549779	133550083	+	30	NA	Intergenic	MTC|LTR|ERVL-MaLR	-3445	NM_011850	23957	Mm.346759	NM_011850	ENSMUSG00000037583	Nr0b2	SHP|SHP-1|Shp1	nuclear receptor subfamily 0, group B, member 2	protein-coding	5.37483	7.36188	3.04996	137
ko_vs_input_peak_165	chr11	94830044	94830285	+	30	NA	Intergenic	Intergenic	19429	NM_001205037	432591	Mm.370372	NM_001205037		Gm11544	-	predicted gene 11544	protein-coding	5.37483	7.36188	3.04996	16
ko_vs_input_peak_94	chr10	40998196	40998487	+	30	NA	Intergenic	Intergenic	73949	NM_199058	140741	Mm.290693	NM_199058	ENSMUSG00000046922	Gpr6	AI852874|Gm233	G protein-coupled receptor 6	protein-coding	5.37483	7.36188	3.04996	228
ko_vs_input_peak_116	chr10	87187883	87188168	+	30	NA	intron (NM_029685, intron 4 of 5)	(TTC)n|Simple_repeat|Simple_repeat	129979	NM_029685	76640	Mm.78423	NM_029685	ENSMUSG00000047129	1700113H08Rik	-	RIKEN cDNA 1700113H08 gene	protein-coding	5.37483	7.36188	3.04996	59
ko_vs_input_peak_170	chr11	102896775	102897038	+	30	NA	exon (NM_001131020, exon 1 of 8)	exon (NM_001131020, exon 1 of 8)	294	NM_001131020	14580	Mm.1239	NM_010277	ENSMUSG00000020932	Gfap	AI836096	glial fibrillary acidic protein	protein-coding	5.37483	7.36188	3.04996	213
ko_vs_input_peak_1030	chr9	114691776	114692055	+	30	NA	intron (NM_146229, intron 2 of 12)	B3A|SINE|B2	3084	NM_146229	235661	Mm.128627	NM_146229	ENSMUSG00000032435	Dync1li1	1110053F02Rik|Dnclic1|LIC-1	dynein cytoplasmic 1 light intermediate chain 1	protein-coding	5.37483	7.36188	3.04996	132
ko_vs_input_peak_435	chr17	28106710	28107074	+	30	NA	Intergenic	MIRc|SINE|MIR	-26253	NM_001085555	21463	Mm.29758	NM_013687	ENSMUSG00000062859	Tcp11	D17Ken1|Tcp-11	t-complex protein 11	protein-coding	5.37483	7.36188	3.04996	2
ko_vs_input_peak_106	chr10	71488063	71488418	+	30	NA	Intergenic	Intergenic	140477	NM_001347191	69718	Mm.245867	NM_027184	ENSMUSG00000060733	Ipmk	2410017C19Rik|AA408208|Impk	inositol polyphosphate multikinase	protein-coding	5.37483	7.36188	3.04996	14
ko_vs_input_peak_471	chr18	9489154	9489554	+	30	NA	Intergenic	Intergenic	-39200	NM_026484	67974	Mm.86523	NM_026484	ENSMUSG00000024286	Ccny	1700025H17Rik|3110050L10Rik|4631402G10Rik|5730405I09Rik	cyclin Y	protein-coding	5.37483	7.36188	3.04996	148
ko_vs_input_peak_109	chr10	76505822	76506150	+	30	NA	intron (NM_019434, intron 23 of 28)	intron (NM_019434, intron 23 of 28)	-25619	NM_146006	16987	Mm.55075	NM_146006	ENSMUSG00000033105	Lss	2810025N20Rik|D10Ertd116e|Osc	lanosterol synthase	protein-coding	5.37483	7.36188	3.04996	217
ko_vs_input_peak_745	chr5	75812743	75813079	+	30	NA	Intergenic	Intergenic	165544	NM_010612	16542	Mm.285	NM_010612	ENSMUSG00000062960	Kdr	6130401C07|Flk-1|Flk1|Krd-1|Ly73|VEGFR-2|VEGFR2|orv|sVEGFR-2	kinase insert domain protein receptor	protein-coding	5.37483	7.36188	3.04996	290
ko_vs_input_peak_945	chr8	74791469	74791747	+	30	NA	Intergenic	RLTR10D|LTR|ERVK	-81566	NM_027837	71597	Mm.158735	NM_027837	ENSMUSG00000031621	Isx	9130012O13Rik|Pix-1	intestine specific homeobox	protein-coding	5.37483	7.36188	3.04996	142
ko_vs_input_peak_656	chr3	123451915	123452182	+	30	NA	intron (NM_008939, intron 1 of 10)	L1Md_F2|LINE|L1	5135	NM_008939	19142	Mm.9431	NM_008939	ENSMUSG00000027978	Prss12	Bssp-3|motopsin	protease, serine 12 neurotrypsin (motopsin)	protein-coding	5.37483	7.36188	3.04996	223
ko_vs_input_peak_630	chr3	67443539	67443841	+	30	NA	exon (NM_138591, exon 7 of 18)	exon (NM_138591, exon 7 of 18)	13575	NM_138591	28030	Mm.122466	NM_138591	ENSMUSG00000027774	Gfm1	AW545374|D3Wsu133e|Gfm	G elongation factor, mitochondrial 1	protein-coding	5.37483	7.36188	3.04996	83
ko_vs_input_peak_247	chr13	32586936	32587188	+	30	NA	Intergenic	Intergenic	196902	NM_001368880	238564	Mm.60041	NM_001166030	ENSMUSG00000044951	Mylk4	EG238564	myosin light chain kinase family, member 4	protein-coding	5.37483	7.36188	3.04996	32
ko_vs_input_peak_296	chr14	37845911	37846229	+	30	NA	Intergenic	B4|SINE|B4	-710748	NM_078478	66092	Mm.182912	NM_078478	ENSMUSG00000041028	Ghitm	1010001P14Rik|C77840|MICS1|PTD010|Tmbim5	growth hormone inducible transmembrane protein	protein-coding	5.37483	7.36188	3.04996	104
ko_vs_input_peak_725	chr4	148744631	148744910	+	30	NA	Intergenic	Intergenic	-59622	NM_001159344	69743	Mm.233879	NM_027195	ENSMUSG00000028977	Casz1	2410019P08Rik|AV096627|BC040081|Cst|D4Ertd432e	castor zinc finger 1	protein-coding	5.37483	7.36188	3.04996	240
ko_vs_input_peak_965	chr8	122349977	122350259	+	30	NA	Intergenic	Intergenic	12710	NM_133202	170732	Mm.154808	NM_133202	ENSMUSG00000039079	Trhr2	TRH-R2	thyrotropin releasing hormone receptor 2	protein-coding	5.37483	7.36188	3.04996	12
ko_vs_input_peak_555	chr2	70956424	70956666	+	30	NA	Intergenic	Intergenic	99061	NM_145524	228019	Mm.490343	NM_145524	ENSMUSG00000041975	Mettl8	BC004636|Tip	methyltransferase like 8	protein-coding	5.37483	7.36188	3.04996	62
ko_vs_input_peak_336	chr15	11886545	11886874	+	30	NA	intron (NM_001039181, intron 2 of 7)	intron (NM_001039181, intron 2 of 7)	18965	NM_001039181	18162	Mm.25259	NM_008728	ENSMUSG00000022206	Npr3	ANP-C|ANPR-C|EF-2|NPR-C|lgj|stri	natriuretic peptide receptor 3	protein-coding	5.37483	7.36188	3.04996	34
ko_vs_input_peak_941	chr8	69702212	69702475	+	30	NA	Intergenic	Intergenic	14559	NM_001359087	66869	Mm.334581	NM_181274	ENSMUSG00000054648	Zfp869	1200003I07Rik	zinc finger protein 869	protein-coding	5.37483	7.36188	3.04996	174
ko_vs_input_peak_680	chr4	45924385	45924623	+	30	NA	intron (NM_198660, intron 24 of 37)	intron (NM_198660, intron 24 of 37)	34201	NM_198660	381522	Mm.54220	NM_198660	ENSMUSG00000035539	Ccdc180	E230008N13Rik|Gm1025	coiled-coil domain containing 180	protein-coding	5.37483	7.36188	3.04996	125
ko_vs_input_peak_719	chr4	139814271	139814533	+	30	NA	intron (NM_011039, intron 4 of 8)	B3|SINE|B2	18566	NM_011039	18509	Mm.218760	NM_011039	ENSMUSG00000028736	Pax7	Pax-7	paired box 7	protein-coding	5.37483	7.36188	3.04996	134
ko_vs_input_peak_474	chr18	15867042	15867314	+	30	NA	Intergenic	MER89|LTR|ERV1	-107021	NM_001364992	71367	Mm.329304	NM_199055	ENSMUSG00000047161	Chst9	5430438D01Rik|GalNAc4ST-2|galNAc-4-ST2	carbohydrate (N-acetylgalactosamine 4-0) sulfotransferase 9	protein-coding	5.37483	7.36188	3.04996	190
ko_vs_input_peak_72	chr1	172168792	172169056	+	30	NA	intron (NM_001357204, intron 3 of 13)	RSINE1|SINE|B4	20909	NM_001357204	98193	Mm.159915	NM_153555	ENSMUSG00000026554	Dcaf8	AA408877|AA433120|AA792214|AU018973|C76055|D1Dau35e|D1Ucla4|H326|Wdr42a	DDB1 and CUL4 associated factor 8	protein-coding	5.37483	7.36188	3.04996	18
ko_vs_input_peak_997	chr9	35588074	35588403	+	30	NA	Intergenic	Intergenic	-18169	NM_029762	76832	Mm.482285	NM_029762	ENSMUSG00000050555	Hyls1	3010015K02Rik	HYLS1, centriolar and ciliogenesis associated	protein-coding	5.37483	7.36188	3.04996	163
ko_vs_input_peak_544	chr2	33105969	33106358	+	30	NA	intron (NM_001355201, intron 1 of 29)	ORR1B1|LTR|ERVL-MaLR	-18910	NM_178888	99326	Mm.41290	NM_178888	ENSMUSG00000038860	Garnl3	AW120551	GTPase activating RANGAP domain-like 3	protein-coding	5.37483	7.36188	3.04996	171
ko_vs_input_peak_162	chr11	89518010	89518448	+	30	NA	intron (NM_001327810, intron 5 of 19)	intron (NM_001327810, intron 5 of 19)	-99281	NM_172534	382543	Mm.60997	NM_172534	ENSMUSG00000047773	Ankfn1	4932411E22Rik|Gm1175|nmf9	ankyrin-repeat and fibronectin type III domain containing 1	protein-coding	5.37483	7.36188	3.04996	269
ko_vs_input_peak_535	chr2	26584656	26584916	+	30	NA	intron (NM_198725, intron 1 of 9)	intron (NM_198725, intron 1 of 9)	921	NM_198725	353156	Mm.268933	NM_178444	ENSMUSG00000026921	Egfl7	VE-statin|Zneu1	EGF-like domain 7	protein-coding	5.37483	7.36188	3.04996	254
ko_vs_input_peak_734	chr5	25625849	25626137	+	30	NA	Intergenic	Intergenic	79804	NM_020570	57434	Mm.143767	NM_020570	ENSMUSG00000028933	Xrcc2	4921524O04Rik|8030409M04Rik|RAD51|RecA	X-ray repair complementing defective repair in Chinese hamster cells 2	protein-coding	5.37483	7.36188	3.04996	151
ko_vs_input_peak_291	chr14	28583300	28583531	+	30	NA	Intergenic	Intergenic	72010	NM_001256224	22418	Mm.287544	NM_009524	ENSMUSG00000021994	Wnt5a	8030457G12Rik|Wnt-5a	wingless-type MMTV integration site family, member 5A	protein-coding	5.37483	7.36188	3.04996	115
ko_vs_input_peak_977	chr9	4968830	4969113	+	30	NA	Intergenic	Intergenic	-172737	NM_001113180	14802	Mm.209263	NM_019691	ENSMUSG00000025892	Gria4	GluA4|GluR-D|Glur-4|Glur4|Gluralpha4|spkw1	glutamate receptor, ionotropic, AMPA4 (alpha 4)	protein-coding	5.37483	7.36188	3.04996	210
ko_vs_input_peak_986	chr9	24535444	24535844	+	30	NA	Intergenic	L1Md_F3|LINE|L1	-32504	NM_001359948	244745	Mm.38526	NM_172920	ENSMUSG00000043067	Dpy19l1	1100001I19Rik|6030402K12|AI225861|AW558481	dpy-19-like 1 (C. elegans)	protein-coding	5.37483	7.36188	3.04996	159
ko_vs_input_peak_62	chr1	153430391	153430630	+	30	NA	intron (NM_001033162, intron 2 of 9)	intron (NM_001033162, intron 2 of 9)	5301	NM_001033162	71836	Mm.49460	NM_001033162	ENSMUSG00000042708	Shcbp1l	1700012A16Rik	Shc SH2-domain binding protein 1-like	protein-coding	5.37483	7.36188	3.04996	226
ko_vs_input_peak_928	chr8	43362646	43362954	+	30	NA	Intergenic	RLTR25B|LTR|ERVK	-55791	NM_009556	22702	Mm.285848	NM_009556	ENSMUSG00000051176	Zfp42	Rex-1|Rex1|Zfp-42	zinc finger protein 42	protein-coding	5.37483	7.36188	3.04996	91
ko_vs_input_peak_765	chr5	129698187	129698420	+	30	NA	intron (NM_028826, intron 3 of 9)	ORR1C1|LTR|ERVL-MaLR	6681	NM_028826	74222	Mm.159143	NM_028826	ENSMUSG00000034219	Sept14	1700016K13Rik	septin 14	protein-coding	5.37483	7.36188	3.04996	25
ko_vs_input_peak_292	chr14	28875695	28875957	+	30	NA	Intergenic	Intergenic	-142382	NM_176920	319476	Mm.95780	NM_176920	ENSMUSG00000045776	Lrtm1	A930016D02Rik	leucine-rich repeats and transmembrane domains 1	protein-coding	5.37483	7.36188	3.04996	204
ko_vs_input_peak_935	chr8	61409599	61409959	+	30	NA	Intergenic	Intergenic	-77955	NM_145595	234309	Mm.29059	NM_145595	ENSMUSG00000031641	Cbr4	A730083J17Rik|BC009118	carbonyl reductase 4	protein-coding	5.37483	7.36188	3.04996	283
ko_vs_input_peak_632	chr3	72249610	72249847	+	30	NA	Intergenic	Intergenic	718135	NM_001081137	69983	Mm.261054	NM_001081137	ENSMUSG00000027790	Sis	2010204N08Rik|SI|Si-s	sucrase isomaltase (alpha-glucosidase)	protein-coding	5.37483	7.36188	3.04996	5
ko_vs_input_peak_201	chr12	58601913	58602242	+	30	NA	Intergenic	L1Md_T|LINE|L1	-332819	NM_025809	66864	Mm.280563	NM_025809	ENSMUSG00000045930	Clec14a	1200003C23Rik|AI642649	C-type lectin domain family 14, member a	protein-coding	5.37483	7.36188	3.04996	250
ko_vs_input_peak_674	chr4	32837574	32837838	+	30	NA	intron (NM_001012450, intron 3 of 16)	intron (NM_001012450, intron 3 of 16)	26827	NM_001355587	140577	Mm.214766	NM_080471	ENSMUSG00000040183	Ankrd6	-	ankyrin repeat domain 6	protein-coding	5.37483	7.36188	3.04996	69
ko_vs_input_peak_596	chr2	161099892	161100144	+	30	NA	intron (NR_126509, intron 1 of 35)	intron (NR_126509, intron 1 of 35)	9068	NM_173368	71389	Mm.122738	NM_173368	ENSMUSG00000057133	Chd6	5430439G14Rik|6330406J24Rik|CHD-6	chromodomain helicase DNA binding protein 6	protein-coding	5.37483	7.36188	3.04996	117
ko_vs_input_peak_652	chr3	119122405	119122666	+	30	NA	intron (NM_170778, intron 14 of 22)	ORR1B2|LTR|ERVL-MaLR	560355	NM_170778	99586	Mm.27907	NM_170778	ENSMUSG00000033308	Dpyd	AI315208|DHPDHase|DPD|E330028L06Rik	dihydropyrimidine dehydrogenase	protein-coding	5.37483	7.36188	3.04996	105
ko_vs_input_peak_304	chr14	60145734	60145988	+	30	NA	Intergenic	L1MA4|LINE|L1	-58947	NM_015803	50769	Mm.319599	NM_015803	ENSMUSG00000021983	Atp8a2	AI415030|Atpc1b|agil|wl	ATPase, aminophospholipid transporter-like, class I, type 8A, member 2	protein-coding	5.37483	7.36188	3.04996	105
ko_vs_input_peak_193	chr12	35393266	35393616	+	30	NA	Intergenic	Intergenic	141548	NM_013464	11622	Mm.341377	NM_013464	ENSMUSG00000019256	Ahr	Ah|Ahh|Ahre|In|bHLHe76	aryl-hydrocarbon receptor	protein-coding	5.37483	7.36188	3.04996	215
ko_vs_input_peak_548	chr2	49204766	49205041	+	30	NA	intron (NM_029924, intron 6 of 16)	L1_Mur3|LINE|L1	-40997	NM_001290656	109241	Mm.440436	NM_029924	ENSMUSG00000036792	Mbd5	9430004D19Rik|AA536666|AI426407|C030040A15Rik|Gm1630	methyl-CpG binding domain protein 5	protein-coding	5.37483	7.36188	3.04996	189
ko_vs_input_peak_780	chr6	8193108	8193390	+	30	NA	promoter-TSS (NM_001037865)	promoter-TSS (NM_001037865)	-632	NM_001037865	213945	Mm.297404	NM_001037865	ENSMUSG00000068794	Col28a1	Col28|Gm466	collagen, type XXVIII, alpha 1	protein-coding	5.36721	7.34905	3.04996	154
ko_vs_input_peak_159	chr11	72134093	72134467	+	34	NA	intron (NM_001024927, intron 1 of 19)	intron (NM_001024927, intron 1 of 19)	1609	NM_001024927	327958	Mm.351793	NM_001024927	ENSMUSG00000040543	Pitpnm3	A330068P14Rik|AI848332|Ackr6|Gm880	PITPNM family member 3	protein-coding	5.36279	7.77975	3.43929	264
ko_vs_input_peak_905	chr7	140650774	140651064	+	34	NA	intron (NM_146960, intron 1 of 1)	intron (NM_146960, intron 1 of 1)	4467	NM_146960	258962	Mm.246542	NM_146960	ENSMUSG00000094819	Olfr53	IE12|MOR253-5	olfactory receptor 53	protein-coding	5.36279	7.77975	3.43929	141
ko_vs_input_peak_550	chr2	57728259	57728609	+	34	NA	Intergenic	L1Md_A|LINE|L1	-269721	NM_172855	241391	Mm.484118	NM_172855	ENSMUSG00000026828	Galnt5	4832424J23	polypeptide N-acetylgalactosaminyltransferase 5	protein-coding	5.36279	7.77975	3.43929	298
ko_vs_input_peak_413	chr16	65421739	65421974	+	34	NA	Intergenic	ID_B1|SINE|B4	-98656	NM_008849	18736	Mm.355440	NM_008849	ENSMUSG00000004842	Pou1f1	GHF-1|Hmp1|Pit-1|Pit1|Pit1-rs1|dw|dwarf	POU domain, class 1, transcription factor 1	protein-coding	5.36279	7.77975	3.43929	43
ko_vs_input_peak_329	chr14	106034842	106035142	+	34	NA	Intergenic	(TG)n|Simple_repeat|Simple_repeat	-71206	NR_073203	212085	Mm.78128	NM_198601	ENSMUSG00000022113	Trim52	4921513B05Rik	tripartite motif-containing 52	protein-coding	5.36279	7.77975	3.43929	240
ko_vs_input_peak_274	chr13	112929926	112930306	+	34	NA	intron (NM_172594, intron 2 of 26)	intron (NM_172594, intron 2 of 26)	2436	NM_172594	218629	Mm.35094	NM_172594	ENSMUSG00000042426	Dhx29	3732415M03|AU043276|Ddxx|E130202M19Rik	DEAH (Asp-Glu-Ala-His) box polypeptide 29	protein-coding	5.36279	7.77975	3.43929	376
ko_vs_input_peak_684	chr4	52606381	52606642	+	34	NA	promoter-TSS (NM_001356293)	promoter-TSS (NM_001356293)	-695	NM_001356293	68274	Mm.85045	NM_026652	ENSMUSG00000028314	Toporsl	4930547C10Rik	topoisomerase I binding, arginine/serine-rich like	protein-coding	5.36279	7.77975	3.43929	179
ko_vs_input_peak_938	chr8	64295364	64295620	+	34	NA	Intergenic	Lx5c|LINE|L1	-89484	NM_009390	21892	Mm.418367	NM_009390	ENSMUSG00000053626	Tll1	Tll|Tll-1|b2b2476Clo	tolloid-like	protein-coding	5.36279	7.77975	3.43929	170
ko_vs_input_peak_403	chr16	47288637	47288931	+	34	NA	Intergenic	L1M2|LINE|L1	-791817	NM_021495	58998	Mm.40477	NM_021495	ENSMUSG00000022656	Nectin3	2610301B19Rik|3000002N23Rik|4921513D19Rik|AA407785|AU016832|AW538082|CD113|Pvrl3	nectin cell adhesion molecule 3	protein-coding	5.36279	7.77975	3.43929	121
ko_vs_input_peak_433	chr17	22594271	22594585	+	34	NA	Intergenic	L1VL2|LINE|L1	-6720	NM_001104575	628185	Mm.390947	NM_001104575	ENSMUSG00000094921	Vmn2r112	EG628185|V2rp1	vomeronasal 2, receptor 112	protein-coding	5.36279	7.77975	3.43929	123
ko_vs_input_peak_11	chr1	34245391	34245626	+	34	NA	intron (NM_001276764, intron 62 of 102)	intron (NM_001276764, intron 62 of 102)	85248	NM_010081	13518	Mm.336625	NM_010081	ENSMUSG00000026131	Dst	2310001O04Rik|A830042E19Rik|AW554249|BP230|BPAG1-n|Bpag|Bpag1|Macf2|ah|athetoid|dt|mKIAA0728|nmf203|nmf339	dystonin	protein-coding	5.33948	7.74277	3.41779	93
ko_vs_input_peak_205	chr12	70794638	70794881	+	30	NA	Intergenic	Intergenic	-30755	NM_028127	319710	Mm.2962	NM_028127	ENSMUSG00000048285	Frmd6	2610019M19Rik|4930488L10Rik|AW212977|Willin	FERM domain containing 6	protein-coding	5.31551	7.26232	3.04996	193
ko_vs_input_peak_210	chr12	75243633	75243886	+	30	NA	Intergenic	L1Md_F2|LINE|L1	-64554	NM_023275	80837	Mm.27467	NM_023275	ENSMUSG00000046768	Rhoj	1110005O19Rik|AW210585|Arhj|TC10L|TCL	ras homolog family member J	protein-coding	5.29169	7.22254	3.04996	208
ko_vs_input_peak_115	chr10	85314317	85314569	+	30	NA	Intergenic	AT_rich|Low_complexity|Low_complexity	-72371	NM_028709	74007	Mm.36544	NM_028709	ENSMUSG00000020042	Btbd11	6330404E16Rik	BTB (POZ) domain containing 11	protein-coding	5.29169	7.22254	3.04996	14
ko_vs_input_peak_309	chr14	70047901	70048227	+	30	NA	intron (NM_028560, intron 5 of 6)	intron (NM_028560, intron 5 of 6)	-29253	NM_018781	13655	Mm.103737	NM_018781	ENSMUSG00000033730	Egr3	Pilot	early growth response 3	protein-coding	5.29169	7.22254	3.04996	200
ko_vs_input_peak_879	chr7	94398932	94399222	+	30	NA	Intergenic	Intergenic	-1214901	NM_001358087	100040298	Mm.260904	NM_001358087		Gm15501	EyeLinc5	predicted pseudogene 15501	protein-coding	5.29169	7.22254	3.04996	196
ko_vs_input_peak_462	chr17	79100893	79101126	+	30	NA	Intergenic	(CCAA)n|Simple_repeat|Simple_repeat	49103	NM_027455	70536	Mm.293870	NM_027455	ENSMUSG00000024084	Qpct	5730422A13Rik	glutaminyl-peptide cyclotransferase (glutaminyl cyclase)	protein-coding	5.29169	7.22254	3.04996	1
ko_vs_input_peak_930	chr8	45302815	45303058	+	30	NA	Intergenic	Intergenic	-8101	NM_008455	16621	Mm.482691	NM_008455	ENSMUSG00000109764	Klkb1	APS|Kal-3|Kal3|Klk3|PSA	kallikrein B, plasma 1	protein-coding	5.29169	7.22254	3.04996	211
ko_vs_input_peak_859	chr7	52937631	52937949	+	30	NA	Intergenic	L1Md_F2|LINE|L1	-922074	NM_001195601	100503036	Mm.279725	NM_001195601	ENSMUSG00000094445	1700015G11Rik	Ccdc179	RIKEN cDNA 1700015G11 gene	protein-coding	5.29169	7.22254	3.04996	132
ko_vs_input_peak_233	chr12	111763321	111763556	+	30	NA	intron (NM_001361611, intron 1 of 14)	B1_Mur2|SINE|Alu	4570	NM_001025362	16593	Mm.278357	NM_008450	ENSMUSG00000021288	Klc1	AI874768|Kns2	kinesin light chain 1	protein-coding	5.29169	7.22254	3.04996	36
ko_vs_input_peak_791	chr6	30210596	30210913	+	30	NA	TTS (NM_009459)	TTS (NM_009459)	33049	NM_001169577	22214	Mm.332967	NM_009459	ENSMUSG00000039159	Ube2h	1500009C23Rik|AI181839|AI326965|AI462483|AW227540|E2-20K|Gid3|N28148|Ubc8	ubiquitin-conjugating enzyme E2H	protein-coding	5.29169	7.22254	3.04996	139
ko_vs_input_peak_993	chr9	32289264	32289598	+	30	NA	Intergenic	ORR1B2|LTR|ERVL-MaLR	54913	NM_010605	16521	Mm.69472	NM_010605	ENSMUSG00000032034	Kcnj5	CIR|GIRK4|KATP-1|Kir3.4	potassium inwardly-rectifying channel, subfamily J, member 5	protein-coding	5.29169	7.22254	3.04996	265
ko_vs_input_peak_128	chr10	114450957	114451190	+	30	NA	intron (NM_146241, intron 12 of 18)	(GGA)n|Simple_repeat|Simple_repeat	350297	NM_146241	237553	Mm.445550	NM_146241	ENSMUSG00000050663	Trhde	9330155P21Rik	TRH-degrading enzyme	protein-coding	5.29169	7.22254	3.04996	153
ko_vs_input_peak_855	chr7	38542732	38542985	+	30	NA	Intergenic	Intergenic	-14665	NM_001013810	434171	Mm.60990	NM_001013810	ENSMUSG00000060565	Gm5591	EG434171	predicted gene 5591	protein-coding	5.29169	7.22254	3.04996	49
ko_vs_input_peak_1026	chr9	103049543	103049842	+	30	NA	intron (NM_033314, intron 2 of 13)	B4|SINE|B4	41205	NR_157194	24059	Mm.207106	NM_033314	ENSMUSG00000032548	Slco2a1	2310021C19Rik|Pgt|Slc21a2	solute carrier organic anion transporter family, member 2a1	protein-coding	5.29169	7.22254	3.04996	225
ko_vs_input_peak_917	chr8	22106506	22106789	+	30	NA	intron (NM_177898, intron 10 of 19)	(CA)n|Simple_repeat|Simple_repeat	18420	NM_177898	330721	Mm.113940	NM_177898	ENSMUSG00000037738	Nek5	6530411J22|BB049667	NIMA (never in mitosis gene a)-related expressed kinase 5	protein-coding	5.29169	7.22254	3.04996	235
ko_vs_input_peak_12	chr1	35142907	35143148	+	30	NA	Intergenic	ORR1E|LTR|ERVL-MaLR	293038	NM_001357425	226971	Mm.292751	NM_145516	ENSMUSG00000026123	Plekhb2	2310009M15Rik|AU018239|Evt2|Phdc|evt-2	pleckstrin homology domain containing, family B (evectins) member 2	protein-coding	5.29169	7.22254	3.04996	42
ko_vs_input_peak_620	chr3	36643200	36643454	+	30	NA	intron (NM_019510, intron 7 of 11)	intron (NM_019510, intron 7 of 11)	-29938	NM_027810	71492	Mm.286187	NM_027810	ENSMUSG00000037325	Bbs7	8430406N16Rik	Bardet-Biedl syndrome 7 (human)	protein-coding	5.29169	7.22254	3.04996	117
ko_vs_input_peak_1046	chrX	152336950	152337209	+	30	NA	3' UTR (NM_029836, exon 7 of 7)	3' UTR (NM_029836, exon 7 of 7)	5405	NM_029836	52808	Mm.9997	NM_029836	ENSMUSG00000041096	Tspyl2	CDA1|CINAP|DENTT|DXBwg1396e|DXHXS1008E|E130307F10Rik	TSPY-like 2	protein-coding	5.29169	7.22254	3.04996	206
ko_vs_input_peak_758	chr5	118482255	118482569	+	30	NA	Intergenic	Intergenic	-78307	NM_172424	76199	Mm.206238	NM_172424	ENSMUSG00000018076	Med13l	2210413I17Rik|6330591G05Rik|9030618F05Rik|Thrap2|Trap240L|mKIAA1025	mediator complex subunit 13-like	protein-coding	5.29169	7.22254	3.04996	83
ko_vs_input_peak_907	chr7	142750907	142751242	+	30	NA	Intergenic	L1Md_F2|LINE|L1	-71348	NM_008387	16334	Mm.4946	NM_008387	ENSMUSG00000000215	Ins2	AA986540|Ins-2|InsII|Mody|Mody4	insulin II	protein-coding	5.29169	7.22254	3.04996	261
ko_vs_input_peak_770	chr5	140940150	140940432	+	30	NA	intron (NM_175362, intron 1 of 24)	intron (NM_175362, intron 1 of 24)	60305	NM_175362	108723	Mm.46187	NM_175362	ENSMUSG00000036526	Card11	0610008L17Rik|2410011D02Rik|BIMP3|CARMA1	caspase recruitment domain family, member 11	protein-coding	5.29169	7.22254	3.04996	200
ko_vs_input_peak_992	chr9	31376802	31377155	+	30	NA	intron (NM_001368845, intron 21 of 21)	Lx5c|LINE|L1	-9214	NM_001359654	235134	Mm.238146	NM_172766	ENSMUSG00000042185	Nfrkb	A530090G11Rik	nuclear factor related to kappa B binding protein	protein-coding	5.29169	7.22254	3.04996	301
ko_vs_input_peak_305	chr14	62161416	62161668	+	30	NA	Intergenic	Intergenic	131437	NM_173419	239133	Mm.127330	NM_173419	ENSMUSG00000048281	Dleu7	BC038059	deleted in lymphocytic leukemia, 7	protein-coding	5.29169	7.22254	3.04996	52
ko_vs_input_peak_675	chr4	32840684	32840916	+	30	NA	intron (NM_001012450, intron 3 of 16)	MTD|LTR|ERVL-MaLR	23733	NM_001355587	140577	Mm.214766	NM_080471	ENSMUSG00000040183	Ankrd6	-	ankyrin repeat domain 6	protein-coding	5.29169	7.22254	3.04996	108
ko_vs_input_peak_344	chr15	27901163	27901455	+	30	NA	intron (NM_001081302, intron 5 of 56)	intron (NM_001081302, intron 5 of 56)	124539	NM_001081302	223435	Mm.485422	NM_001081302	ENSMUSG00000022263	Trio	6720464I07Rik|AA408740|Solo	triple functional domain (PTPRF interacting)	protein-coding	5.29169	7.22254	3.04996	245
ko_vs_input_peak_259	chr13	67080367	67080603	+	30	NA	intron (NM_001012325, intron 1 of 3)	intron (NM_001012325, intron 1 of 3)	1060	NM_001012448	432769	Mm.458849	NM_001012325	ENSMUSG00000058883	Zfp708	Rslcan11	zinc finger protein 708	protein-coding	5.29169	7.22254	3.04996	208
ko_vs_input_peak_466	chr17	83393086	83393423	+	30	NA	intron (NM_001114361, intron 1 of 23)	intron (NM_001114361, intron 1 of 23)	42323	NM_001114362	78798	Mm.295565	NM_199466	ENSMUSG00000032624	Eml4	4930443C24Rik|AI644019	echinoderm microtubule associated protein like 4	protein-coding	5.29169	7.22254	3.04996	54
ko_vs_input_peak_374	chr16	5928086	5928560	+	30	NA	intron (NM_001359725, intron 1 of 16)	intron (NM_001359725, intron 1 of 16)	43530	NM_001359724	268859	Mm.370334	NM_021477	ENSMUSG00000008658	Rbfox1	A2bp|A2bp1|Hrnbp1|fox-1	RNA binding protein, fox-1 homolog (C. elegans) 1	protein-coding	5.29169	7.22254	3.04996	49
ko_vs_input_peak_184	chr12	11592073	11592385	+	30	NA	Intergenic	L1Md_F2|LINE|L1	136174	NM_001111118	209550		NM_001111118	ENSMUSG00000086022	Rad51ap2	EG209550	RAD51 associated protein 2	protein-coding	5.29169	7.22254	3.04996	22
ko_vs_input_peak_1034	chr9	119295405	119295646	+	30	NA	intron (NR_045693, intron 2 of 18)	intron (NR_045693, intron 2 of 18)	26902	NR_045693	108737	Mm.293565	NM_133985	ENSMUSG00000036737	Oxsr1	2210022N24Rik|2810422B09Rik|AI462649|AW209236|Osr1|mKIAA1101	oxidative-stress responsive 1	protein-coding	5.29169	7.22254	3.04996	90
ko_vs_input_peak_842	chr6	148895134	148895365	+	30	NA	intron (NM_181541, intron 1 of 18)	intron (NM_181541, intron 1 of 18)	988	NM_001301351	232560	Mm.150568	NM_181541	ENSMUSG00000030309	Caprin2	Adir|C1qdc1|Eeg1|rng140	caprin family member 2	protein-coding	5.29169	7.22254	3.04996	166
ko_vs_input_peak_219	chr12	87254692	87254942	+	30	NA	intron (NM_001142580, intron 6 of 19)	B1_Mur4|SINE|Alu	9427	NM_134044	104799	Mm.208750	NM_134044	ENSMUSG00000021038	Vipas39	6720456H09Rik|9330175H22Rik|AI413782|SPE-39|Spe39|Vipar|hSPE-39	VPS33B interacting protein, apical-basolateral polarity regulator, spe-39 homolog	protein-coding	5.29169	7.22254	3.04996	5
ko_vs_input_peak_664	chr3	152978809	152979108	+	30	NA	intron (NM_012028, intron 2 of 4)	CT-rich|Low_complexity|Low_complexity	3252	NM_012028	26938	Mm.40915	NM_012028	ENSMUSG00000039037	St6galnac5	AI851940|Siat7e	ST6 (alpha-N-acetyl-neuraminyl-2,3-beta-galactosyl-1,3)-N-acetylgalactosaminide alpha-2,6-sialyltransferase 5	protein-coding	5.29169	7.22254	3.04996	62
ko_vs_input_peak_518	chr19	20776500	20776745	+	30	NA	Intergenic	L1Md_F2|LINE|L1	-49066	NM_011921	26358	Mm.14609	NM_011921	ENSMUSG00000024747	Aldh1a7	AI987940|Ahd2-like|Aldh-pb|Aldh1a4|Aldhpb	aldehyde dehydrogenase family 1, subfamily A7	protein-coding	5.29169	7.22254	3.04996	198
ko_vs_input_peak_1041	chrX	98041415	98041747	+	30	NA	Intergenic	Intergenic	-107176	NM_013476	11835	Mm.39005	NM_013476	ENSMUSG00000046532	Ar	AW320017|Tfm	androgen receptor	protein-coding	5.29169	7.22254	3.04996	38
ko_vs_input_peak_850	chr7	25684365	25684694	+	30	NA	intron (NM_001362154, intron 3 of 3)	B1_Mus2|SINE|Alu	-2473	NM_011577	21803	Mm.248380	NM_011577	ENSMUSG00000002603	Tgfb1	TGF-beta1|TGFbeta1|Tgfb|Tgfb-1	transforming growth factor, beta 1	protein-coding	5.29169	7.22254	3.04996	296
ko_vs_input_peak_1015	chr9	74403899	74404170	+	30	NA	Intergenic	Intergenic	293700	NM_001033500	546144	Mm.335289	NM_177908	ENSMUSG00000044976	Wdr72	AW558070|D230040E23	WD repeat domain 72	protein-coding	5.29169	7.22254	3.04996	190
ko_vs_input_peak_1009	chr9	65454570	65454876	+	30	NA	Intergenic	MTC|LTR|ERVL-MaLR	-6214	NM_138584	27965	Mm.272475	NM_138584	ENSMUSG00000032388	Spg21	ACP33|BM-019|C78576|D9Wsu18e|GL010|MAST	SPG21, maspardin	protein-coding	5.29169	7.22254	3.04996	18
ko_vs_input_peak_678	chr4	40701754	40701993	+	30	NA	intron (NM_001025445, intron 1 of 7)	ORR1A3|LTR|ERVL-MaLR	1043	NM_025545	66408	Mm.430710	NM_025545	ENSMUSG00000028411	Aptx	2410016G21Rik|AA388047|FHA-HIT	aprataxin	protein-coding	5.29003	7.21977	3.04996	26
ko_vs_input_peak_90	chr10	26448547	26448883	+	30	NA	Intergenic	L1VL4|LINE|L1	-73496	NM_172787	237339	Mm.338439	NM_172787	ENSMUSG00000039089	L3mbtl3	AI481284|MBT-1	L3MBTL3 histone methyl-lysine binding protein	protein-coding	5.2714	7.3846	3.06871	334
ko_vs_input_peak_716	chr4	133153303	133153579	+	30	NA	intron (NM_153423, intron 1 of 8)	B3|SINE|B2	22808	NM_153423	242687	Mm.23566	NM_153423	ENSMUSG00000028868	Wasf2	AW742646|D4Ertd13e|WAVE2	WAS protein family, member 2	protein-coding	5.2714	7.3846	3.06871	104
ko_vs_input_peak_286	chr14	24312199	24312505	+	30	NA	Intergenic	L1Md_F2|LINE|L1	18988	NM_001033214	105418	Mm.2077	NM_001033214	ENSMUSG00000038925	E330034G19Rik	AA415275|Zpac	RIKEN cDNA E330034G19 gene	protein-coding	5.2714	7.3846	3.06871	142
ko_vs_input_peak_843	chr7	4524489	4524911	+	30	NA	intron (NM_001033548, intron 9 of 11)	intron (NM_001033548, intron 9 of 11)	-2172	NM_009406	21954	Mm.27674	NM_009406	ENSMUSG00000035458	Tnni3	Tn1|cTnI	troponin I, cardiac 3	protein-coding	5.2398	7.13624	3.04996	287
ko_vs_input_peak_178	chr11	116946492	116946776	+	30	NA	exon (NM_172948, exon 6 of 17)	exon (NM_172948, exon 6 of 17)	27771	NM_172948	268510	Mm.35141	NM_172948	ENSMUSG00000043857	Mgat5b	C330018B01|GnT-IX|mGnTVB	mannoside acetylglucosaminyltransferase 5, isoenzyme B	protein-coding	5.2398	7.13624	3.04996	138
ko_vs_input_peak_428	chr16	96344675	96345043	+	30	NA	Intergenic	RLTR11A|LTR|ERVK	-16898	NM_001177887	72058	Mm.119714	NM_028078	ENSMUSG00000000159	Igsf5	2010003D20Rik|JCAM|Jam4	immunoglobulin superfamily, member 5	protein-coding	5.2398	7.13624	3.04996	126
ko_vs_input_peak_1040	chrX	85322908	85323170	+	30	NA	Intergenic	Intergenic	73362	NM_028046	71996	Mm.20201	NM_028046	ENSMUSG00000035491	Fthl17a	1600014K23Rik|AI324104	ferritin, heavy polypeptide-like 17, member A	protein-coding	5.19051	7.05473	3.04996	125
ko_vs_input_peak_216	chr12	84810412	84810730	+	30	NA	intron (NM_001370743, intron 10 of 35)	IMPB_01|Satellite|Satellite	37301	NM_028863	74316	Mm.25719	NM_028863	ENSMUSG00000021241	Isca2	0710001C05Rik|5730594E03Rik|Hbld1	iron-sulfur cluster assembly 2	protein-coding	5.19051	7.05473	3.04996	217
ko_vs_input_peak_778	chr6	6196776	6197115	+	30	NA	intron (NM_015829, intron 1 of 17)	intron (NM_015829, intron 1 of 17)	20228	NM_001177572	50799	Mm.24513	NM_015829	ENSMUSG00000015112	Slc25a13	AI785475|Ctrn	solute carrier family 25 (mitochondrial carrier, adenine nucleotide translocator), member 13	protein-coding	5.19051	7.05473	3.04996	270
ko_vs_input_peak_519	chr19	24705016	24705308	+	30	NA	intron (NM_175013, intron 10 of 10)	intron (NM_175013, intron 10 of 10)	31154	NM_183160	226040	Mm.391170	NM_183160	ENSMUSG00000048572	Tmem252	E030010A14Rik	transmembrane protein 252	protein-coding	5.19051	7.05473	3.04996	43
ko_vs_input_peak_514	chr19	8999877	9000155	+	43	NA	intron (NM_001039959, intron 2 of 5)	intron (NM_001039959, intron 2 of 5)	10732	NM_009643	66395	Mm.203866	NM_009643	ENSMUSG00000069833	Ahnak	DY6	AHNAK nucleoprotein (desmoyokin)	protein-coding	5.1574	9.01354	4.35694	263
ko_vs_input_peak_830	chr6	115052047	115052299	+	30	NA	Intergenic	Intergenic	-14299	NM_026894	68971	Mm.24937	NM_026894	ENSMUSG00000030316	Tamm41	1500001M20Rik|TAM41	TAM41 mitochondrial translocator assembly and maintenance homolog	protein-coding	5.14214	6.97515	3.0283	80
ko_vs_input_peak_648	chr3	113271252	113271591	+	31	NA	Intergenic	L1Md_F3|LINE|L1	-12722	NM_001042711	109959	Mm.275426	NM_001042711	ENSMUSG00000074268	Amy2a5	1810008N23Rik|Amy-2|Amy2|mAmy2-2	amylase 2a5	protein-coding	5.13617	7.42095	3.10402	53
ko_vs_input_peak_472	chr18	9771430	9771661	+	29	NA	intron (NM_130449, intron 2 of 9)	L1_Mus4|LINE|L1	63897	NM_130449	140792	Mm.218571	NM_130449	ENSMUSG00000036103	Colec12	CL-P1|SRCL|Scara4	collectin sub-family member 12	protein-coding	5.1183	6.93606	2.98991	173
ko_vs_input_peak_718	chr4	135574025	135574426	+	38	NA	promoter-TSS (NM_001013756)	promoter-TSS (NM_001013756)	-593	NM_001013756	230824	Mm.331972	NM_001013756	ENSMUSG00000037188	Grhl3	AI561912|Get1|Som|Tfcp2l4|ct	grainyhead like transcription factor 3	protein-coding	5.0873	8.23848	3.87676	271
ko_vs_input_peak_724	chr4	147732143	147732396	+	28	NA	Intergenic	RLTR13D3|LTR|ERVK	-29638	NM_001127188	100503584	Mm.276881	NM_001127188	ENSMUSG00000062518	Zfp534	Gm13159	zinc finger protein 534	protein-coding	5.04806	6.82146	2.87745	70
ko_vs_input_peak_13	chr1	36746523	36746776	+	31	NA	intron (NR_040290, intron 8 of 8)	intron (NR_040290, intron 8 of 8)	-15149	NM_009539	22637	Mm.8038	NM_009539	ENSMUSG00000026117	Zap70	Srk|ZAP-70|mrtle|mur	zeta-chain (TCR) associated protein kinase	protein-coding	4.99675	7.48058	3.15979	194
ko_vs_input_peak_373	chr16	5130186	5130570	+	31	NA	intron (NM_008909, intron 1 of 21)	intron (NM_008909, intron 1 of 21)	2103	NM_008909	19041	Mm.266875	NM_008909	ENSMUSG00000039457	Ppl	AW553870	periplakin	protein-coding	4.99675	7.48058	3.15979	325
ko_vs_input_peak_798	chr6	44905533	44905797	+	27	NA	Intergenic	Intergenic	-154396	NM_001004357	66797	Mm.440084	NM_025771	ENSMUSG00000039419	Cntnap2	5430425M22Rik|Caspr2|mKIAA0868	contactin associated protein-like 2	protein-coding	4.95736	6.67455	2.74469	83
ko_vs_input_peak_901	chr7	129054552	129054844	+	27	NA	Intergenic	Intergenic	-202396	NM_001080963	381925	Mm.39184	NM_001080963	ENSMUSG00000070366	Plpp4	C030048B12Rik|Gm1090|Ppapdc1a	phospholipid phosphatase 4	protein-coding	4.95736	6.67455	2.74469	202
ko_vs_input_peak_895	chr7	117651309	117651616	+	27	NA	intron (NM_175645, intron 10 of 11)	intron (NM_175645, intron 10 of 11)	270483	NM_175645	233781	Mm.461427	NM_175645	ENSMUSG00000030657	Xylt1	8030490L12	xylosyltransferase 1	protein-coding	4.95736	6.67455	2.74469	68
ko_vs_input_peak_363	chr15	82609675	82609947	+	27	NA	Intergenic	Intergenic	11096	NM_145474	223706	Mm.436843	NM_145474	ENSMUSG00000094559	Cyp2d34	-	cytochrome P450, family 2, subfamily d, polypeptide 34	protein-coding	4.95736	6.67455	2.74469	80
ko_vs_input_peak_412	chr16	63419128	63419380	+	27	NA	Intergenic	Lx3B|LINE|L1	444921	NM_001362452	13837	Mm.1977	NM_010140	ENSMUSG00000052504	Epha3	AW492086|Cek4|EK4|ETK1|End3|Hek|Hek4|Mek4|Tyro4	Eph receptor A3	protein-coding	4.95736	6.67455	2.74469	90
ko_vs_input_peak_1011	chr9	66702862	66703227	+	28	NA	Intergenic	Intergenic	-10642	NM_178396	76459	Mm.277921	NM_178396	ENSMUSG00000032373	Car12	2310047E01Rik|AI314958|CA-XII|Ca12	carbonic anhydrase 12	protein-coding	4.87527	6.75632	2.81327	336
ko_vs_input_peak_332	chr14	121084827	121085061	+	28	NA	intron (NM_134082, intron 1 of 26)	intron (NM_134082, intron 1 of 26)	49370	NM_134082	223254	Mm.223980	NM_134082	ENSMUSG00000025555	Farp1	AW228844|BC030329|Cdep	FERM, RhoGEF (Arhgef) and pleckstrin domain protein 1 (chondrocyte-derived)	protein-coding	4.87527	6.75632	2.81327	22
ko_vs_input_peak_31	chr1	90167288	90167526	+	28	NA	Intergenic	ID4|SINE|ID	-13971	NM_001368722	74918	Mm.317517	NM_029122	ENSMUSG00000026301	Iqca	4930465P12Rik|4930585L22Rik|BB288505|Iqca1	IQ motif containing with AAA domain	protein-coding	4.87527	6.75632	2.81327	51
ko_vs_input_peak_494	chr18	55089582	55089835	+	28	NA	Intergenic	Intergenic	-97117	NM_001360787	269023	Mm.192984	NM_175751	ENSMUSG00000052713	Zfp608	4932417D18Rik|D430007A19Rik|Znf608	zinc finger protein 608	protein-coding	4.87527	6.75632	2.81327	116
ko_vs_input_peak_227	chr12	104416758	104416997	+	28	NA	Intergenic	B1_Mur4|SINE|Alu	10169	NM_009252	20716	Mm.482074	NM_009252	ENSMUSG00000021091	Serpina3n	Spi2-2|Spi2.2|Spi2/eb.4	serine (or cysteine) peptidase inhibitor, clade A, member 3N	protein-coding	4.87527	6.75632	2.81327	36
ko_vs_input_peak_804	chr6	55450451	55450734	+	28	NA	Intergenic	MIRc|SINE|MIR	-1386	NM_001025372	11517	Mm.44245	NM_007407	ENSMUSG00000029778	Adcyap1r1	2900024I10Rik|AI846590|PAC1|PAC1R|PACAP1-R	adenylate cyclase activating polypeptide 1 receptor 1	protein-coding	4.87527	6.75632	2.81327	63
ko_vs_input_peak_709	chr4	126977316	126977557	+	28	NA	Intergenic	Intergenic	-9513	NM_001357201	67785	Mm.165401	NM_001114399	ENSMUSG00000042446	Zmym4	6330503C17Rik|AI480785|AW493829|CDIR|D630001M21|MYM|Zfp262|Znf262|mKIAA0425	zinc finger, MYM-type 4	protein-coding	4.87527	6.75632	2.81327	52
ko_vs_input_peak_929	chr8	44086974	44087303	+	28	NA	Intergenic	Lx2B2|LINE|L1	-387647	NM_001079931	384814	Mm.491652	NM_001079931		Gm5347	EG384814	predicted gene 5347	protein-coding	4.87527	6.75632	2.81327	39
ko_vs_input_peak_341	chr15	20700483	20700759	+	28	NA	Intergenic	L1_Mur2|LINE|L1	-33871	NM_022816	64833	Mm.352763	NM_022816	ENSMUSG00000047565	Acot10	Acate3|MT-ACT48|p48	acyl-CoA thioesterase 10	protein-coding	4.87527	6.75632	2.81327	60
ko_vs_input_peak_168	chr11	101779897	101780207	+	28	NA	intron (NM_008815, intron 4 of 12)	intron (NM_008815, intron 4 of 12)	5258	NM_001316365	18612	Mm.5025	NM_008815	ENSMUSG00000017724	Etv4	AW414408|Pea-3|Pea3	ets variant 4	protein-coding	4.87527	6.75632	2.81327	12
ko_vs_input_peak_618	chr3	30184353	30184633	+	28	NA	intron (NM_001361034, intron 2 of 16)	intron (NM_001361034, intron 2 of 16)	-171289	NM_007963	14013	Mm.56965	NM_007963	ENSMUSG00000027684	Mecom	D630039M04Rik|Evi-1|Evi1|Jbo|Mds|Mds1|Mds1-Evi1|Prdm3|Znfpr1b1	MDS1 and EVI1 complex locus	protein-coding	4.87527	6.75632	2.81327	104
ko_vs_input_peak_285	chr14	20373708	20374057	+	28	NA	intron (NM_001360365, intron 5 of 10)	intron (NM_001360365, intron 5 of 10)	15028	NM_134081	108671	Mm.2871	NM_134081	ENSMUSG00000021811	Dnajc9	5330419I01Rik|AU020082	DnaJ heat shock protein family (Hsp40) member C9	protein-coding	4.87527	6.75632	2.81327	30
ko_vs_input_peak_154	chr11	56586978	56587435	+	28	NA	Intergenic	B4A|SINE|B4	-424412	NM_008165	14799	Mm.4920	NM_008165	ENSMUSG00000020524	Gria1	2900051M01Rik|Glr-1|Glr1|GluA1|GluR-A|GluRA|Glur-1|Glur1|HIPA1|gluR-K1	glutamate receptor, ionotropic, AMPA1 (alpha 1)	protein-coding	4.87527	6.75632	2.81327	398
ko_vs_input_peak_800	chr6	49086867	49087123	+	28	NA	3' UTR (NM_023670, exon 15 of 15)	3' UTR (NM_023670, exon 15 of 15)	13200	NM_029353	75593	Mm.439947	NM_029353	ENSMUSG00000029815	Malsu1	2410003K15Rik|Matsu1	mitochondrial assembly of ribosomal large subunit 1	protein-coding	4.87527	6.75632	2.81327	196
ko_vs_input_peak_163	chr11	89656105	89656420	+	28	NA	intron (NM_001327810, intron 1 of 19)	intron (NM_001327810, intron 1 of 19)	40674	NM_001327810	382543	Mm.60997	NM_172534	ENSMUSG00000047773	Ankfn1	4932411E22Rik|Gm1175|nmf9	ankyrin-repeat and fibronectin type III domain containing 1	protein-coding	4.87527	6.75632	2.81327	224
ko_vs_input_peak_204	chr12	68726309	68726588	+	28	NA	Intergenic	Intergenic	432738	NM_009093	20090	Mm.379006	NM_009093	ENSMUSG00000034892	Rps29	-	ribosomal protein S29	protein-coding	4.87527	6.75632	2.81327	104
ko_vs_input_peak_888	chr7	107081566	107081860	+	28	NA	Intergenic	L1Md_F2|LINE|L1	7883	NM_147033	259035	Mm.377800	NM_147033	ENSMUSG00000049674	Olfr714	MOR263-2|P4	olfactory receptor 714	protein-coding	4.87527	6.75632	2.81327	175
ko_vs_input_peak_815	chr6	88062750	88063429	+	28	NA	Intergenic	MLT1A1|LTR|ERVL-MaLR	-17819	NM_009005	19349	Mm.333233	NM_009005	ENSMUSG00000079477	Rab7	Rab7a	RAB7, member RAS oncogene family	protein-coding	4.87527	6.75632	2.81327	273
ko_vs_input_peak_774	chr5	145607588	145607930	+	28	NA	Intergenic	ERVB4_2-I_MM-int|LTR|ERVK	-23029	NM_001105159	100041375	Mm.489591	NM_001105159	ENSMUSG00000075552	Cyp3a41b	-	cytochrome P450, family 3, subfamily a, polypeptide 41B	protein-coding	4.87336	6.75332	2.81327	124
ko_vs_input_peak_451	chr17	58736877	58737267	+	23	NA	Intergenic	Intergenic	254303	NM_027001	69239	Mm.246732	NM_027001	ENSMUSG00000024227	Pdzph1	2610034M16Rik|AV114557	PDZ and pleckstrin homology domains 1	protein-coding	4.77763	6.23317	2.32778	180
ko_vs_input_peak_889	chr7	107882147	107882436	+	23	NA	Intergenic	7SK|RNA|RNA	-19736	NM_001370872	626674		NM_001370872		Olfr471	EG626674|MOR204-38|Olfr471-ps1	olfactory receptor 471	protein-coding	4.77763	6.23317	2.32778	121
ko_vs_input_peak_523	chr19	43944245	43944486	+	23	NA	Intergenic	B3|SINE|B2	-4167	NM_028029	71972	Mm.159024	NM_028029	ENSMUSG00000025195	Dnmbp	2410003L07Rik|2410003M15Rik|TUBA	dynamin binding protein	protein-coding	4.77763	6.23317	2.32778	219
ko_vs_input_peak_512	chr19	5947860	5948186	+	23	NA	intron (NM_001164057, intron 11 of 17)	intron (NM_001164057, intron 11 of 17)	16183	NM_008893	18969	Mm.209931	NM_008893	ENSMUSG00000024833	Pola2	AI573378	polymerase (DNA directed), alpha 2	protein-coding	4.77763	6.23317	2.32778	155
ko_vs_input_peak_438	chr17	31991163	31991533	+	23	NA	intron (NM_028902, intron 6 of 7)	intron (NM_028902, intron 6 of 7)	43160	NM_028902	74377	Mm.75856	NM_028902	ENSMUSG00000002076	Hsf2bp	4932437G14Rik|Meilb2	heat shock transcription factor 2 binding protein	protein-coding	4.77763	6.23317	2.32778	241
ko_vs_input_peak_269	chr13	100203318	100203675	+	23	NA	Intergenic	Lx8|LINE|L1	-1374	NM_010872	17948	Mm.89961	NM_010872	ENSMUSG00000078945	Naip2	Birc1b|Naip-rs6	NLR family, apoptosis inhibitory protein 2	protein-coding	4.77763	6.23317	2.32778	221
ko_vs_input_peak_470	chr18	6123084	6123354	+	23	NA	intron (NM_001039692, intron 1 of 18)	L1MA6|LINE|L1	12879	NM_001039692	75415	Mm.239675	NM_029277	ENSMUSG00000041225	Arhgap12	2810011M08Rik	Rho GTPase activating protein 12	protein-coding	4.77763	6.23317	2.32778	182
ko_vs_input_peak_84	chr10	13267160	13267395	+	23	NA	intron (NM_001359294, intron 2 of 11)	intron (NM_001359294, intron 2 of 11)	57012	NM_001033257	215789	Mm.283359	NM_001033257	ENSMUSG00000062866	Phactr2	AV158170|BC012871	phosphatase and actin regulator 2	protein-coding	4.77763	6.23317	2.32778	145
ko_vs_input_peak_200	chr12	58180060	58180366	+	23	NA	Intergenic	Intergenic	-31591	NM_009216	20605	Mm.278336	NM_009216	ENSMUSG00000035431	Sstr1	SRIF-2|SS-1-R|SS1-R|SS1R|Smstr-1|Smstr1|sst1	somatostatin receptor 1	protein-coding	4.77763	6.23317	2.32778	80
ko_vs_input_peak_627	chr3	57579198	57579459	+	23	NA	Intergenic	MTD|LTR|ERVL-MaLR	-3418	NM_001168281	97064	Mm.405029	NM_133784	ENSMUSG00000027803	Wwtr1	2310058J06Rik|2610021I22Rik|C78399|Taz	WW domain containing transcription regulator 1	protein-coding	4.77763	6.23317	2.32778	235
ko_vs_input_peak_560	chr2	77338148	77338385	+	23	NA	Intergenic	RLTR25A|LTR|ERVK	-57674	NM_175465	228071	Mm.27120	NM_175465	ENSMUSG00000042272	Sestd1	1500031J16Rik|A930010O20|Solo/Trio8	SEC14 and spectrin domains 1	protein-coding	4.77763	6.23317	2.32778	34
ko_vs_input_peak_672	chr4	20629807	20630045	+	23	NA	intron (NM_172987, intron 1 of 4)	intron (NM_172987, intron 1 of 4)	148742	NM_172987	269513	Mm.317473	NM_172987	ENSMUSG00000055761	Nkain3	C530048M05|E130310K16Rik	Na+/K+ transporting ATPase interacting 3	protein-coding	4.77763	6.23317	2.32778	90
ko_vs_input_peak_295	chr14	36881284	36881716	+	23	NA	intron (NM_001347502, intron 8 of 8)	intron (NM_001347502, intron 8 of 8)	38035	NM_001347503	72972	Mm.27621	NM_027045	ENSMUSG00000058690	Ccser2	1700012P13Rik|2900054P12Rik|AI035535|AW108503|Fam190b|Gcap14	coiled-coil serine rich 2	protein-coding	4.77763	6.23317	2.32778	310
ko_vs_input_peak_882	chr7	95791996	95792229	+	23	NA	Intergenic	(CA)n|Simple_repeat|Simple_repeat	-379132	NM_001310762	23966	Mm.254610	NM_011858	ENSMUSG00000048078	Tenm4	Doc4|ELM2|Odz4|R75022|Ten-m4|l(7)-3Rn|l7Rn3|mKIAA1302	teneurin transmembrane protein 4	protein-coding	4.77763	6.23317	2.32778	163
ko_vs_input_peak_409	chr16	57515037	57515289	+	23	NA	intron (NM_001040397, intron 4 of 4)	intron (NM_001040397, intron 4 of 4)	-34079	NM_001177871	78749	Mm.328360	NM_001040397	ENSMUSG00000043336	Filip1l	4631422O05Rik|Doc1	filamin A interacting protein 1-like	protein-coding	4.77763	6.23317	2.32778	154
ko_vs_input_peak_487	chr18	40262514	40262768	+	23	NA	intron (NM_026135, intron 2 of 2)	intron (NM_026135, intron 2 of 2)	5642	NM_026135	383348	Mm.76366	NM_026135	ENSMUSG00000051401	Kctd16	4930434H12Rik|Gm1267	potassium channel tetramerisation domain containing 16	protein-coding	4.77763	6.23317	2.32778	111
ko_vs_input_peak_1006	chr9	61984101	61984349	+	23	NA	intron (NM_028748, intron 2 of 7)	B3|SINE|B2	-37426	NM_024245	71819	Mm.259374	NM_024245	ENSMUSG00000032254	Kif23	3110001D19Rik|C87313|CHO1|Knsl5|MKLP-1|MKLP1	kinesin family member 23	protein-coding	4.77763	6.23317	2.32778	137
ko_vs_input_peak_404	chr16	48248220	48248512	+	23	NA	Intergenic	Intergenic	-35369	NM_001018002	73693	Mm.35597	NM_028610	ENSMUSG00000058550	Dppa4	2410091M23Rik|C76608|ECAT15-1	developmental pluripotency associated 4	protein-coding	4.77763	6.23317	2.32778	153
ko_vs_input_peak_408	chr16	55033745	55034035	+	23	NA	Intergenic	Intergenic	249347	NM_178720	239852	Mm.245045	NM_178720	ENSMUSG00000064310	Zpld1	9430016A21Rik	zona pellucida like domain containing 1	protein-coding	4.77763	6.23317	2.32778	47
ko_vs_input_peak_735	chr5	31034340	31034793	+	23	NA	Intergenic	B3A|SINE|B2	13513	NM_001360022	330064	Mm.205463	NM_177870	ENSMUSG00000006641	Slc5a6	E430023I20	solute carrier family 5 (sodium-dependent vitamin transporter), member 6	protein-coding	4.77763	6.23317	2.32778	224
ko_vs_input_peak_854	chr7	38267561	38267868	+	23	NA	intron (NM_025390, intron 2 of 6)	intron (NM_025390, intron 2 of 6)	3634	NM_025390	66161	Mm.22284	NM_025390	ENSMUSG00000030423	Pop4	1110023P21Rik|Rpp29	processing of precursor 4, ribonuclease P/MRP family, (S. cerevisiae)	protein-coding	4.77763	6.23317	2.32778	190
ko_vs_input_peak_351	chr15	43985048	43985337	+	23	NA	Intergenic	RLTR23|LTR|ERV1	-115163	NM_175502	239408	Mm.41219	NM_175502	ENSMUSG00000054409	Tmem74	AA549547|B230382K22Rik	transmembrane protein 74	protein-coding	4.77763	6.23317	2.32778	80
ko_vs_input_peak_350	chr15	43285141	43285374	+	23	NA	Intergenic	Intergenic	-2521	NM_008388	16341	Mm.289992	NM_008388	ENSMUSG00000022336	Eif3e	48kDa|Eif3s6|Int6|eIF3-p46|eIF3-p48	eukaryotic translation initiation factor 3, subunit E	protein-coding	4.77763	6.23317	2.32778	10
ko_vs_input_peak_701	chr4	107322560	107322924	+	23	NA	intron (NM_001205156, intron 3 of 8)	ORR1A4-int|LTR|ERVL-MaLR	8379	NM_145550	230584	Mm.29118	NM_145550	ENSMUSG00000057375	Yipf1	C030002N13Rik	Yip1 domain family, member 1	protein-coding	4.77763	6.23317	2.32778	154
ko_vs_input_peak_753	chr5	115350785	115351053	+	23	NA	Intergenic	B1_Mur4|SINE|Alu	-1961	NM_007748	12861	Mm.43415	NM_007748	ENSMUSG00000041697	Cox6a1	VIaL	cytochrome c oxidase subunit 6A1	protein-coding	4.77763	6.23317	2.32778	155
ko_vs_input_peak_834	chr6	141093698	141093961	+	23	NA	Intergenic	Intergenic	-155440	NM_018779	54611	Mm.103728	NM_018779	ENSMUSG00000041741	Pde3a	A930022O17Rik|C87899	phosphodiesterase 3A, cGMP inhibited	protein-coding	4.77763	6.23317	2.32778	166
ko_vs_input_peak_757	chr5	116873109	116873391	+	23	NA	Intergenic	MER20B|DNA|hAT-Charlie	242743	NM_001122666	71954	Mm.34456	NM_178622	ENSMUSG00000066900	Suds3	2400003N08Rik|2410008L21Rik|AU067672|mSds3	suppressor of defective silencing 3 homolog (S. cerevisiae)	protein-coding	4.77763	6.23317	2.32778	114
ko_vs_input_peak_712	chr4	128734216	128734486	+	23	NA	intron (NM_001195083, intron 1 of 6)	intron (NM_001195083, intron 1 of 6)	6780	NM_001195083	54383	Mm.473738	NM_018774	ENSMUSG00000028796	Phc2	A3galt2|AA415044|D130050K19Rik|D4Ertd810e|Edr2|Mph2|p36	polyhomeotic 2	protein-coding	4.77763	6.23317	2.32778	140
ko_vs_input_peak_553	chr2	66593712	66594032	+	23	NA	intron (NM_001290674, intron 1 of 26)	intron (NM_001290674, intron 1 of 26)	41090	NM_001290675	20274	Mm.440889	NM_018852	ENSMUSG00000075316	Scn9a	Nav1.7|PN1|mKIAA4197	sodium channel, voltage-gated, type IX, alpha	protein-coding	4.77763	6.23317	2.32778	189
ko_vs_input_peak_654	chr3	123105065	123105355	+	23	NA	intron (NM_080451, intron 4 of 4)	intron (NM_080451, intron 4 of 4)	-70223	NM_021503	59006	Mm.141157	NM_021503	ENSMUSG00000028116	Myoz2	1110012I24Rik|Fatz-2|Myozl2	myozenin 2	protein-coding	4.77763	6.23317	2.32778	118
ko_vs_input_peak_243	chr13	21189547	21189796	+	23	NA	intron (NM_009054, intron 4 of 7)	intron (NM_009054, intron 4 of 7)	9740	NM_009054	19720	Mm.314056	NM_009054	ENSMUSG00000021326	Trim27	AW538890|Gm19403|Rfp	tripartite motif-containing 27	protein-coding	4.77763	6.23317	2.32778	68
ko_vs_input_peak_149	chr11	34763530	34763769	+	23	NA	intron (NM_033374, intron 1 of 51)	L1MB5|LINE|L1	20256	NM_033374	94176	Mm.380679	NM_033374	ENSMUSG00000020143	Dock2	AI662014|AW122239|CED-5|Hch|MBC	dedicator of cyto-kinesis 2	protein-coding	4.77763	6.23317	2.32778	139
ko_vs_input_peak_698	chr4	102430100	102430378	+	23	NA	intron (NM_019840, intron 1 of 14)	intron (NM_019840, intron 1 of 14)	-139821	NM_001177980	18578	Mm.20181	NM_019840	ENSMUSG00000028525	Pde4b	Dpde4|R74983|dunce	phosphodiesterase 4B, cAMP specific	protein-coding	4.77763	6.23317	2.32778	121
ko_vs_input_peak_699	chr4	102624268	102624596	+	23	NA	Intergenic	Intergenic	34589	NM_001177981	18578	Mm.20181	NM_019840	ENSMUSG00000028525	Pde4b	Dpde4|R74983|dunce	phosphodiesterase 4B, cAMP specific	protein-coding	4.77763	6.23317	2.32778	182
ko_vs_input_peak_98	chr10	52379815	52380077	+	23	NA	intron (NM_001199272, intron 1 of 8)	intron (NM_001199272, intron 1 of 8)	2178	NM_053187	94221	Mm.390258	NM_053187	ENSMUSG00000019861	Gopc	2210402P09Rik|AI844555|CAL|FIG|GOPC1|PIST	golgi associated PDZ and coiled-coil motif containing	protein-coding	4.77763	6.23317	2.32778	236
ko_vs_input_peak_866	chr7	65739876	65740176	+	23	NA	Intergenic	Intergenic	46609	NM_178056	68634	Mm.476828	NM_026795	ENSMUSG00000078681	Tm2d3	1110025I09Rik|5930422O05Rik|Blp2	TM2 domain containing 3	protein-coding	4.77763	6.23317	2.32778	121
ko_vs_input_peak_325	chr14	96579001	96579271	+	23	NA	Intergenic	Intergenic	-60102	NM_053105	93688	Mm.308735	NM_053105	ENSMUSG00000022076	Klhl1	mKIAA1490	kelch-like 1	protein-coding	4.77763	6.23317	2.32778	44
ko_vs_input_peak_877	chr7	91791978	91792291	+	23	NA	intron (NM_011807, intron 3 of 22)	intron (NM_011807, intron 3 of 22)	-270260	NM_001243046	23859	Mm.147213	NM_011807	ENSMUSG00000052572	Dlg2	A330103J02Rik|B230218P12Rik|B330007M19Rik|Dlgh2|Gm1197|Gm21505|PSD93	discs large MAGUK scaffold protein 2	protein-coding	4.77763	6.23317	2.32778	153
ko_vs_input_peak_848	chr7	19737098	19737355	+	23	NA	intron (NM_008990, intron 2 of 8)	PB1D9|SINE|Alu	12347	NM_001159724	19294	Mm.4341	NM_008990	ENSMUSG00000062300	Nectin2	AI325026|AI987993|Cd112|MPH|Pvr|Pvrl2|Pvs|nectin-2	nectin cell adhesion molecule 2	protein-coding	4.77763	6.23317	2.32778	112
ko_vs_input_peak_697	chr4	96706824	96707085	+	23	NA	Intergenic	Lx8|LINE|L1	-42835	NM_010007	13109	Mm.12838	NM_010007	ENSMUSG00000052520	Cyp2j5	-	cytochrome P450, family 2, subfamily j, polypeptide 5	protein-coding	4.77763	6.23317	2.32778	166
ko_vs_input_peak_517	chr19	19392688	19392977	+	23	NA	Intergenic	L1_Mus3|LINE|L1	-281636	NM_001043354	225998	Mm.234641	NM_146095	ENSMUSG00000036192	Rorb	Nr1f2|RZR-beta|RZRB|Rorbeta|hstp	RAR-related orphan receptor beta	protein-coding	4.77763	6.23317	2.32778	143
ko_vs_input_peak_783	chr6	13067453	13067699	+	23	NA	Intergenic	Intergenic	-2183	NM_027992	71900	Mm.27742	NM_027992	ENSMUSG00000029571	Tmem106b	2310036D22Rik|5830455K21Rik|6430519M21Rik|AI428776|AI661344	transmembrane protein 106B	protein-coding	4.77763	6.23317	2.32778	151
ko_vs_input_peak_241	chr13	15293429	15293662	+	23	NA	Intergenic	Lx|LINE|L1	-170178	NM_008130	14634	Mm.5098	NM_008130	ENSMUSG00000021318	Gli3	AI854843|AU023367|Bph|GLI3-190|GLI3FL|Pdn|Xt|add	GLI-Kruppel family member GLI3	protein-coding	4.77763	6.23317	2.32778	184
ko_vs_input_peak_909	chr8	4276819	4277105	+	23	NA	Intergenic	ID_B1|SINE|B4	-1057	NM_011592	21856	Mm.195249	NM_011592	ENSMUSG00000002949	Timm44	0710005E20Rik|D8Ertd118e|Mimt44|Tim44	translocase of inner mitochondrial membrane 44	protein-coding	4.77763	6.23317	2.32778	110
ko_vs_input_peak_594	chr2	159276465	159276722	+	23	NA	Intergenic	Intergenic	481786	NM_001291144	71715	Mm.315652	NM_145742	ENSMUSG00000027655	Dhx35	1200009D07Rik|Ddx35	DEAH (Asp-Glu-Ala-His) box polypeptide 35	protein-coding	4.77763	6.23317	2.32778	170
ko_vs_input_peak_742	chr5	65826997	65827233	+	23	NA	TTS (NM_001024917)	TTS (NM_001024917)	-34105	NM_001363454	74734	Mm.20323	NM_001081105	ENSMUSG00000029204	Rhoh	5830400A04Rik|AU019774|Arhh	ras homolog family member H	protein-coding	4.77763	6.23317	2.32778	180
ko_vs_input_peak_541	chr2	31531777	31532056	+	23	NA	Intergenic	Intergenic	-40735	NM_001363079	320267	Mm.207261	NM_001033389	ENSMUSG00000026843	Fubp3	A330051M14Rik|AV006371|FBP3|Marta2	far upstream element (FUSE) binding protein 3	protein-coding	4.77763	6.23317	2.32778	122
ko_vs_input_peak_953	chr8	102309566	102309854	+	23	NA	Intergenic	RMER17A|LTR|ERVK	475401	NM_009866	12552	Mm.1571	NM_009866	ENSMUSG00000031673	Cdh11	Cad11|OSF-4	cadherin 11	protein-coding	4.77763	6.23317	2.32778	196
ko_vs_input_peak_237	chr12	116310095	116310540	+	23	NA	intron (NM_028731, intron 1 of 21)	ORR1D1|LTR|ERVL-MaLR	29095	NM_028731	52635	Mm.273755	NM_028731	ENSMUSG00000021171	Esyt2	2410017M09Rik|4921504I16Rik|CHR2SYT|D12Ertd551e|Fam62b	extended synaptotagmin-like protein 2	protein-coding	4.77763	6.23317	2.32778	180
ko_vs_input_peak_101	chr10	67274065	67274347	+	23	NA	intron (NM_001036293, intron 2 of 3)	intron (NM_001036293, intron 2 of 3)	11075	NM_001036293	641340	Mm.136223	NM_001036293	ENSMUSG00000075000	Nrbf2	NRBF-2	nuclear receptor binding factor 2	protein-coding	4.77763	6.23317	2.32778	73
ko_vs_input_peak_896	chr7	121110677	121111042	+	23	NA	intron (NM_139310, intron 9 of 28)	B4A|SINE|B4	27435	NM_139310	246190	Mm.221073	NM_139310	ENSMUSG00000034990	Otoa	-	otoancorin	protein-coding	4.77763	6.23317	2.32778	94
ko_vs_input_peak_377	chr16	7161835	7162119	+	23	NA	intron (NM_183188, intron 1 of 12)	intron (NM_183188, intron 1 of 12)	92142	NM_183188	268859	Mm.370334	NM_021477	ENSMUSG00000008658	Rbfox1	A2bp|A2bp1|Hrnbp1|fox-1	RNA binding protein, fox-1 homolog (C. elegans) 1	protein-coding	4.77763	6.23317	2.32778	193
ko_vs_input_peak_172	chr11	107587018	107587326	+	23	NA	intron (NM_001368755, intron 5 of 32)	intron (NM_001368755, intron 5 of 32)	39239	NM_001368755	78455	Mm.272047	NM_198298	ENSMUSG00000020721	Helz	3110078M01Rik|9430093I07Rik|9630002H22Rik|AI851979|DRHC	helicase with zinc finger domain	protein-coding	4.77763	6.23317	2.32778	100
ko_vs_input_peak_384	chr16	11154156	11154456	+	23	NA	intron (NM_145931, intron 9 of 22)	B3|SINE|B2	-19774	NM_029582	106200	Mm.291015	NM_029582	ENSMUSG00000022498	Txndc11	2810408E11Rik|AI427833|EFP1|Txdc11	thioredoxin domain containing 11	protein-coding	4.77763	6.23317	2.32778	145
ko_vs_input_peak_786	chr6	22325990	22326278	+	23	NA	intron (NM_138587, intron 5 of 9)	(CAAA)n|Simple_repeat|Simple_repeat	29947	NM_138587	27999	Mm.490307	NM_138587	ENSMUSG00000029672	Fam3c	D6Wsu176e|Ilei	family with sequence similarity 3, member C	protein-coding	4.77763	6.23317	2.32778	48
ko_vs_input_peak_246	chr13	28396676	28396950	+	23	NA	Intergenic	L1Md_F2|LINE|L1	254329	NM_023746	28078	Mm.155058	NM_023746	ENSMUSG00000017064	Prl5a1	1600013P04Rik|D13Wsu14e|Ghd24|PLP-L|Prlpl	prolactin family 5, subfamily a, member 1	protein-coding	4.77763	6.23317	2.32778	83
ko_vs_input_peak_590	chr2	150318758	150318995	+	23	NA	intron (NM_027017, intron 3 of 3)	intron (NM_027017, intron 3 of 3)	43889	NM_027017	69277	Mm.272470	NM_027017	ENSMUSG00000063364	3300002I08Rik	2900016H11Rik	RIKEN cDNA 3300002I08 gene	protein-coding	4.77763	6.23317	2.32778	105
ko_vs_input_peak_679	chr4	43518880	43519193	+	23	NA	exon (NM_001277876, exon 6 of 9)	exon (NM_001277876, exon 6 of 9)	4518	NM_001277875	22004	Mm.646	NM_009416	ENSMUSG00000028464	Tpm2	Tpm-2|Trop-2	tropomyosin 2, beta	protein-coding	4.77763	6.23317	2.32778	151
ko_vs_input_peak_894	chr7	113811664	113811937	+	23	NA	intron (NM_145584, intron 2 of 15)	L1ME4b|LINE|L1	45802	NM_145584	233744	Mm.334160	NM_145584	ENSMUSG00000038156	Spon1	AI666765|AW455831|BC020531|D330035F22Rik|FSP	spondin 1, (f-spondin) extracellular matrix protein	protein-coding	4.77763	6.23317	2.32778	110
ko_vs_input_peak_836	chr6	142225495	142225727	+	23	NA	Intergenic	L1VL4|LINE|L1	-39462	NM_023718	28254	Mm.38953	NM_023718	ENSMUSG00000079262	Slco1a6	4930422F19Rik|AI790453|Oatp-5|Oatp5|Slc21a13	solute carrier organic anion transporter family, member 1a6	protein-coding	4.77763	6.23317	2.32778	82
ko_vs_input_peak_782	chr6	12447601	12447853	+	23	NA	intron (NM_001164805, intron 6 of 26)	intron (NM_001164805, intron 6 of 26)	301526	NM_001164805	330267	Mm.11989	NM_001164805	ENSMUSG00000032625	Thsd7a	Gm837	thrombospondin, type I, domain containing 7A	protein-coding	4.77763	6.23317	2.32778	135
ko_vs_input_peak_703	chr4	116984969	116985249	+	23	NA	intron (NM_001029912, intron 12 of 13)	B1_Mus1|SINE|Alu	9304	NM_009478	22275	Mm.46484	NM_009478	ENSMUSG00000028684	Urod	AI323803|UPD|Uro-d	uroporphyrinogen decarboxylase	protein-coding	4.77763	6.23317	2.32778	23
ko_vs_input_peak_475	chr18	22167711	22167967	+	23	NA	intron (NM_027616, intron 1 of 22)	intron (NM_027616, intron 1 of 22)	3557	NM_027616	70950	Mm.235716	NM_027616	ENSMUSG00000024306	Ccdc178	4921528I01Rik	coiled coil domain containing 178	protein-coding	4.77763	6.23317	2.32778	90
ko_vs_input_peak_569	chr2	105266108	105266341	+	23	NA	intron (NM_001159638, intron 1 of 2)	L3|LINE|CR1	41882	NM_028747	74088	Mm.46188	NM_028747	ENSMUSG00000055312	Them7	0610012H03Rik	thioesterase superfamily member 7	protein-coding	4.77763	6.23317	2.32778	118
ko_vs_input_peak_155	chr11	57956476	57956833	+	23	NA	Intergenic	B1_Mus2|SINE|Alu	-52410	NM_028451	73158	Mm.248843	NM_028451	ENSMUSG00000037331	Larp1	1810024J12Rik|3110040D16Rik|Larp|mKIAA0731	La ribonucleoprotein domain family, member 1	protein-coding	4.77763	6.23317	2.32778	180
ko_vs_input_peak_454	chr17	65530999	65531243	+	23	NA	intron (NM_001008973, intron 1 of 14)	B1_Mus1|SINE|Alu	9661	NM_001008973	381107	Mm.141275	NM_001008973	ENSMUSG00000045036	Tmem232	E130009J12Rik|Gm940|Tes13-L|Tes13-S	transmembrane protein 232	protein-coding	4.77763	6.23317	2.32778	106
ko_vs_input_peak_349	chr15	41609516	41609857	+	23	NA	intron (NR_152565, intron 2 of 17)	intron (NR_152565, intron 2 of 17)	160583	NM_001358977	170719	Mm.254267	NM_130885	ENSMUSG00000022307	Oxr1	2210416C20Rik|C7|C7B	oxidation resistance 1	protein-coding	4.77763	6.23317	2.32778	160
ko_vs_input_peak_536	chr2	27976641	27976928	+	23	NA	intron (NM_015734, intron 25 of 65)	intron (NM_015734, intron 25 of 65)	90359	NM_015734	12831	Mm.7281	NM_015734	ENSMUSG00000026837	Col5a1	AI413331	collagen, type V, alpha 1	protein-coding	4.77763	6.23317	2.32778	83
ko_vs_input_peak_1039	chrX	73988711	73988964	+	23	NA	Intergenic	ID_B1|SINE|B4	-22480	NM_008224	15161	Mm.491126	NM_008224	ENSMUSG00000031386	Hcfc1	AW060991|HCF|HCF1	host cell factor C1	protein-coding	4.77763	6.23317	2.32778	193
ko_vs_input_peak_805	chr6	58088339	58088706	+	23	NA	Intergenic	L1Md_F3|LINE|L1	-79320	NM_134172	171190	Mm.377170	NM_134172	ENSMUSG00000048697	Vmn1r26	V1rc17	vomeronasal 1 receptor 26	protein-coding	4.77763	6.23317	2.32778	218
ko_vs_input_peak_1037	chrX	44290836	44291108	+	23	NA	Intergenic	Lx3_Mus|LINE|L1	77365	NM_175539	245403	Mm.55270	NM_175539	ENSMUSG00000050926	Dcaf12l2	A130007F10Rik|Wdr40c	DDB1 and CUL4 associated factor 12-like 2	protein-coding	4.77763	6.23317	2.32778	170
ko_vs_input_peak_21	chr1	66024463	66024730	+	23	NA	Intergenic	IAPLTR1_Mm|LTR|ERVK	98074	NM_027010	12969	Mm.275362	NM_027010	ENSMUSG00000025945	Crygf	3110001K11Rik|Cryg-2|DGcry-2|Len-2	crystallin, gamma F	protein-coding	4.77763	6.23317	2.32778	85
ko_vs_input_peak_59	chr1	147313275	147313506	+	23	NA	Intergenic	Lx3_Mus|LINE|L1	815703	NM_001145807	215378	Mm.441817	NM_153539	ENSMUSG00000035131	Brinp3	B830045N13Rik|Fam5c	bone morphogenetic protein/retinoic acid inducible neural specific 3	protein-coding	4.77763	6.23317	2.32778	100
ko_vs_input_peak_426	chr16	95092306	95092571	+	23	NA	Intergenic	L1MB3|LINE|L1	-94742	NM_001025585	16522	Mm.328720	NM_010606	ENSMUSG00000043301	Kcnj6	BIR1|GIRK2|KATP2|KCNJ7|Kir3.2|weaver|wv	potassium inwardly-rectifying channel, subfamily J, member 6	protein-coding	4.77763	6.23317	2.32778	193
ko_vs_input_peak_242	chr13	18455790	18456038	+	23	NA	Intergenic	Intergenic	-73875	NM_175006	218030	Mm.352263	NM_175006	ENSMUSG00000009734	Pou6f2	D130006K24Rik|RPF-1	POU domain, class 6, transcription factor 2	protein-coding	4.77763	6.23317	2.32778	35
ko_vs_input_peak_263	chr13	76021081	76021328	+	23	NA	Intergenic	Intergenic	-2492	NM_001131069	218341	Mm.266515	NM_178916	ENSMUSG00000043190	Rfesd	AI256775|D030068K09	Rieske (Fe-S) domain containing	protein-coding	4.77763	6.23317	2.32778	157
ko_vs_input_peak_503	chr18	72774961	72775332	+	23	NA	Intergenic	Intergenic	-424077	NM_007831	13176	Mm.167882	NM_007831	ENSMUSG00000060534	Dcc	C030036D22Rik|Igdcc1	deleted in colorectal carcinoma	protein-coding	4.77763	6.23317	2.32778	195
ko_vs_input_peak_270	chr13	100244119	100244515	+	23	NA	intron (NM_010870, intron 3 of 14)	(CA)n|Simple_repeat|Simple_repeat	3019	NM_010870	17951	Mm.290476	NM_010870	ENSMUSG00000071203	Naip5	Birc1e|Lgn1|Naip-rs3	NLR family, apoptosis inhibitory protein 5	protein-coding	4.77763	6.23317	2.32778	172
ko_vs_input_peak_253	chr13	46893529	46893767	+	23	NA	intron (NM_010617, intron 2 of 37)	B3A|SINE|B2	36070	NM_010617	16553	Mm.342703	NM_010617	ENSMUSG00000021375	Kif13a	4930505I07Rik|mKIAA4109	kinesin family member 13A	protein-coding	4.77763	6.23317	2.32778	180
ko_vs_input_peak_918	chr8	23463285	23463562	+	23	NA	Intergenic	Intergenic	51921	NM_013834	20377	Mm.281691	NM_013834	ENSMUSG00000031548	Sfrp1	2210415K03Rik|AW011917|AW107218|AW742929|sFRP-1	secreted frizzled-related protein 1	protein-coding	4.77763	6.23317	2.32778	168
ko_vs_input_peak_771	chr5	141228935	141229191	+	23	NA	Intergenic	Intergenic	-12471	NM_177879	330222	Mm.151931	NM_177879	ENSMUSG00000039683	Sdk1	5330440E10|6720466O15Rik	sidekick cell adhesion molecule 1	protein-coding	4.77763	6.23317	2.32778	127
ko_vs_input_peak_595	chr2	160467332	160467600	+	23	NA	Intergenic	(GA)n|Simple_repeat|Simple_repeat	-100401	NM_010658	16658	Mm.330745	NM_010658	ENSMUSG00000074622	Mafb	Kreisler|Krml|Krml1|kr	v-maf musculoaponeurotic fibrosarcoma oncogene family, protein B (avian)	protein-coding	4.77763	6.23317	2.32778	104
ko_vs_input_peak_669	chr4	15485158	15485444	+	23	NA	Intergenic	Intergenic	219481	NM_181401	100201	Mm.394111	NM_181401	ENSMUSG00000043252	Tmem64	9630015D15Rik|AI790744|AV300874	transmembrane protein 64	protein-coding	4.77763	6.23317	2.32778	144
ko_vs_input_peak_196	chr12	51528191	51528470	+	23	NA	Intergenic	ID_B1|SINE|B4	-65011	NM_007728	12810	Mm.21325	NM_007728	ENSMUSG00000020953	Coch	AW122937|Coch-5B2|D12H14S564E	cochlin	protein-coding	4.77763	6.23317	2.32778	45
ko_vs_input_peak_3	chr1	13042671	13042929	+	23	NA	Intergenic	ID_B1|SINE|B4	-51665	NM_172841	240726	Mm.24481	NM_172841	ENSMUSG00000025938	Slco5a1	4732454B15|A630033C23Rik|AA407151	solute carrier organic anion transporter family, member 5A1	protein-coding	4.77763	6.23317	2.32778	190
ko_vs_input_peak_387	chr16	15552648	15552883	+	23	NA	3' UTR (NM_023585, exon 4 of 4)	3' UTR (NM_023585, exon 4 of 4)	41753	NM_001159351	70620	Mm.235407	NM_023585	ENSMUSG00000022674	Ube2v2	1110021H13Rik|4632410D19Rik|5730524P06Rik|6820402M05|AI848315|C81524|MMS2	ubiquitin-conjugating enzyme E2 variant 2	protein-coding	4.77763	6.23317	2.32778	4
ko_vs_input_peak_899	chr7	125775215	125775578	+	23	NA	intron (NM_001358287, intron 5 of 26)	MTE2a|LTR|ERVL-MaLR	67526	NM_001081022	233865	Mm.274389	NM_001081022	ENSMUSG00000032743	D430042O09Rik	Kiaa0556	RIKEN cDNA D430042O09 gene	protein-coding	4.77763	6.23317	2.32778	191
ko_vs_input_peak_345	chr15	28263205	28263516	+	23	NA	intron (NM_133365, intron 16 of 78)	ORR1D1|LTR|ERVL-MaLR	59594	NM_133365	110082	Mm.248464	NM_133365	ENSMUSG00000022262	Dnah5	AU022615|Dnahc5|Mdnah5|b2b1134Clo|b2b1154Clo|b2b1537Clo|b2b1565Clo|b2b3491Clo|b2b601Clo|mKIAA1603	dynein, axonemal, heavy chain 5	protein-coding	4.77763	6.23317	2.32778	126
ko_vs_input_peak_220	chr12	92333869	92334112	+	23	NA	Intergenic	Lx5b|LINE|L1	-484833	NM_011344	20338	Mm.250605	NM_011344	ENSMUSG00000020964	Sel1l	AW493766|Sel1h|mKIAA4137	sel-1 suppressor of lin-12-like (C. elegans)	protein-coding	4.77763	6.23317	2.32778	54
ko_vs_input_peak_892	chr7	110413741	110414029	+	23	NA	intron (NM_177324, intron 16 of 40)	intron (NM_177324, intron 16 of 40)	192182	NM_009302	20947	Mm.334144	NM_009302	ENSMUSG00000031015	Swap70	70kDa|AV235546	SWA-70 protein	protein-coding	4.77763	6.23317	2.32778	76
ko_vs_input_peak_649	chr3	117341993	117342320	+	23	NA	intron (NM_177664, intron 1 of 6)	intron (NM_177664, intron 1 of 6)	18720	NM_177664	229791	Mm.140138	NM_177664	ENSMUSG00000044667	Plppr4	A330086D10|D3Bwg0562e|Lppr4|PRG-1|mKIAA0455	phospholipid phosphatase related 4	protein-coding	4.77763	6.23317	2.32778	193
ko_vs_input_peak_584	chr2	134400042	134400346	+	23	NA	Intergenic	Intergenic	154158	NM_010403	15112	Mm.26634	NM_010403	ENSMUSG00000027261	Hao1	GOX|Gox1|Hao-1	hydroxyacid oxidase 1, liver	protein-coding	4.77763	6.23317	2.32778	181
ko_vs_input_peak_751	chr5	112860370	112860744	+	23	NA	intron (NM_028901, intron 11 of 43)	intron (NM_028901, intron 11 of 43)	35805	NM_028901	74376	Mm.441903	NM_028901	ENSMUSG00000072720	Myo18b	4932408L24Rik|4933411E19Rik|Gm448	myosin XVIIIb	protein-coding	4.77763	6.23317	2.32778	119
ko_vs_input_peak_803	chr6	54572968	54573206	+	23	NA	Intergenic	(TC)n|Simple_repeat|Simple_repeat	-6705	NM_027268	69938	Mm.41557	NM_027268	ENSMUSG00000019124	Scrn1	2810019K23Rik|6330535A03Rik|AI852905|SES1|mKIAA0193	secernin 1	protein-coding	4.77763	6.23317	2.32778	37
ko_vs_input_peak_1044	chrX	136261249	136261600	+	23	NA	Intergenic	Intergenic	-8829	NM_009750	12070	Mm.90787	NM_009750	ENSMUSG00000046432	Bex3	AL033356|DXWsu67e|Gcap27|Nade|Ngfrap1	brain expressed X-linked 3	protein-coding	4.77763	6.23317	2.32778	43
ko_vs_input_peak_837	chr6	142717891	142718132	+	23	NA	Intergenic	Intergenic	-15737	NM_021041	20928	Mm.35670	NM_011511	ENSMUSG00000030249	Abcc9	AI414027|AI449286|SUR2A|SUR2B|Sur2	ATP-binding cassette, sub-family C (CFTR/MRP), member 9	protein-coding	4.77763	6.23317	2.32778	90
ko_vs_input_peak_75	chr1	174228337	174228602	+	23	NA	intron (NM_011465, intron 39 of 51)	intron (NM_011465, intron 39 of 51)	22507	NM_146715	258710	Mm.377647	NM_146715	ENSMUSG00000050788	Olfr419	MOR267-6	olfactory receptor 419	protein-coding	4.77763	6.23317	2.32778	137
ko_vs_input_peak_733	chr5	24577794	24578057	+	23	NA	promoter-TSS (NM_001190443)	promoter-TSS (NM_001190443)	-458	NM_013853	27407	Mm.21629	NM_013853	ENSMUSG00000028953	Abcf2	0710005O05Rik|Drr3|E430001O06	ATP-binding cassette, sub-family F (GCN20), member 2	protein-coding	4.77763	6.23317	2.32778	211
ko_vs_input_peak_872	chr7	78549500	78549748	+	23	NA	intron (NM_182809, intron 1 of 13)	intron (NM_182809, intron 1 of 13)	28214	NM_182809	18213	Mm.33496	NM_008746	ENSMUSG00000059146	Ntrk3	AW125844|Ntrk3_tv3|TrkC	neurotrophic tyrosine kinase, receptor, type 3	protein-coding	4.77763	6.23317	2.32778	145
ko_vs_input_peak_121	chr10	101319885	101320142	+	23	NA	Intergenic	Lx2B2|LINE|L1	-361474	NM_001205098	67569	Mm.25252	NM_026243	ENSMUSG00000019888	Mgat4c	9130411I17Rik|GntIVh	MGAT4 family, member C	protein-coding	4.77763	6.23317	2.32778	194
ko_vs_input_peak_488	chr18	43176253	43176516	+	23	NA	Intergenic	Intergenic	-31313	NM_178749	269019	Mm.150401	NM_178749	ENSMUSG00000039954	Stk32a	A930015B13Rik|YANK1	serine/threonine kinase 32A	protein-coding	4.77763	6.23317	2.32778	131
ko_vs_input_peak_221	chr12	95561246	95561517	+	23	NA	Intergenic	L2a|LINE|L2	-130845	NM_201518	399558	Mm.341948	NM_201518	ENSMUSG00000047414	Flrt2	-	fibronectin leucine rich transmembrane protein 2	protein-coding	4.77763	6.23317	2.32778	226
ko_vs_input_peak_858	chr7	52702742	52702989	+	23	NA	Intergenic	Intergenic	-687149	NM_001195601	100503036	Mm.279725	NM_001195601	ENSMUSG00000094445	1700015G11Rik	Ccdc179	RIKEN cDNA 1700015G11 gene	protein-coding	4.77763	6.23317	2.32778	105
ko_vs_input_peak_1028	chr9	107875895	107876173	+	23	NA	Intergenic	ORR1A2-int|LTR|ERVL-MaLR	-3215	NM_011251	19654	Mm.139926	NM_011251	ENSMUSG00000032582	Rbm6	4930506F14Rik|Def-3|NY-LU-12|g16|mKIAA4015	RNA binding motif protein 6	protein-coding	4.77763	6.23317	2.32778	99
ko_vs_input_peak_996	chr9	34786253	34786568	+	23	NA	intron (NM_001190912, intron 1 of 15)	intron (NM_001190912, intron 1 of 15)	297679	NM_001190914	67703	Mm.220710	NM_026324	ENSMUSG00000032036	Kirrel3	1500010O20Rik|2900036G11Rik|NEPH2|SST4|mKIAA1867	kirre like nephrin family adhesion molecule 3	protein-coding	4.77763	6.23317	2.32778	241
ko_vs_input_peak_818	chr6	91054536	91054776	+	23	NA	intron (NM_018815, intron 17 of 39)	intron (NM_018815, intron 17 of 39)	62170	NM_018815	54563	Mm.28162	NM_018815	ENSMUSG00000030091	Nup210	9830001L10|AI836801|Pom210|gp190|gp210	nucleoporin 210	protein-coding	4.77763	6.23317	2.32778	89
ko_vs_input_peak_324	chr14	94091044	94091408	+	23	NA	Intergenic	B3A|SINE|B2	-200547	NM_001346722	211712	Mm.37126	NM_001081377	ENSMUSG00000055421	Pcdh9	-	protocadherin 9	protein-coding	4.77763	6.23317	2.32778	120
ko_vs_input_peak_1052	chrY	36798474	36798769	+	23	NA	Intergenic	(GAAA)n|Simple_repeat|Simple_repeat	-63319	NM_001037748	380994	Mm.391354	NM_001037748	ENSMUSG00000093993	Gm20736	-	predicted gene, 20736	protein-coding	4.77763	6.23317	2.32778	182
ko_vs_input_peak_508	chr18	83978716	83979088	+	23	NA	Intergenic	L1MD2|LINE|L1	107563	NM_001081300	110796	Mm.102136	NM_001081300	ENSMUSG00000046982	Tshz1	5730407I04Rik|D18Bwg1409e|Mtsh1|NY-CO-33|Sdccag33|Tsh1|teashirt1	teashirt zinc finger family member 1	protein-coding	4.77763	6.23317	2.32778	126
ko_vs_input_peak_437	chr17	31212667	31212905	+	23	NA	intron (NM_177823, intron 2 of 13)	intron (NM_177823, intron 2 of 13)	4720	NM_177823	328795	Mm.387930	NM_177823	ENSMUSG00000042345	Ubash3a	5830413C03Rik|C330001M22|Sts-2|TULA|TULA-1	ubiquitin associated and SH3 domain containing, A	protein-coding	4.77763	6.23317	2.32778	138
ko_vs_input_peak_766	chr5	132856042	132856335	+	23	NA	Intergenic	Intergenic	-312968	NM_001363480	319974	Mm.409595	NM_177047	ENSMUSG00000029673	Auts2	2700063G02Rik|A730011F23Rik|D830032G16Rik	autism susceptibility candidate 2	protein-coding	4.77763	6.23317	2.32778	21
ko_vs_input_peak_354	chr15	52754793	52755026	+	23	NA	Intergenic	Intergenic	42464	NM_027212	69790	Mm.195562	NM_027212	ENSMUSG00000038622	Med30	1810038N03Rik|2510044J04Rik|TRAP25|Thrap6	mediator complex subunit 30	protein-coding	4.77763	6.23317	2.32778	95
ko_vs_input_peak_692	chr4	76468337	76468655	+	23	NA	intron (NR_160919, intron 10 of 39)	intron (NR_160919, intron 10 of 39)	-124253	NM_001368992	19266	Mm.184021	NM_011211	ENSMUSG00000028399	Ptprd	1110002J03Rik|3000002J10Rik|B230219D21Rik|R-PTP-delta	protein tyrosine phosphatase, receptor type, D	protein-coding	4.77763	6.23317	2.32778	154
ko_vs_input_peak_609	chr2	180536457	180536696	+	23	NA	intron (NM_018766, intron 1 of 3)	intron (NM_018766, intron 1 of 3)	36600	NM_018766	18216	Mm.301712	NM_018766	ENSMUSG00000027568	Ntsr1	NT-1R|NTR-1|NTR1	neurotensin receptor 1	protein-coding	4.77763	6.23317	2.32778	113
ko_vs_input_peak_25	chr1	83332381	83332632	+	23	NA	intron (NM_172430, intron 3 of 10)	intron (NM_172430, intron 3 of 10)	75694	NM_001356547	77629	Mm.154303	NM_172430	ENSMUSG00000026163	Sphkap	4930544G21Rik|A930009L15Rik|AI852220|SKIP|mKIAA1678	SPHK1 interactor, AKAP domain containing	protein-coding	4.77763	6.23317	2.32778	47
ko_vs_input_peak_961	chr8	114418878	114419163	+	23	NA	intron (NM_001007223, intron 1 of 2)	intron (NM_001007223, intron 1 of 2)	986	NM_001007223	403395	Mm.81117	NM_001007223	ENSMUSG00000008874	Clec3a	1110019O10Rik|Clecsf1|Gm796	C-type lectin domain family 3, member a	protein-coding	4.77763	6.23317	2.32778	29
ko_vs_input_peak_497	chr18	58770674	58770960	+	23	NA	Intergenic	MLT1F1|LTR|ERVL-MaLR	-65546	NM_175506	240322	Mm.71963	NM_175506	ENSMUSG00000053441	Adamts19	4831407I23Rik|AU015154|D230034E10Rik	a disintegrin-like and metallopeptidase (reprolysin type) with thrombospondin type 1 motif, 19	protein-coding	4.77763	6.23317	2.32778	95
ko_vs_input_peak_301	chr14	57257700	57258035	+	23	NA	Intergenic	Intergenic	-124256	NM_001010937	14623	Mm.25652	NM_008128	ENSMUSG00000040055	Gjb6	AA958971|Cx30|D14Bwg0506e	gap junction protein, beta 6	protein-coding	4.77763	6.23317	2.32778	226
ko_vs_input_peak_689	chr4	69254159	69254415	+	23	NA	Intergenic	Intergenic	-299890	NM_019967	56710	Mm.248788	NM_019967	ENSMUSG00000028351	Brinp1	BRINP|Dbc1|Dbccr1|Fam5a	bone morphogenic protein/retinoic acid inducible neural specific 1	protein-coding	4.77763	6.23317	2.32778	75
ko_vs_input_peak_347	chr15	39838411	39838714	+	23	NA	intron (NM_001164466, intron 4 of 9)	intron (NM_001164466, intron 4 of 9)	18908	NM_001164466	64705	Mm.275974	NM_022722	ENSMUSG00000022304	Dpys	1200017I10Rik|1300004I01Rik|DHP|DHPase	dihydropyrimidinase	protein-coding	4.77763	6.23317	2.32778	142
ko_vs_input_peak_995	chr9	32620422	32620725	+	23	NA	Intergenic	Intergenic	-75469	NM_011808	23871	Mm.292415	NM_011808	ENSMUSG00000032035	Ets1	AI196000|AI448617|D230050P06|Ets-1|Tpl1|vs	E26 avian leukemia oncogene 1, 5' domain	protein-coding	4.77763	6.23317	2.32778	46
ko_vs_input_peak_574	chr2	112302045	112302327	+	23	NA	intron (NM_133648, intron 1 of 24)	Lx8b|LINE|L1	17498	NM_133648	107723	Mm.491155	NM_133648	ENSMUSG00000027130	Slc12a6	9530023I19Rik|KCC3|gaxp	solute carrier family 12, member 6	protein-coding	4.77763	6.23317	2.32778	177
ko_vs_input_peak_411	chr16	60428187	60428551	+	23	NA	intron (NM_007938, intron 2 of 17)	RLTR17B_Mm|LTR|ERVK	177162	NM_007938	13840	Mm.455790	NM_007938	ENSMUSG00000055540	Epha6	Ehk2|Hek12|m-ehk2	Eph receptor A6	protein-coding	4.77763	6.23317	2.32778	138
ko_vs_input_peak_74	chr1	172968651	172968889	+	23	NA	Intergenic	Lx|LINE|L1	12002	NM_008763	18313	Mm.377103	NM_008763	ENSMUSG00000037924	Olfr16	MOR23|MOR26713	olfactory receptor 16	protein-coding	4.77763	6.23317	2.32778	186
ko_vs_input_peak_706	chr4	120056917	120057164	+	23	NA	intron (NM_010657, intron 2 of 8)	intron (NM_010657, intron 2 of 8)	-104166	NM_007902	13615	Mm.284855	NM_007902	ENSMUSG00000028635	Edn2	ET-2|PPET2|VIC	endothelin 2	protein-coding	4.77763	6.23317	2.32778	97
ko_vs_input_peak_529	chr19	55946931	55947210	+	23	NA	Intergenic	B4A|SINE|B4	51749	NM_001142924	21416	Mm.139815	NM_009333	ENSMUSG00000024985	Tcf7l2	TCF4B|TCF4E|Tcf-4|Tcf4	transcription factor 7 like 2, T cell specific, HMG box	protein-coding	4.77763	6.23317	2.32778	86
ko_vs_input_peak_624	chr3	42879567	42879830	+	23	NA	Intergenic	RMER6D|LTR|ERVK	1137080	NM_001099785	73852	Mm.29006	NM_027271	ENSMUSG00000025766	D3Ertd751e	2810009O15Rik|4930415G15Rik	DNA segment, Chr 3, ERATO Doi 751, expressed	protein-coding	4.77763	6.23317	2.32778	210
ko_vs_input_peak_625	chr3	46451000	46451247	+	23	NA	Intergenic	L1_Mur2|LINE|L1	-3182	NM_001101479	241989	Mm.119234	NM_001101479	ENSMUSG00000090919	Pabpc4l	C330050A14Rik|EG241989	poly(A) binding protein, cytoplasmic 4-like	protein-coding	4.77763	6.23317	2.32778	132
ko_vs_input_peak_601	chr2	165909457	165909763	+	23	NA	Intergenic	B1_Mus2|SINE|Alu	-24772	NM_001363020	228880	Mm.227598	NM_027230	ENSMUSG00000039671	Zmynd8	1110013E22Rik|2010005I16Rik|3632413B07Rik|AI316811|AL024039|Prkcbp1|RACK7	zinc finger, MYND-type containing 8	protein-coding	4.77763	6.23317	2.32778	177
ko_vs_input_peak_293	chr14	32998831	32999082	+	23	NA	intron (NM_001146021, intron 2 of 2)	(TA)n|Simple_repeat|Simple_repeat	7574	NM_001146021	67580	Mm.46115	NM_026253	ENSMUSG00000041673	Lrrc18	4930442L21Rik|MTLR1	leucine rich repeat containing 18	protein-coding	4.77763	6.23317	2.32778	121
ko_vs_input_peak_331	chr14	120352261	120352576	+	23	NA	intron (NM_001360380, intron 2 of 7)	intron (NM_001360380, intron 2 of 7)	45966	NM_001360376	105559	Mm.238266	NM_175341	ENSMUSG00000022139	Mbnl2	1110002M11Rik|AI047808|AI837313|AI849185|AL118326|MBLL|R75232|mKIAA4072	muscleblind like splicing factor 2	protein-coding	4.77763	6.23317	2.32778	161
ko_vs_input_peak_567	chr2	99738162	99738526	+	23	NA	Intergenic	Intergenic	1882702	NM_001362687	68170	Mm.31263	NM_026592	ENSMUSG00000027165	B230118H07Rik	NWC	RIKEN cDNA B230118H07 gene	protein-coding	4.77763	6.23317	2.32778	204
ko_vs_input_peak_306	chr14	64001976	64002220	+	23	NA	intron (NM_146246, intron 1 of 3)	MLT1J|LTR|ERVL-MaLR	9667	NM_146246	271209	Mm.300655	NM_146246	ENSMUSG00000046049	Rp1l1	BC031365|BE983540|Dcdc4|Rp1hl1	retinitis pigmentosa 1 homolog like 1	protein-coding	4.77763	6.23317	2.32778	176
ko_vs_input_peak_849	chr7	24725420	24725667	+	23	NA	intron (NM_001362151, intron 2 of 4)	intron (NM_001362151, intron 2 of 4)	-1253	NM_177593	210155	Mm.425399	NM_177593	ENSMUSG00000058717	Lypd11	EG210155|Gm4763	Ly6/PLAUR domain containing 11	protein-coding	4.77763	6.23317	2.32778	180
ko_vs_input_peak_436	chr17	30525028	30525320	+	23	NA	intron (NM_172618, intron 3 of 11)	B1F|SINE|Alu	51113	NM_172618	224671	Mm.41220	NM_027060	ENSMUSG00000062202	Btbd9	1700023F20Rik|4930402L05|AI464421	BTB (POZ) domain containing 9	protein-coding	4.77763	6.23317	2.32778	108
ko_vs_input_peak_1051	chrY	10328608	10328922	+	23	NA	Intergenic	B3|SINE|B2	869083	NM_001199331	100040022	Mm.485767	NM_001199331	ENSMUSG00000095172	Gm20822	-	predicted gene, 20822	protein-coding	4.77763	6.23317	2.32778	16
ko_vs_input_peak_865	chr7	64887566	64887850	+	23	NA	intron (NM_183087, intron 2 of 9)	intron (NM_183087, intron 2 of 9)	-14668	NM_023239	66647	Mm.19944	NM_023239	ENSMUSG00000070520	Nsmce3	5730494G16Rik|AI642138|BB044375|HCA4|Mageg1|Ndnl2|mage-g1	NSE3 homolog, SMC5-SMC6 complex component	protein-coding	4.77763	6.23317	2.32778	148
ko_vs_input_peak_825	chr6	100377674	100378091	+	23	NA	Intergenic	Intergenic	-90524	NM_019743	56353	Mm.321633	NM_019743	ENSMUSG00000072872	Rybp	2410018J24Rik|DEDAF|YEAF1	RING1 and YY1 binding protein	protein-coding	4.77763	6.23317	2.32778	159
ko_vs_input_peak_1048	chrX	161312042	161312393	+	23	NA	Intergenic	Lx3A|LINE|L1	149467	NM_001290652	107815	Mm.159173	NM_133194	ENSMUSG00000000037	Scml2	4932420G07Rik	Scm polycomb group protein like 2	protein-coding	4.77763	6.23317	2.32778	142
ko_vs_input_peak_198	chr12	56043355	56043768	+	23	NA	Intergenic	L1_Rod|LINE|L1	207195	NR_155205	52592	Mm.24761	NM_027867	ENSMUSG00000012076	Brms1l	0710008O11Rik|AI159718|BRMS1|D12Ertd407e	breast cancer metastasis-suppressor 1-like	protein-coding	4.77763	6.23317	2.32778	212
ko_vs_input_peak_851	chr7	25804268	25804500	+	23	NA	intron (NM_028775, intron 7 of 8)	intron (NM_028775, intron 7 of 8)	12141	NM_028775	74134	Mm.275188	NM_028775	ENSMUSG00000040703	Cyp2s1	1200011C15Rik|AU041727|C79779|CYPIIS1	cytochrome P450, family 2, subfamily s, polypeptide 1	protein-coding	4.77763	6.23317	2.32778	116
ko_vs_input_peak_685	chr4	57752141	57752380	+	23	NA	intron (NM_001304544, intron 5 of 8)	intron (NM_001304544, intron 5 of 8)	-92988	NM_001035532	11641	Mm.467752	NM_009649	ENSMUSG00000038729	Akap2	AA959716|AI649048|Akap-2|Akap-kl|B230340M18Rik|Prka2	A kinase (PRKA) anchor protein 2	protein-coding	4.77763	6.23317	2.32778	93
ko_vs_input_peak_124	chr10	110245647	110245902	+	23	NA	Intergenic	B2_Mm2|SINE|B2	-245384	NM_001081035	260315	Mm.225050	NM_177797	ENSMUSG00000020181	Nav3	4732483H20Rik|9630020C08Rik|POMFIL1|Pomfil1p|mKIAA0938|unc53H3	neuron navigator 3	protein-coding	4.77763	6.23317	2.32778	84
ko_vs_input_peak_749	chr5	105873480	105873758	+	23	NA	Intergenic	IMPB_01|Satellite|Satellite	-2949	NR_030777	54367	Mm.248876	NM_018759	ENSMUSG00000029290	Zfp326	5730470H14Rik|ZAN75|Znf326	zinc finger protein 326	protein-coding	4.77763	6.23317	2.32778	128
ko_vs_input_peak_587	chr2	139188629	139188870	+	23	NA	Intergenic	RLTR1C|LTR|ERV1	-305164	NM_001356507	228677	Mm.100450	NM_175467	ENSMUSG00000039092	Sptlc3	C130053K05Rik	serine palmitoyltransferase, long chain base subunit 3	protein-coding	4.77763	6.23317	2.32778	63
ko_vs_input_peak_313	chr14	73712242	73712516	+	24	NA	Intergenic	Intergenic	159593	NM_001361638	20916	Mm.38951	NM_011506	ENSMUSG00000022110	Sucla2	4930547K18Rik|A-SCS|SCS-betaA	succinate-Coenzyme A ligase, ADP-forming, beta subunit	protein-coding	4.74426	6.33363	2.42172	43
ko_vs_input_peak_537	chr2	27991839	27992136	+	24	NA	intron (NM_015734, intron 31 of 65)	intron (NM_015734, intron 31 of 65)	92891	NM_010190	14134	Mm.182935	NM_010190	ENSMUSG00000026835	Fcnb	Fcn2	ficolin B	protein-coding	4.74426	6.33363	2.42172	74
ko_vs_input_peak_526	chr19	49881222	49881605	+	23	NA	Intergenic	Intergenic	797233	NM_001252501	58178	Mm.313672	NM_021377	ENSMUSG00000043531	Sorcs1	Sorcs|mSorCS	sortilin-related VPS10 domain containing receptor 1	protein-coding	4.70372	6.11031	2.32778	310
ko_vs_input_peak_473	chr18	10398258	10398503	+	23	NA	intron (NM_001083628, intron 1 of 32)	intron (NM_001083628, intron 1 of 32)	73201	NM_001083628	381157	Mm.261535	NM_001083628	ENSMUSG00000042942	Greb1l	mKIAA4095	growth regulation by estrogen in breast cancer-like	protein-coding	4.70372	6.11031	2.32778	143
ko_vs_input_peak_139	chr11	6016497	6016776	+	23	NA	intron (NM_001174053, intron 2 of 19)	intron (NM_001174053, intron 2 of 19)	49112	NM_001174053	12323	Mm.439733	NM_007595	ENSMUSG00000057897	Camk2b	CaMKII	calcium/calmodulin-dependent protein kinase II, beta	protein-coding	4.70372	6.11031	2.32778	204
ko_vs_input_peak_41	chr1	107740119	107740420	+	23	NA	Intergenic	(CTG)n|Simple_repeat|Simple_repeat	150263	NM_001159748	20725	Mm.83909	NM_011459	ENSMUSG00000026315	Serpinb8	CAP-2|CAP2|NK10|Spi8|ovalbumin	serine (or cysteine) peptidase inhibitor, clade B, member 8	protein-coding	4.70372	6.11031	2.32778	111
ko_vs_input_peak_10	chr1	32359100	32359355	+	23	NA	intron (NM_133235, intron 3 of 8)	intron (NM_133235, intron 3 of 8)	161772	NM_001199956	408192	Mm.485769	NM_001199956		Gm9839	Senp15	predicted gene 9839	protein-coding	4.70372	6.11031	2.32778	130
ko_vs_input_peak_248	chr13	37260645	37260940	+	23	NA	Intergenic	L1Md_F3|LINE|L1	-84553	NM_010745	17084	Mm.2639	NM_010745	ENSMUSG00000021423	Ly86	MD-1|MD1|ly86_tv2	lymphocyte antigen 86	protein-coding	4.70372	6.11031	2.32778	103
ko_vs_input_peak_637	chr3	80780718	80781076	+	23	NA	intron (NR_152148, intron 2 of 17)	intron (NR_152148, intron 2 of 17)	21938	NR_152147	14800	Mm.220224	NM_013540	ENSMUSG00000033981	Gria2	GluA2|GluR-B|Glur-2|Glur2|gluR-K2	glutamate receptor, ionotropic, AMPA2 (alpha 2)	protein-coding	4.70372	6.11031	2.32778	117
ko_vs_input_peak_222	chr12	97160150	97160391	+	23	NA	Intergenic	Intergenic	1099189	NM_008079	14420	Mm.5120	NM_008079	ENSMUSG00000021003	Galc	2310068B06Rik|A930008M05Rik|AW212969|AW413532|Gacy|twi|twitcher	galactosylceramidase	protein-coding	4.70372	6.11031	2.32778	144
ko_vs_input_peak_647	chr3	103399216	103399496	+	23	NA	Intergenic	Intergenic	120063	NM_001079830	94093	Mm.195036	NM_053170	ENSMUSG00000033014	Trim33	8030451N04Rik|AI413936|Ecto|Tif1g	tripartite motif-containing 33	protein-coding	4.70372	6.11031	2.32778	121
ko_vs_input_peak_66	chr1	159867866	159868176	+	23	NA	exon (NM_022312, exon 8 of 23)	exon (NM_022312, exon 8 of 23)	-176359	NR_028111	67647	Mm.171518	NM_001024470	ENSMUSG00000090394	4930523C07Rik	-	RIKEN cDNA 4930523C07 gene	protein-coding	4.70372	6.11031	2.32778	174
ko_vs_input_peak_695	chr4	85016583	85016978	+	23	NA	intron (NM_175275, intron 12 of 25)	L1_Mur2|LINE|L1	132471	NM_175275	338349	Mm.440562	NM_175275	ENSMUSG00000038070	Cntln	AI448092|B430108F07Rik|D530005L17Rik	centlein, centrosomal protein	protein-coding	4.70372	6.11031	2.32778	266
ko_vs_input_peak_277	chr13	116459598	116459915	+	23	NA	Intergenic	Intergenic	-150068	NM_021459	16392	Mm.42242	NM_021459	ENSMUSG00000042258	Isl1	-	ISL1 transcription factor, LIM/homeodomain	protein-coding	4.70372	6.11031	2.32778	224
ko_vs_input_peak_540	chr2	31092162	31092534	+	23	NA	intron (NM_001038700, intron 4 of 14)	B1F|SINE|Alu	4152	NM_001177650	14269	Mm.52297	NM_019406	ENSMUSG00000075415	Fnbp1	1110057E06Rik|2210010H06Rik|FBP1|Fbp17	formin binding protein 1	protein-coding	4.70372	6.11031	2.32778	106
ko_vs_input_peak_880	chr7	94680923	94681185	+	23	NA	Intergenic	Intergenic	-1490190	NM_001310762	23966	Mm.254610	NM_011858	ENSMUSG00000048078	Tenm4	Doc4|ELM2|Odz4|R75022|Ten-m4|l(7)-3Rn|l7Rn3|mKIAA1302	teneurin transmembrane protein 4	protein-coding	4.70372	6.11031	2.32778	105
ko_vs_input_peak_282	chr14	16396730	16397199	+	23	NA	intron (NM_009409, intron 10 of 35)	intron (NM_009409, intron 10 of 35)	31758	NM_009409	21974	Mm.130362	NM_009409	ENSMUSG00000017485	Top2b	D230016L12Rik|Top-2	topoisomerase (DNA) II beta	protein-coding	4.70372	6.11031	2.32778	131
ko_vs_input_peak_1004	chr9	52236517	52236793	+	23	NA	Intergenic	MTE2b|LTR|ERVL-MaLR	-68249	NM_001162921	244871	Mm.295686	NM_001162921	ENSMUSG00000035164	Zc3h12c	A230108E06|C230027N18Rik|mKIAA1726	zinc finger CCCH type containing 12C	protein-coding	4.70372	6.11031	2.32778	183
ko_vs_input_peak_807	chr6	66599565	66599809	+	23	NA	Intergenic	L1Md_F2|LINE|L1	12881	NM_134169	171187	Mm.451648	NM_134169	ENSMUSG00000059375	Vmn1r33	V1rc14	vomeronasal 1 receptor 33	protein-coding	4.70372	6.11031	2.32778	100
ko_vs_input_peak_27	chr1	86660578	86660913	+	23	NA	Intergenic	MTE2a|LTR|ERVL-MaLR	9828	NM_010933	18159	Mm.12802	NM_010933	ENSMUSG00000026241	Nppc	CNP|lbab	natriuretic peptide type C	protein-coding	4.70372	6.11031	2.32778	259
ko_vs_input_peak_668	chr4	9592702	9593021	+	23	NA	intron (NM_001177849, intron 11 of 22)	B3|SINE|B2	50856	NM_001177854	65973	Mm.222206	NM_023066	ENSMUSG00000028207	Asph	2310005F16Rik|3110001L23Rik|AI848629|AW261690|AW561901|BAH|C79816|cI-37	aspartate-beta-hydroxylase	protein-coding	4.70372	6.11031	2.32778	133
ko_vs_input_peak_755	chr5	116424981	116425338	+	23	NA	Intergenic	MIR|SINE|MIR	-2295	NM_030704	80888	Mm.21549	NM_030704	ENSMUSG00000041548	Hspb8	AU018630|AW413033|Cryac|D5Ucla4|E2IG1|H11|H11K|HSP20-like|HSP22	heat shock protein 8	protein-coding	4.70372	6.11031	2.32778	226
ko_vs_input_peak_886	chr7	102296757	102297007	+	23	NA	intron (NM_009287, intron 1 of 11)	B3|SINE|B2	29063	NM_009287	20866	Mm.645	NM_009287	ENSMUSG00000030987	Stim1	SIM	stromal interaction molecule 1	protein-coding	4.70372	6.11031	2.32778	141
ko_vs_input_peak_396	chr16	33785991	33786341	+	23	NA	Intergenic	Intergenic	-7871	NM_010739	17063	Mm.3177	NM_010739	ENSMUSG00000022824	Muc13	114/A10|14/A10|AI159736|Lrrp|Ly64|NJ-1	mucin 13, epithelial transmembrane	protein-coding	4.70372	6.11031	2.32778	200
ko_vs_input_peak_342	chr15	20816490	20816801	+	23	NA	Intergenic	Lx2|LINE|L1	-149895	NM_022816	64833	Mm.352763	NM_022816	ENSMUSG00000047565	Acot10	Acate3|MT-ACT48|p48	acyl-CoA thioesterase 10	protein-coding	4.70372	6.11031	2.32778	164
ko_vs_input_peak_794	chr6	33624104	33624431	+	23	NA	intron (NM_009148, intron 10 of 17)	L1_Mus3|LINE|L1	375139	NM_001347089	20336	Mm.265512	NM_009148	ENSMUSG00000029763	Exoc4	C78892|Sec8|Sec8l1	exocyst complex component 4	protein-coding	4.70372	6.11031	2.32778	176
ko_vs_input_peak_700	chr4	103507632	103507886	+	23	NA	Intergenic	Intergenic	-111741	NM_001369049	13131	Mm.289682	NM_010014	ENSMUSG00000028519	Dab1	AI956902|C630028C02Rik|scm|scr|scrambler|yot	disabled 1	protein-coding	4.70372	6.11031	2.32778	164
ko_vs_input_peak_633	chr3	73739492	73739733	+	23	NA	Intergenic	Intergenic	-31197	NM_009738	12038	Mm.250719	NM_009738	ENSMUSG00000027792	Bche	C730038G20Rik	butyrylcholinesterase	protein-coding	4.70372	6.11031	2.32778	67
ko_vs_input_peak_900	chr7	127741106	127741415	+	23	NA	Intergenic	ORR1D1|LTR|ERVL-MaLR	-5515	NM_172748	233902	Mm.259353	NM_172748	ENSMUSG00000030811	Fbxl19	6030430O11|BC059812|Fbl19	F-box and leucine-rich repeat protein 19	protein-coding	4.70372	6.11031	2.32778	177
ko_vs_input_peak_119	chr10	100630505	100630744	+	23	NA	Intergenic	Intergenic	38238	NM_001081246	66605	Mm.72646	NM_001081246	ENSMUSG00000056912	1700017N19Rik	-	RIKEN cDNA 1700017N19 gene	protein-coding	4.70372	6.11031	2.32778	33
ko_vs_input_peak_885	chr7	101914333	101914631	+	23	NA	intron (NM_001357584, intron 3 of 4)	intron (NM_001357584, intron 3 of 4)	6743	NM_001357584	69358	Mm.214841	NM_027053	ENSMUSG00000064307	Lrrc51	1700008D07Rik|Lrtomt	leucine rich repeat containing 51	protein-coding	4.70372	6.11031	2.32778	212
ko_vs_input_peak_17	chr1	50742224	50742622	+	23	NA	Intergenic	Intergenic	-185100	NM_019790	56363	Mm.245154	NM_019790	ENSMUSG00000026109	Tmeff2	4832418D20Rik|7630402F16Rik|TR-2	transmembrane protein with EGF-like and two follistatin-like domains 2	protein-coding	4.70372	6.11031	2.32778	189
ko_vs_input_peak_759	chr5	118663789	118664109	+	23	NA	intron (NM_172424, intron 2 of 30)	intron (NM_172424, intron 2 of 30)	103230	NM_001347445	76199	Mm.206238	NM_172424	ENSMUSG00000018076	Med13l	2210413I17Rik|6330591G05Rik|9030618F05Rik|Thrap2|Trap240L|mKIAA1025	mediator complex subunit 13-like	protein-coding	4.70372	6.11031	2.32778	52
ko_vs_input_peak_655	chr3	123250428	123250696	+	23	NA	Intergenic	Lx8b|LINE|L1	-14413	NM_080451	118449	Mm.34359	NM_080451	ENSMUSG00000050315	Synpo2	1110069I04Rik|2310068J10Rik|9530006G20Rik|AI848603|Myo	synaptopodin 2	protein-coding	4.70372	6.11031	2.32778	65
ko_vs_input_peak_267	chr13	96348748	96349114	+	23	NA	Intergenic	B4A|SINE|B4	-39363	NM_026173	67463	Mm.86472	NM_026173	ENSMUSG00000021671	Poc5	1200014M14Rik|AV144706	POC5 centriolar protein	protein-coding	4.70372	6.11031	2.32778	82
ko_vs_input_peak_934	chr8	54639021	54639258	+	23	NA	intron (NM_001364215, intron 24 of 27)	intron (NM_001364215, intron 24 of 27)	38358	NM_133711	69281	Mm.45833	NM_133711	ENSMUSG00000031518	Spata4	1700001N01Rik|Srg2|TSARG2	spermatogenesis associated 4	protein-coding	4.70372	6.11031	2.32778	47
ko_vs_input_peak_828	chr6	105798930	105799219	+	23	NA	intron (NM_001109749, intron 1 of 25)	intron (NM_001109749, intron 1 of 25)	121329	NM_001109749	269784	Mm.321683	NM_173004	ENSMUSG00000064293	Cntn4	9630050B05|Axcam|BIG-2	contactin 4	protein-coding	4.70372	6.11031	2.32778	25
ko_vs_input_peak_1022	chr9	94449589	94450050	+	23	NA	Intergenic	Intergenic	88262	NM_001033145	68861	Mm.258746	NM_001033145	ENSMUSG00000045414	Dipk2a	1190002N15Rik|GoPro49|HASF	divergent protein kinase domain 2A	protein-coding	4.70372	6.11031	2.32778	205
ko_vs_input_peak_968	chr8	126476688	126476985	+	23	NA	Intergenic	Intergenic	-1771	NM_001159907	212728	Mm.482479	NM_001159907	ENSMUSG00000090290	Tarbp1	Gm17296|Gm179	TAR RNA binding protein 1	protein-coding	4.70372	6.11031	2.32778	226
ko_vs_input_peak_1017	chr9	80770509	80770764	+	23	NA	Intergenic	Intergenic	-305198	NM_022016	63859	Mm.422780	NM_022016	ENSMUSG00000032343	Impg1	A930015H12Rik|IMP150|SPACR	interphotoreceptor matrix proteoglycan 1	protein-coding	4.70372	6.11031	2.32778	126
ko_vs_input_peak_7	chr1	25276590	25276843	+	23	NA	exon (NM_001204913, exon 1 of 1)	exon (NM_001204913, exon 1 of 1)	1238	NM_001204913	100504323	Mm.484176	NM_001204913		Gm20172	-	predicted gene, 20172	protein-coding	4.70372	6.11031	2.32778	119
ko_vs_input_peak_634	chr3	78118780	78119019	+	23	NA	Intergenic	Lx5|LINE|L1	1026847	NM_001310536	76089	Mm.31220	NM_001099624	ENSMUSG00000062232	Rapgef2	5830453M24Rik|CNRasGEF|Pdzgef1|RA-GEF-1|mKIAA0313|nRapGEP	Rap guanine nucleotide exchange factor (GEF) 2	protein-coding	4.70372	6.11031	2.32778	66
ko_vs_input_peak_1024	chr9	97580691	97580943	+	23	NA	intron (NM_022319, intron 4 of 17)	intron (NM_022319, intron 4 of 17)	-210859	NM_030219	78911	Mm.108347	NM_030219	ENSMUSG00000032451	Trim42	4930486B16Rik	tripartite motif-containing 42	protein-coding	4.70372	6.11031	2.32778	78
ko_vs_input_peak_427	chr16	95635870	95636172	+	23	NA	Intergenic	Intergenic	-49428	NM_001302152	13876	Mm.164531	NM_133659	ENSMUSG00000040732	Erg	D030036I24Rik	ETS transcription factor	protein-coding	4.70372	6.11031	2.32778	126
ko_vs_input_peak_622	chr3	37643264	37643526	+	23	NA	exon (NM_001305440, exon 3 of 3)	exon (NM_001305440, exon 3 of 3)	3448	NM_001305440	24063	Mm.330986	NM_011896	ENSMUSG00000037211	Spry1	sprouty1|spry-1	sprouty RTK signaling antagonist 1	protein-coding	4.70372	6.11031	2.32778	107
ko_vs_input_peak_963	chr8	114727852	114728098	+	23	NA	intron (NM_019573, intron 8 of 8)	intron (NM_019573, intron 8 of 8)	288323	NM_019573	80707	Mm.440420	NM_019573	ENSMUSG00000004637	Wwox	5330426P09Rik|9030416C10Rik|WOX1	WW domain-containing oxidoreductase	protein-coding	4.70372	6.11031	2.32778	94
ko_vs_input_peak_452	chr17	59682735	59683048	+	23	NA	Intergenic	IMPB_01|Satellite|Satellite	-669569	NM_026497	67993	Mm.36507	NM_026497	ENSMUSG00000024228	Nudt12	0610016O18Rik	nudix (nucleoside diphosphate linked moiety X)-type motif 12	protein-coding	4.70372	6.11031	2.32778	110
ko_vs_input_peak_891	chr7	110276807	110277165	+	23	NA	intron (NM_009302, intron 9 of 11)	intron (NM_009302, intron 9 of 11)	55283	NM_009302	20947	Mm.334144	NM_009302	ENSMUSG00000031015	Swap70	70kDa|AV235546	SWA-70 protein	protein-coding	4.70372	6.11031	2.32778	98
ko_vs_input_peak_1053	chrY	55816437	55816786	+	23	NA	Intergenic	Intergenic	203869	NM_001160129	100040786	Mm.350930	NM_001160129	ENSMUSG00000096666	Gm20852	-	predicted gene, 20852	protein-coding	4.70372	6.11031	2.32778	130
ko_vs_input_peak_764	chr5	128450696	128450996	+	23	NA	Intergenic	Intergenic	-17769	NM_172885	243274	Mm.447698	NM_172885	ENSMUSG00000034310	Tmem132d	C630028F04Rik	transmembrane protein 132D	protein-coding	4.70225	6.10786	2.32778	204
ko_vs_input_peak_461	chr17	79088080	79088332	+	94	NA	intron (NM_027455, intron 6 of 6)	(TC)n|Simple_repeat|Simple_repeat	36300	NM_027455	70536	Mm.293870	NM_027455	ENSMUSG00000024084	Qpct	5730422A13Rik	glutaminyl-peptide cyclotransferase (glutaminyl cyclase)	protein-coding	4.70133	14.7372	9.49968	102
ko_vs_input_peak_638	chr3	83315415	83315696	+	23	NA	intron (NM_001357165, intron 13 of 19)	intron (NM_001357165, intron 13 of 19)	-186309	NM_001358023	100038599	Mm.381315	NM_001358023	ENSMUSG00000074517	Gm10710	-	predicted gene 10710	protein-coding	4.67982	6.07082	2.32778	104
ko_vs_input_peak_73	chr1	172295523	172295755	+	23	NA	intron (NM_178405, intron 1 of 22)	PB1D10|SINE|Alu	2425	NM_178405	98660	Mm.207432	NM_178405	ENSMUSG00000007097	Atp1a2	AW060654|Atpa-3|mKIAA0778	ATPase, Na+/K+ transporting, alpha 2 polypeptide	protein-coding	4.6576	6.03423	2.32778	123
ko_vs_input_peak_76	chr1	175830731	175830968	+	23	NA	Intergenic	B2_Mm2|SINE|B2	-49929	NM_012012	26909	Mm.283046	NM_012012	ENSMUSG00000039748	Exo1	5730442G03Rik|Msa	exonuclease 1	protein-coding	4.61379	5.9624	2.32778	181
ko_vs_input_peak_425	chr16	94739763	94740097	+	23	NA	Intergenic	MTD|LTR|ERVL-MaLR	116760	NM_001025590	16522	Mm.328720	NM_010606	ENSMUSG00000043301	Kcnj6	BIR1|GIRK2|KATP2|KCNJ7|Kir3.2|weaver|wv	potassium inwardly-rectifying channel, subfamily J, member 6	protein-coding	4.61379	5.9624	2.32778	50
ko_vs_input_peak_302	chr14	57519808	57520104	+	23	NA	Intergenic	RLTR10|LTR|ERVK	-4873	NM_145837	239114	Mm.390726	NM_145837	ENSMUSG00000050222	Il17d	AI462269|IL-17D	interleukin 17D	protein-coding	4.61379	5.9624	2.32778	98
ko_vs_input_peak_949	chr8	93934749	93935015	+	23	NA	intron (NM_001113384, intron 3 of 7)	intron (NM_001113384, intron 3 of 7)	77758	NM_011787	23802	Mm.34641	NM_011787	ENSMUSG00000031751	Amfr	gp78	autocrine motility factor receptor	protein-coding	4.61379	5.9624	2.32778	128
ko_vs_input_peak_276	chr13	115576956	115577248	+	23	NA	Intergenic	Lx10|LINE|L1	-475138	NM_001033228	109700	Mm.317280	NM_001033228	ENSMUSG00000042284	Itga1	CD49A|E130012M19Rik|Vla1	integrin alpha 1	protein-coding	4.61379	5.9624	2.32778	128
ko_vs_input_peak_572	chr2	108949346	108949621	+	23	NA	Intergenic	Intergenic	328807	NM_029790	76894	Mm.330451	NM_029790	ENSMUSG00000057234	Mettl15	0610027B03Rik|AI303697|AW049952|Mett5d1	methyltransferase like 15	protein-coding	4.61379	5.9624	2.32778	74
ko_vs_input_peak_693	chr4	78060433	78060679	+	23	NA	intron (NR_160919, intron 1 of 39)	L1_Mus3|LINE|L1	151186	NM_011211	19266	Mm.184021	NM_011211	ENSMUSG00000028399	Ptprd	1110002J03Rik|3000002J10Rik|B230219D21Rik|R-PTP-delta	protein tyrosine phosphatase, receptor type, D	protein-coding	4.61379	5.9624	2.32778	90
ko_vs_input_peak_252	chr13	40740371	40740610	+	23	NA	Intergenic	B1_Mus1|SINE|Alu	-5570	NM_001301674	21418	Mm.85544	NM_011547	ENSMUSG00000021359	Tfap2a	AP-2|AP2alpha|Ap-2 (a)|Ap2|Ap2tf|Tcfap2a	transcription factor AP-2, alpha	protein-coding	4.61379	5.9624	2.32778	95
ko_vs_input_peak_856	chr7	45148850	45149177	+	23	NA	intron (NM_145954, intron 2 of 16)	B1_Mus1|SINE|Alu	-5290	NM_001278207	68845	Mm.181689	NM_029406	ENSMUSG00000003423	Pih1d1	1110061L23Rik|4933413A04Rik|Nop17	PIH1 domain containing 1	protein-coding	4.61379	5.9624	2.32778	47
ko_vs_input_peak_789	chr6	25836869	25837194	+	23	NA	Intergenic	Intergenic	-27813	NM_133931	101185	Mm.274589	NM_133931	ENSMUSG00000029676	Pot1a	1500031H18Rik|AI851169|Pot1	protection of telomeres 1A	protein-coding	4.61379	5.9624	2.32778	148
ko_vs_input_peak_223	chr12	98769146	98769419	+	23	NA	intron (NM_001364405, intron 8 of 12)	Lx8b|LINE|L1	-1740	NM_001160108	75553	Mm.25549	NM_029334	ENSMUSG00000021012	Zc3h14	1010001P15Rik|1700016A15Rik|2700069A02Rik|AU014748	zinc finger CCCH type containing 14	protein-coding	4.61379	5.9624	2.32778	109
ko_vs_input_peak_863	chr7	63646995	63647273	+	23	NA	intron (NM_130880, intron 2 of 13)	intron (NM_130880, intron 2 of 13)	202362	NM_130880	170711	Mm.156872	NM_130880	ENSMUSG00000033510	Otud7a	AJ430384|Otud7	OTU domain containing 7A	protein-coding	4.61379	5.9624	2.32778	129
ko_vs_input_peak_97	chr10	49337705	49338095	+	26	NA	intron (NM_001358866, intron 11 of 16)	L1VL4|LINE|L1	450037	NM_001358866	14806	Mm.185993	NM_010349	ENSMUSG00000056073	Grik2	AW124492|C130030K03Rik|GluK2|Glur-6|Glur6|Glurbeta2	glutamate receptor, ionotropic, kainate 2 (beta 2)	protein-coding	4.58035	6.54374	2.62498	281
ko_vs_input_peak_1007	chr9	62424579	62424856	+	26	NA	intron (NM_175484, intron 11 of 11)	ORR1E|LTR|ERVL-MaLR	83374	NM_009672	11737	Mm.269088	NM_009672	ENSMUSG00000032249	Anp32a	Anp32|I1PP2A|LANP|PHAP1|W91701|pp32	acidic (leucine-rich) nuclear phosphoprotein 32 family, member A	protein-coding	4.58035	6.54374	2.62498	187
ko_vs_input_peak_752	chr5	112890097	112890384	+	26	NA	intron (NM_028901, intron 1 of 43)	intron (NM_028901, intron 1 of 43)	6122	NM_028901	74376	Mm.441903	NM_028901	ENSMUSG00000072720	Myo18b	4932408L24Rik|4933411E19Rik|Gm448	myosin XVIIIb	protein-coding	4.58035	6.54374	2.62498	125
ko_vs_input_peak_658	chr3	142128112	142128433	+	26	NA	intron (NM_001277216, intron 1 of 11)	intron (NM_001277216, intron 1 of 11)	41153	NM_001277217	12167	Mm.39089	NM_007560	ENSMUSG00000052430	Bmpr1b	AI385617|ALK-6|AV355320|Acvrlk6|Alk6|BMPR-1B|BMPR-IB|CFK-43a|SKR6	bone morphogenetic protein receptor, type 1B	protein-coding	4.58035	6.54374	2.62498	88
ko_vs_input_peak_257	chr13	58107809	58108097	+	26	NA	intron (NM_001368868, intron 1 of 13)	intron (NM_001368868, intron 1 of 13)	5694	NM_001368867	100503085	Mm.379256	NM_001195075	ENSMUSG00000014164	Klhl3	7530408C15Rik|AI430941|EG627648	kelch-like 3	protein-coding	4.58035	6.54374	2.62498	172
ko_vs_input_peak_873	chr7	78562702	78562948	+	26	NA	intron (NM_182809, intron 1 of 13)	intron (NM_182809, intron 1 of 13)	15013	NM_182809	18213	Mm.33496	NM_008746	ENSMUSG00000059146	Ntrk3	AW125844|Ntrk3_tv3|TrkC	neurotrophic tyrosine kinase, receptor, type 3	protein-coding	4.58035	6.54374	2.62498	59
ko_vs_input_peak_951	chr8	96991255	96991532	+	23	NA	Intergenic	Intergenic	-1102992	NM_010325	14719	Mm.230169	NM_010325	ENSMUSG00000031672	Got2	AL022787|FABP-pm|Got-2|Kyat4|mAspAT	glutamatic-oxaloacetic transaminase 2, mitochondrial	protein-coding	4.54872	6.02512	2.32778	2
ko_vs_input_peak_777	chr6	3879182	3879536	+	23	NA	Intergenic	L1Md_F2|LINE|L1	89016	NM_009364	21789	Mm.25612	NM_009364	ENSMUSG00000029664	Tfpi2	AV000670|PP5/TFPI-2	tissue factor pathway inhibitor 2	protein-coding	4.54872	6.02512	2.32778	165
ko_vs_input_peak_391	chr16	20718501	20718764	+	23	NA	5' UTR (NM_001356423, exon 1 of 5)	5' UTR (NM_001356423, exon 1 of 5)	455	NM_001356423	245841	Mm.288730	NM_145632	ENSMUSG00000021018	Polr2h	-	polymerase (RNA) II (DNA directed) polypeptide H	protein-coding	4.54872	6.02512	2.32778	129
ko_vs_input_peak_1018	chr9	84360059	84360300	+	23	NA	Intergenic	Intergenic	411398	NM_199195	12040	Mm.12819	NM_199195	ENSMUSG00000032263	Bckdhb	BCKDE1B|BCKDH E1-beta	branched chain ketoacid dehydrogenase E1, beta polypeptide	protein-coding	4.52859	5.8238	2.32778	95
ko_vs_input_peak_167	chr11	99484949	99485368	+	23	NA	intron (NM_033373, intron 3 of 7)	B4A|SINE|B4	7962	NM_033373	94179	Mm.290657	NM_033373	ENSMUSG00000006777	Krt23	CK23|Haik1|K23|Krt1-23	keratin 23	protein-coding	4.49797	6.16529	2.32778	133
ko_vs_input_peak_361	chr15	76830012	76830244	+	23	NA	Intergenic	Intergenic	-11962	NM_001168288	223666	Mm.322931	NM_198420	ENSMUSG00000033697	Arhgap39	9530053N22|AI843066|D15Wsu169e|Kiaa1688|Porf-2	Rho GTPase activating protein 39	protein-coding	4.49797	6.16529	2.32778	5
ko_vs_input_peak_592	chr2	151934705	151935092	+	22	NA	intron (NM_009641, intron 5 of 8)	intron (NM_009641, intron 5 of 8)	23691	NM_009641	11602	Mm.189536	NM_009641	ENSMUSG00000027460	Angpt4	ANG-3|ANG-4|Agpt4|Ang3	angiopoietin 4	protein-coding	4.48717	5.75689	2.28464	102
ko_vs_input_peak_1032	chr9	116168821	116169056	+	21	NA	intron (NM_009371, intron 1 of 7)	intron (NM_009371, intron 1 of 7)	6425	NM_029575	21813	Mm.172346	NM_009371	ENSMUSG00000032440	Tgfbr2	1110020H15Rik|AU042018|DNIIR|RIIDN|TBR-II|TbetaR-II|TbetaRII	transforming growth factor, beta receptor II	protein-coding	4.40654	5.62753	2.16202	152
ko_vs_input_peak_762	chr5	124378323	124378587	+	21	NA	intron (NM_001359978, intron 30 of 31)	intron (NM_001359978, intron 30 of 31)	-23827	NM_013812	13445	Mm.391838	NM_013812	ENSMUSG00000029394	Cdk2ap1	Apc10|Cdkap1|DORC1|Doc1|ST19|doc-1|p12	CDK2 (cyclin-dependent kinase 2)-associated protein 1	protein-coding	4.40654	5.62753	2.16202	139
ko_vs_input_peak_258	chr13	64187531	64187834	+	21	NA	Intergenic	B2_Mm1t|SINE|B2	25816	NM_019986	56541	Mm.40989	NM_019986	ENSMUSG00000021476	Habp4	4933413D03Rik|4933428J01Rik	hyaluronic acid binding protein 4	protein-coding	4.40654	5.62753	2.16202	100
ko_vs_input_peak_534	chr2	24332346	24332588	+	21	NA	Intergenic	Lx8b|LINE|L1	-4393	NM_031167	16181	Mm.882	NM_031167	ENSMUSG00000026981	Il1rn	F630041P17Rik|IL-1ra	interleukin 1 receptor antagonist	protein-coding	4.40654	5.62753	2.16202	44
ko_vs_input_peak_950	chr8	95666533	95666882	+	22	NA	Intergenic	Lx5c|LINE|L1	33148	NM_030198	78833	Mm.35546	NM_030198	ENSMUSG00000031669	Gins3	2700085M18Rik|AI616142	GINS complex subunit 3 (Psf3 homolog)	protein-coding	4.38774	5.77351	2.28881	63
ko_vs_input_peak_254	chr13	48412769	48413019	+	22	NA	Intergenic	Intergenic	100516	NM_001164575	67911	Mm.251375	NM_026450	ENSMUSG00000050954	Zfp169	1700025J14Rik|4930429A13Rik|BE688704	zinc finger protein 169	protein-coding	4.38774	5.77351	2.28881	171
ko_vs_input_peak_33	chr1	92835854	92836230	+	22	NA	intron (NM_016696, intron 1 of 8)	intron (NM_016696, intron 1 of 8)	4397	NM_016696	14733	Mm.297976	NM_016696	ENSMUSG00000034220	Gpc1	AI462976	glypican 1	protein-coding	4.38774	5.77351	2.28881	374
ko_vs_input_peak_612	chr3	13243343	13243588	+	22	NA	Intergenic	(CAGAGA)n|Simple_repeat|Simple_repeat	-228190	NM_001357033	76897	Mm.422625	NM_178631	ENSMUSG00000039717	Ralyl	0710005M24Rik	RALY RNA binding protein-like	protein-coding	4.38774	5.77351	2.28881	71
ko_vs_input_peak_157	chr11	64077584	64077832	+	22	NA	intron (NM_178379, intron 1 of 6)	B1_Mus1|SINE|Alu	1764	NM_178379	70383	Mm.340211	NM_178379	ENSMUSG00000042148	Cox10	2410004F01Rik|AU042636	heme A:farnesyltransferase cytochrome c oxidase assembly factor 10	protein-coding	4.38774	5.77351	2.28881	73
ko_vs_input_peak_240	chr13	13469291	13469733	+	22	NA	intron (NM_010917, intron 4 of 19)	intron (NM_010917, intron 4 of 19)	31910	NM_010917	18073	Mm.4691	NM_010917	ENSMUSG00000005397	Nid1	A630025O17|Nid|entactin|entactin-1|nidogen-1	nidogen 1	protein-coding	4.38774	5.77351	2.28881	155
ko_vs_input_peak_522	chr19	36239753	36240022	+	22	NA	Intergenic	L1_Mus1|LINE|L1	-108442	NM_001368690	76073	Mm.259180	NM_029508	ENSMUSG00000024805	Pcgf5	0610009F02Rik|1110054A01Rik|5830406C17Rik|5830443C21Rik|9530023M17Rik|AI324127	polycomb group ring finger 5	protein-coding	4.38774	5.77351	2.28881	127
ko_vs_input_peak_1016	chr9	77986524	77986808	+	22	NA	Intergenic	Intergenic	-65292	NM_008103	14531	Mm.1400	NM_008103	ENSMUSG00000023333	Gcm1	GCMa|Gcm-rs2|Gcm1-rs1|glide	glial cells missing homolog 1	protein-coding	4.38774	5.77351	2.28881	93
ko_vs_input_peak_1010	chr9	66032024	66032499	+	22	NA	exon (NM_173185, exon 13 of 14)	exon (NM_173185, exon 13 of 14)	-27908	NM_011149	19035	Mm.335249	NM_011149	ENSMUSG00000032383	Ppib	AA408962|AA553318|AI844835|Cphn-2|Cphn2|CyP-20b	peptidylprolyl isomerase B	protein-coding	4.38774	5.77351	2.28881	137
ko_vs_input_peak_458	chr17	73785312	73785602	+	22	NA	Intergenic	B3|SINE|B2	-19384	NM_020578	57440	Mm.18526	NM_020578	ENSMUSG00000024065	Ehd3	Ehd2	EH-domain containing 3	protein-coding	4.38774	5.77351	2.28881	232
ko_vs_input_peak_156	chr11	61357025	61357309	+	22	NA	intron (NM_026183, intron 12 of 16)	intron (NM_026183, intron 12 of 16)	-14307	NM_001033542	380701	Mm.340166	NM_001033542	ENSMUSG00000069855	Slc47a2	4933429E10Rik	solute carrier family 47, member 2	protein-coding	4.38774	5.77351	2.28881	75
ko_vs_input_peak_920	chr8	26353737	26354157	+	22	NA	Intergenic	Intergenic	195778	NM_199042	73754	Mm.383241	NM_199042	ENSMUSG00000037214	Thap1	4833431A01Rik|AW490810	THAP domain containing, apoptosis associated protein 1	protein-coding	4.38774	5.77351	2.28881	73
ko_vs_input_peak_348	chr15	41541104	41541337	+	22	NA	intron (NR_152565, intron 2 of 17)	intron (NR_152565, intron 2 of 17)	92117	NM_001358977	170719	Mm.254267	NM_130885	ENSMUSG00000022307	Oxr1	2210416C20Rik|C7|C7B	oxidation resistance 1	protein-coding	4.38774	5.77351	2.28881	44
ko_vs_input_peak_217	chr12	86076181	86076447	+	22	NA	intron (NM_009368, intron 1 of 6)	intron (NM_009368, intron 1 of 6)	2727	NM_009368	21809	Mm.3992	NM_009368	ENSMUSG00000021253	Tgfb3	TGF-beta-3|Tgfb-3	transforming growth factor, beta 3	protein-coding	4.38774	5.77351	2.28881	230
ko_vs_input_peak_110	chr10	80085527	80085781	+	22	NA	intron (NM_001359635, intron 2 of 31)	ID_B1|SINE|B4	-10215	NM_001359636	216161	Mm.262102	NM_183426	ENSMUSG00000035673	Sbno2	BC019206|F730040C21|Sno|Stno	strawberry notch 2	protein-coding	4.38774	5.77351	2.28881	115
ko_vs_input_peak_611	chr3	9232553	9232825	+	22	NA	Intergenic	Lx8|LINE|L1	-17878	NM_177660	229055	Mm.103262	NM_177660	ENSMUSG00000069114	Zbtb10	4832414A18|AU021107|RINZF	zinc finger and BTB domain containing 10	protein-coding	4.38774	5.77351	2.28881	24
ko_vs_input_peak_881	chr7	94692633	94692902	+	22	NA	Intergenic	Lx2|LINE|L1	-1478477	NM_001310762	23966	Mm.254610	NM_011858	ENSMUSG00000048078	Tenm4	Doc4|ELM2|Odz4|R75022|Ten-m4|l(7)-3Rn|l7Rn3|mKIAA1302	teneurin transmembrane protein 4	protein-coding	4.38774	5.77351	2.28881	124
ko_vs_input_peak_383	chr16	10771364	10771626	+	22	NA	Intergenic	Intergenic	14041	NM_009896	12703	Mm.130	NM_009896	ENSMUSG00000038037	Socs1	Cish1|Cish7|JAB|SOCS-1|SSI-1	suppressor of cytokine signaling 1	protein-coding	4.38774	5.77351	2.28881	102
ko_vs_input_peak_288	chr14	26480248	26480479	+	22	NA	intron (NM_032008, intron 2 of 22)	intron (NM_032008, intron 2 of 22)	54261	NM_001310445	83997	Mm.36769	NM_032008	ENSMUSG00000021870	Slmap	D330001L02Rik|Miranda|Slap|mKIAA1601	sarcolemma associated protein	protein-coding	4.38774	5.77351	2.28881	57
ko_vs_input_peak_67	chr1	161597534	161597795	+	22	NA	Intergenic	Intergenic	103007	NM_183391	240873	Mm.276823	NM_183391	ENSMUSG00000066755	Tnfsf18	Gitrl|Tnlg2a	tumor necrosis factor (ligand) superfamily, member 18	protein-coding	4.38774	5.77351	2.28881	20
ko_vs_input_peak_813	chr6	86637512	86637757	+	22	NA	Intergenic	Intergenic	9460	NM_026414	67855	Mm.183043	NM_026414	ENSMUSG00000033508	Asprv1	2300003P22Rik|AA986851|SASP|SASPase|Taps	aspartic peptidase, retroviral-like 1	protein-coding	4.38774	5.77351	2.28881	85
ko_vs_input_peak_463	chr17	79734485	79734721	+	22	NA	Intergenic	Intergenic	-19542	NM_001364889	13078	Mm.214016	NM_009994	ENSMUSG00000024087	Cyp1b1	CP1B|CYPIB1|P4501b1	cytochrome P450, family 1, subfamily b, polypeptide 1	protein-coding	4.38774	5.77351	2.28881	166
ko_vs_input_peak_50	chr1	125698100	125698433	+	22	NA	intron (NM_027677, intron 1 of 1)	intron (NM_027677, intron 1 of 1)	21270	NM_027677	71111	Mm.32727	NM_027677	ENSMUSG00000026343	Gpr39	4933415E13Rik	G protein-coupled receptor 39	protein-coding	4.38774	5.77351	2.28881	1
ko_vs_input_peak_943	chr8	70446873	70447176	+	22	NA	Intergenic	ID_B1|SINE|B4	-7451	NM_001004062	382056	Mm.227767	NM_001004062	ENSMUSG00000003575	Crtc1	AI413414|Mect1|R74955|TORC1|mKIAA0616	CREB regulated transcription coactivator 1	protein-coding	4.36866	5.74382	2.27214	194
ko_vs_input_peak_621	chr3	36819086	36819376	+	25	NA	Intergenic	ID_B1|SINE|B4	-43875	NM_172679	229227	Mm.207907	NM_172679	ENSMUSG00000037270	4932438A13Rik	4732443H21|B830039D19Rik|D630029K19Rik|FSA|Kiaa1109|Tweek	RIKEN cDNA 4932438A13 gene	protein-coding	4.36054	6.45679	2.54248	1
ko_vs_input_peak_226	chr12	103211316	103211601	+	25	NA	intron (NM_133364, intron 3 of 4)	intron (NM_133364, intron 3 of 4)	30688	NM_133364	170952	Mm.217019	NM_133364	ENSMUSG00000041669	Prima1	B230212M13Rik|BB120497|PRiMA	proline rich membrane anchor 1	protein-coding	4.36054	6.45679	2.54248	73
ko_vs_input_peak_57	chr1	143094184	143094471	+	25	NA	Intergenic	Intergenic	-546370	NM_020025	26878	Mm.285580	NM_020025	ENSMUSG00000033849	B3galt2	-	UDP-Gal:betaGlcNAc beta 1,3-galactosyltransferase, polypeptide 2	protein-coding	4.19038	6.44237	2.52881	191
ko_vs_input_peak_147	chr11	32029760	32030011	+	21	NA	intron (NM_001290680, intron 3 of 4)	intron (NM_001290680, intron 3 of 4)	28608	NM_001290681	18197	Mm.3304	NM_008741	ENSMUSG00000020297	Nsg2	P19	neuron specific gene family member 2	protein-coding	4.16396	5.64388	2.17531	77
ko_vs_input_peak_310	chr14	70056087	70056368	+	21	NA	intron (NM_028560, intron 6 of 6)	intron (NM_028560, intron 6 of 6)	-21090	NM_018781	13655	Mm.103737	NM_018781	ENSMUSG00000033730	Egr3	Pilot	early growth response 3	protein-coding	4.16396	5.64388	2.17531	228
ko_vs_input_peak_933	chr8	54040658	54040940	+	21	NA	Intergenic	(TTC)n|Simple_repeat|Simple_repeat	-36733	NM_009506	22341	Mm.1402	NM_009506	ENSMUSG00000031520	Vegfc	AW228853|VEGF-C	vascular endothelial growth factor C	protein-coding	4.16396	5.64388	2.17531	202
ko_vs_input_peak_747	chr5	88626802	88627045	+	21	NA	intron (NM_001359209, intron 5 of 17)	intron (NM_001359209, intron 5 of 17)	43410	NM_001289777	52822	Mm.270469	NM_027530	ENSMUSG00000029291	Rufy3	2810428M05Rik|6330416M07Rik|AW455998|AW538594|D5Bwg0860e|Ripx|Rpipx	RUN and FYVE domain containing 3	protein-coding	4.16396	5.64388	2.17531	15
ko_vs_input_peak_152	chr11	54780664	54780898	+	21	NA	intron (NM_178626, intron 1 of 5)	Lx8b|LINE|L1	6922	NM_178626	72729	Mm.29476	NM_178626	ENSMUSG00000052298	Cdc42se2	2810404F18Rik|AA408783|AA536669|SPEC2	CDC42 small effector 2	protein-coding	4.16396	5.64388	2.17531	64
ko_vs_input_peak_908	chr7	144942603	144942838	+	21	NA	Intergenic	CpG	-2795	NM_007631	12443	Mm.273049	NM_007631	ENSMUSG00000070348	Ccnd1	AI327039|CycD1|Cyl-1|PRAD1|bcl-1|cD1	cyclin D1	protein-coding	4.16396	5.64388	2.17531	32
ko_vs_input_peak_218	chr12	86426670	86426915	+	21	NA	intron (NM_011934, intron 1 of 6)	intron (NM_011934, intron 1 of 6)	5148	NM_011934	26380	Mm.235550	NM_011934	ENSMUSG00000021255	Esrrb	Err2|Errb|Estrrb|Nr3b2	estrogen related receptor, beta	protein-coding	4.16396	5.64388	2.17531	184
ko_vs_input_peak_492	chr18	50098006	50098244	+	21	NA	Intergenic	Intergenic	-30076	NM_008292	15488	Mm.277857	NM_008292	ENSMUSG00000024507	Hsd17b4	17-beta-HSD|17[b]-HSD|DBP|MFE-2|MFP2|MPF-2|Mfp-2|perMFE-2	hydroxysteroid (17-beta) dehydrogenase 4	protein-coding	4.16396	5.64388	2.17531	8
ko_vs_input_peak_545	chr2	39610811	39611074	+	21	NA	Intergenic	MYSERV-int|LTR|ERVK	-384593	NM_024209	67857	Mm.389242	NM_024209	ENSMUSG00000026753	Ppp6c	2310003C10Rik|Pp6C	protein phosphatase 6, catalytic subunit	protein-coding	3.99716	5.61566	2.15988	60
ko_vs_input_peak_994	chr9	32355419	32355695	+	44	NA	Intergenic	(TG)n|Simple_repeat|Simple_repeat	-11213	NR_157190	16521	Mm.69472	NM_010605	ENSMUSG00000032034	Kcnj5	CIR|GIRK4|KATP-1|Kir3.4	potassium inwardly-rectifying channel, subfamily J, member 5	protein-coding	3.69508	9.0712	4.41399	51
ko_vs_input_peak_566	chr2	98666585	98667243	+	16158	NA	Intergenic	GSAT_MM|Satellite|Satellite	1199257	NM_178725	241568	Mm.241682	NM_178725	ENSMUSG00000050587	Lrrc4c	6430556C10Rik|NGL-1	leucine rich repeat containing 4C	protein-coding	1.69978	1623.29	1615.81	570
ko_vs_input_peak_284	chr14	19415760	19416306	+	67	NA	Intergenic	GSAT_MM|Satellite|Satellite	186554	NM_001024706	432825	Mm.327147	NM_001024706	ENSMUSG00000095024	Gm5458	EG432825	predicted gene 5458	protein-coding	1.57487	11.7752	6.73231	460
ko_vs_input_peak_565	chr2	98662254	98662740	+	878	NA	Intergenic	GSAT_MM|Satellite|Satellite	1194840	NM_178725	241568	Mm.241682	NM_178725	ENSMUSG00000050587	Lrrc4c	6430556C10Rik|NGL-1	leucine rich repeat containing 4C	protein-coding	1.39181	93.7545	87.8385	394
ko_vs_input_peak_429	chr17	4626165	4626596	+	14449	NA	Intergenic	(CACTC)n|Simple_repeat|Simple_repeat	-8600	NR_130984	75117	Mm.429393	NR_130984	ENSMUSG00000116767	4930517M08Rik	-	RIKEN cDNA 4930517M08 gene	ncRNA	42.8887	1452.15	1444.96	175
ko_vs_input_peak_18	chr1	57234217	57234520	+	156	NA	Intergenic	Lx9|LINE|L1	-19372	NR_037990	407809	Mm.134505	NR_037990	ENSMUSG00000101429	BC055402	-	cDNA sequence BC055402	ncRNA	10.7256	21.0102	15.6157	283
ko_vs_input_peak_61	chr1	151169388	151169870	+	84	NA	Intergenic	Intergenic	31595	NR_038011	402734	Mm.337666	NR_038011		C730036E19Rik	lncLSTR	RIKEN cDNA C730036E19 gene	ncRNA	8.36084	13.6079	8.40429	419
ko_vs_input_peak_314	chr14	75349211	75349676	+	84	NA	intron (NR_030568, intron 2 of 3)	intron (NR_030568, intron 2 of 3)	38703	NR_030568	100124475		NR_030568	ENSMUSG00000077981	Mir466f-3	Mirn466f-3	microRNA 466f-3	ncRNA	8.36084	13.6079	8.40429	284
ko_vs_input_peak_737	chr5	50654644	50655060	+	82	NA	Intergenic	Intergenic	402090	NR_106197	102465903		NR_106197	ENSMUSG00000099124	Mir8117	Gm27323|mmu-mir-8117	microRNA 8117	ncRNA	8.23152	13.3859	8.22439	306
ko_vs_input_peak_740	chr5	59716132	59716400	+	82	NA	Intergenic	Intergenic	269736	NR_040682	71057	Mm.50817	NR_040682	ENSMUSG00000106013	4933402J10Rik	-	RIKEN cDNA 4933402J10 gene	ncRNA	8.23152	13.3859	8.22439	19
ko_vs_input_peak_356	chr15	70212533	70212779	+	82	NA	Intergenic	Intergenic	288423	NR_045071	100503580	Mm.404646	NR_045071	ENSMUSG00000116483	Gm19782	-	predicted gene, 19782	ncRNA	8.23152	13.3859	8.22439	184
ko_vs_input_peak_1043	chrX	135040681	135040965	+	71	NA	intron (NR_040282, intron 2 of 3)	intron (NR_040282, intron 2 of 3)	-4221	NR_040281	320606	Mm.439072	NR_040281	ENSMUSG00000089759	3632454L22Rik	-	RIKEN cDNA 3632454L22 gene	ncRNA	7.76364	12.2893	7.17278	204
ko_vs_input_peak_604	chr2	166485518	166485963	+	71	NA	Intergenic	Intergenic	38289	NR_015558	319684	Mm.399746	NR_015558		5031425F14Rik	-	RIKEN cDNA 5031425F14 gene	ncRNA	7.76364	12.2893	7.17278	234
ko_vs_input_peak_792	chr6	31142122	31142507	+	71	NA	intron (NR_110471, intron 2 of 3)	intron (NR_110471, intron 2 of 3)	76160	NR_110471	232685	Mm.443019	NM_144555	ENSMUSG00000044471	Lncpint	Lincpint|MNCb-1768|Pint|linc-Pint	long non-protein coding RNA, Trp53 induced transcript	ncRNA	7.76364	12.2893	7.17278	235
ko_vs_input_peak_860	chr7	53767675	53768012	+	71	NA	Intergenic	RLTR13D2|LTR|ERVK	124046	NR_105746	102466619		NR_105746	ENSMUSG00000099176	Mir6238	Gm27982|mmu-mir-6238	microRNA 6238	ncRNA	7.76364	12.2893	7.17278	103
ko_vs_input_peak_85	chr10	16239096	16239411	+	71	NA	Intergenic	L1Md_Gf|LINE|L1	447476	NR_131087	77538	Mm.128235	NR_131087	ENSMUSG00000112227	C330004P14Rik	-	RIKEN cDNA C330004P14 gene	ncRNA	7.76364	12.2893	7.17278	100
ko_vs_input_peak_64	chr1	154911319	154911642	+	70	NA	Intergenic	ORR1C2|LTR|ERVL-MaLR	171784	NR_151545	671336	Mm.393476	NR_151545	ENSMUSG00000096950	Gm9530	-	predicted gene 9530	ncRNA	7.64355	12.0838	7.01967	10
ko_vs_input_peak_952	chr8	100936655	100936895	+	70	NA	Intergenic	Intergenic	1520101	NR_132435	234624	Mm.124595	NM_175479	ENSMUSG00000052479	A330008L17Rik	-	RIKEN cDNA A330008L17 gene	ncRNA	7.64355	12.0838	7.01967	162
ko_vs_input_peak_610	chr3	4515972	4516405	+	70	NA	Intergenic	Intergenic	-282520	NR_045272	100503859	Mm.75172	NR_045272	ENSMUSG00000098659	1110015O18Rik	-	RIKEN cDNA 1110015O18 gene	ncRNA	7.64355	12.0838	7.01967	371
ko_vs_input_peak_20	chr1	62368165	62368557	+	67	NA	intron (NM_001081050, intron 18 of 22)	intron (NM_001081050, intron 18 of 22)	-232252	NR_151537	105243940		NR_151537		Pard3bos2	Gm12747	par-3 family cell polarity regulator beta, opposite strand 2	ncRNA	7.4974	11.8362	6.788	271
ko_vs_input_peak_839	chr6	144808450	144808704	+	59	NA	Intergenic	Intergenic	135709	NR_040519	66760	Mm.233631	NR_040519	ENSMUSG00000085785	Sox5os3	4933425H06Rik	SRY (sex determining region Y)-box 5, opposite strand 3	ncRNA	7.16644	11.0026	5.98634	213
ko_vs_input_peak_657	chr3	139718171	139718522	+	59	NA	Intergenic	Lx9|LINE|L1	62413	NR_153353	102635321	Mm.121751	NR_153353	ENSMUSG00000106505	Gm32693	-	predicted gene, 32693	ncRNA	7.16644	11.0026	5.98634	100
ko_vs_input_peak_559	chr2	75291055	75291349	+	59	NA	Intergenic	MIR|SINE|MIR	152977	NR_040635	77269	Mm.389278	NR_040635		9430019J16Rik	-	RIKEN cDNA 9430019J16 gene	ncRNA	7.16644	11.0026	5.98634	160
ko_vs_input_peak_63	chr1	154237265	154237595	+	59	NA	Intergenic	MLT1A0|LTR|ERVL-MaLR	-18259	NR_108050	75233	Mm.234322	NR_108050	ENSMUSG00000100221	4930532M18Rik	-	RIKEN cDNA 4930532M18 gene	ncRNA	7.16644	11.0026	5.98634	234
ko_vs_input_peak_321	chr14	91141131	91141492	+	59	NA	Intergenic	Lx2A1|LINE|L1	1014420	NR_045712	74967	Mm.390704	NR_045712	ENSMUSG00000115001	4930474H20Rik	-	RIKEN cDNA 4930474H20 gene	ncRNA	7.16644	11.0026	5.98634	189
ko_vs_input_peak_131	chr10	118545530	118545792	+	59	NA	intron (NR_104123, intron 1 of 4)	intron (NR_104123, intron 1 of 4)	10864	NR_104123	103214	Mm.30529	NR_104123	ENSMUSG00000112230	Ifngas1	AI447422|Tmevpg1	Ifng antisense RNA 1	ncRNA	7.16644	11.0026	5.98634	173
ko_vs_input_peak_505	chr18	77803179	77803522	+	59	NA	intron (NM_013831, intron 1 of 14)	intron (NM_013831, intron 1 of 14)	-6960	NR_152167	619308	Mm.490456	NM_001033812		F830208F22Rik	-	RIKEN cDNA F830208F22 gene	ncRNA	7.16644	11.0026	5.98634	93
ko_vs_input_peak_546	chr2	45676458	45676757	+	58	NA	Intergenic	Intergenic	-19998	NR_040497	69405	Mm.396184	NR_040497	ENSMUSG00000086202	1700019E08Rik	-	RIKEN cDNA 1700019E08 gene	ncRNA	7.05558	10.8137	5.88741	205
ko_vs_input_peak_367	chr15	88099435	88099880	+	60	NA	Intergenic	Intergenic	-215217	NR_045281	328579	Mm.146839	NR_045281	ENSMUSG00000116331	B230214G05Rik	B230214G05	RIKEN cDNA B230214G05 gene	ncRNA	6.82537	11.0621	6.04098	262
ko_vs_input_peak_663	chr3	150977948	150978184	+	48	NA	Intergenic	Intergenic	45796	NR_039540	100628568		NR_039540	ENSMUSG00000092830	Mir3963	mmu-mir-3963|mu-mir-3963	microRNA 3963	ncRNA	6.56923	9.75047	4.89048	173
ko_vs_input_peak_419	chr16	78199894	78200271	+	48	NA	Intergenic	Intergenic	55372	NR_045698	100503619	Mm.387531	NR_045698	ENSMUSG00000109841	E330011O21Rik	-	RIKEN cDNA E330011O21 gene	ncRNA	6.56923	9.75047	4.89048	253
ko_vs_input_peak_447	chr17	47667737	47668021	+	48	NA	intron (NM_198421, intron 2 of 6)	B1_Mm|SINE|Alu	-19731	NR_045945	100415787	Mm.392206	NR_045945	ENSMUSG00000084880	Tomm6os	Gm14872|Prickle4os	translocase of outer mitochondrial membrane 6, opposite strand	ncRNA	6.56923	9.75047	4.89048	162
ko_vs_input_peak_479	chr18	27290729	27291211	+	48	NA	Intergenic	Intergenic	-1269194	NR_045398	320624	Mm.50107	NR_045398	ENSMUSG00000117473	4930474G06Rik	-	RIKEN cDNA 4930474G06 gene	ncRNA	6.56923	9.75047	4.89048	57
ko_vs_input_peak_898	chr7	124388286	124388564	+	48	NA	intron (NM_001252072, intron 1 of 1)	RMER19B|LTR|ERVK	320510	NR_045907	73076	Mm.417827	NR_045907	ENSMUSG00000086254	3100003L05Rik	-	RIKEN cDNA 3100003L05 gene	ncRNA	6.56923	9.75047	4.89048	39
ko_vs_input_peak_527	chr19	52827675	52827985	+	48	NA	Intergenic	MT2B2|LTR|ERVL	-95351	NR_030678	100043450	Mm.145594	NR_030678	ENSMUSG00000117896	AA387883	-	expressed sequence AA387883	ncRNA	6.56923	9.75047	4.89048	205
ko_vs_input_peak_491	chr18	49114850	49115188	+	48	NA	Intergenic	L1_Mur3|LINE|L1	-408270	NR_033785	67321	Mm.245802	NR_033785	ENSMUSG00000100297	1700044K03Rik	-	RIKEN cDNA 1700044K03 gene	ncRNA	6.56923	9.75047	4.89048	157
ko_vs_input_peak_862	chr7	61146070	61146466	+	48	NA	Intergenic	Intergenic	469059	NR_045727	319752	Mm.294476	NR_045727		B230209E15Rik	-	RIKEN cDNA B230209E15 gene	ncRNA	6.56923	9.75047	4.89048	240
ko_vs_input_peak_353	chr15	47684098	47684467	+	48	NA	intron (NM_001081391, intron 45 of 70)	intron (NM_001081391, intron 45 of 70)	1060977	NR_045811	75281	Mm.159487	NR_045811	ENSMUSG00000051198	4930548G14Rik	-	RIKEN cDNA 4930548G14 gene	ncRNA	6.56923	9.75047	4.89048	197
ko_vs_input_peak_556	chr2	71538754	71539050	+	48	NA	intron (NR_039557, intron 2 of 3)	(TG)n|Simple_repeat|Simple_repeat	-1011	NR_002854	111970	Mm.4543	NR_002854		Dlx1as	Dix1as|Dlx1os	distal-less homeobox 1, antisense	ncRNA	6.46762	9.57809	4.86671	132
ko_vs_input_peak_665	chr3	154381466	154381839	+	48	NA	Intergenic	Intergenic	50831	NR_040387	99686	Mm.38082	NR_040387	ENSMUSG00000093738	AI606473	-	expressed sequence AI606473	ncRNA	6.46762	9.57809	4.86671	150
ko_vs_input_peak_838	chr6	144729907	144730313	+	48	NA	Intergenic	L3|LINE|CR1	57242	NR_040519	66760	Mm.233631	NR_040519	ENSMUSG00000085785	Sox5os3	4933425H06Rik	SRY (sex determining region Y)-box 5, opposite strand 3	ncRNA	6.46762	9.57809	4.86671	128
ko_vs_input_peak_1012	chr9	68292472	68292900	+	61	NA	Intergenic	(GA)n|Simple_repeat|Simple_repeat	227514	NR_040737	74951	Mm.60678	NR_040737	ENSMUSG00000111303	4930502A04Rik	-	RIKEN cDNA 4930502A04 gene	ncRNA	6.17744	11.1279	6.10417	203
ko_vs_input_peak_299	chr14	46309457	46309700	+	42	NA	Intergenic	Intergenic	-69946	NR_037981	100041724	Mm.383311	NM_001099324	ENSMUSG00000079261	Gm15217	-	predicted gene 15217	ncRNA	6.059	8.89937	4.24564	228
ko_vs_input_peak_105	chr10	70752121	70752422	+	42	NA	Intergenic	Intergenic	-96308	NR_045292	319646	Mm.483039	NR_045291	ENSMUSG00000037747	D630013N20Rik	-	RIKEN cDNA D630013N20 gene	ncRNA	6.059	8.89937	4.24564	154
ko_vs_input_peak_599	chr2	165131769	165132078	+	39	NA	intron (NM_174988, intron 8 of 11)	intron (NM_174988, intron 8 of 11)	-41173	NR_033448	72211	Mm.482899	NR_033448	ENSMUSG00000078935	1700025C18Rik	-	RIKEN cDNA 1700025C18 gene	ncRNA	5.97203	8.53571	3.90071	4
ko_vs_input_peak_1	chr1	12097171	12097515	+	39	NA	Intergenic	L1_Mus3|LINE|L1	-328643	NR_105759	102465961		NR_105759	ENSMUSG00000098555	Mir6341	Gm27262|mmu-mir-6341	microRNA 6341	ncRNA	5.97203	8.53571	3.90071	196
ko_vs_input_peak_597	chr2	162510786	162511032	+	39	NA	intron (NM_001291151, intron 1 of 30)	MER58A|DNA|hAT-Charlie	120096	NR_040617	77645	Mm.447752	NR_040617	ENSMUSG00000084919	Ptprtos	C330008G21Rik	protein tyrosine phosphatase, receptor type T, opposite strand	ncRNA	5.97203	8.53571	3.90071	150
ko_vs_input_peak_416	chr16	71042591	71042944	+	39	NA	Intergenic	Intergenic	-88309	NR_040561	70972	Mm.399391	NR_040561	ENSMUSG00000116750	4931420L22Rik	-	RIKEN cDNA 4931420L22 gene	ncRNA	5.97203	8.53571	3.90071	350
ko_vs_input_peak_161	chr11	88499707	88500060	+	39	NA	intron (NM_054043, intron 6 of 13)	intron (NM_054043, intron 6 of 13)	-119368	NR_131025	68397	Mm.426889	NR_131025		0610039H22Rik	-	RIKEN cDNA 0610039H22 gene	ncRNA	5.97203	8.53571	3.90071	89
ko_vs_input_peak_583	chr2	130517139	130517393	+	39	NA	intron (NM_001355161, intron 4 of 21)	intron (NM_001355161, intron 4 of 21)	46483	NR_040348	321014	Mm.442588	NR_040348	ENSMUSG00000060029	4930473A02Rik	-	RIKEN cDNA 4930473A02 gene	ncRNA	5.97203	8.53571	3.90071	231
ko_vs_input_peak_623	chr3	38335334	38335586	+	39	NA	Intergenic	MTE2a|LTR|ERVL-MaLR	-127341	NR_040541	71342	Mm.410782	NR_040541	ENSMUSG00000106002	5430434I15Rik	-	RIKEN cDNA 5430434I15 gene	ncRNA	5.97203	8.53571	3.90071	171
ko_vs_input_peak_480	chr18	27730443	27730727	+	39	NA	Intergenic	Intergenic	-829579	NR_045398	320624	Mm.50107	NR_045398	ENSMUSG00000117473	4930474G06Rik	-	RIKEN cDNA 4930474G06 gene	ncRNA	5.97203	8.53571	3.90071	124
ko_vs_input_peak_729	chr5	9432469	9432704	+	39	NA	intron (NM_001359884, intron 10 of 20)	intron (NM_001359884, intron 10 of 20)	56882	NR_030537	100124492		NR_030537	ENSMUSG00000077896	Mir879	Mirn879|mir-879|mmu-mir-879	microRNA 879	ncRNA	5.97203	8.53571	3.90071	62
ko_vs_input_peak_980	chr9	12442305	12442557	+	39	NA	Intergenic	L1Md_F2|LINE|L1	663424	NR_040755	78219	Mm.414868	NR_040755	ENSMUSG00000111830	4930568E12Rik	-	RIKEN cDNA 4930568E12 gene	ncRNA	5.97203	8.53571	3.90071	106
ko_vs_input_peak_575	chr2	117643528	117643786	+	39	NA	Intergenic	Intergenic	169145	NR_126427	100504728	Mm.413174	NR_126427		Gm13985	-	predicted gene 13985	ncRNA	5.97203	8.53571	3.90071	88
ko_vs_input_peak_670	chr4	16345581	16345829	+	39	NA	Intergenic	Lx3_Mus|LINE|L1	181595	NR_045765	100415915	Mm.387180	NR_045765	ENSMUSG00000085112	A530072M11Rik	-	RIKEN cDNA gene A530072M11	ncRNA	5.97203	8.53571	3.90071	239
ko_vs_input_peak_144	chr11	24764854	24765093	+	39	NA	Intergenic	Intergenic	-34251	NR_033491	100038617	Mm.387376	NR_033491	ENSMUSG00000073103	Gm10466	-	predicted gene 10466	ncRNA	5.97203	8.53571	3.90071	112
ko_vs_input_peak_603	chr2	166307953	166308208	+	39	NA	Intergenic	Intergenic	34172	NR_033467	670775	Mm.384326	NR_033467	ENSMUSG00000084840	Gm11468	-	predicted gene 11468	ncRNA	5.97203	8.53571	3.90071	234
ko_vs_input_peak_750	chr5	112754674	112755009	+	39	NA	intron (NM_028901, intron 39 of 43)	intron (NM_028901, intron 39 of 43)	-38451	NR_040676	67360	Mm.59218	NR_040675	ENSMUSG00000098230	1700095B10Rik	-	RIKEN cDNA 1700095B10 gene	ncRNA	5.97203	8.53571	3.90071	309
ko_vs_input_peak_346	chr15	29716189	29716480	+	39	NA	Intergenic	L1_Mur2|LINE|L1	-2930	NR_039542	100628607		NR_039542	ENSMUSG00000092639	Mir3964	mmu-mir-3964|mu-mir-3964	microRNA 3964	ncRNA	5.97203	8.53571	3.90071	89
ko_vs_input_peak_605	chr2	171430705	171431097	+	39	NA	Intergenic	Intergenic	531898	NR_040509	75655	Mm.396203	NR_040509	ENSMUSG00000086823	1700028P15Rik	-	RIKEN cDNA 1700028P15 gene	ncRNA	5.97203	8.53571	3.90071	349
ko_vs_input_peak_319	chr14	90603260	90603597	+	39	NA	Intergenic	Lx2|LINE|L1	476537	NR_045712	74967	Mm.390704	NR_045712	ENSMUSG00000115001	4930474H20Rik	-	RIKEN cDNA 4930474H20 gene	ncRNA	5.97203	8.53571	3.90071	265
ko_vs_input_peak_30	chr1	89330133	89330444	+	39	NA	Intergenic	ORR1D1|LTR|ERVL-MaLR	75845	NR_040482	77331	Mm.374962	NR_040482	ENSMUSG00000099938	C030007H22Rik	-	RIKEN cDNA C030007H22 gene	ncRNA	5.97203	8.53571	3.90071	107
ko_vs_input_peak_327	chr14	104064819	104065245	+	39	NA	Intergenic	L1_Mus2|LINE|L1	-37890	NR_045953	73877	Mm.399172	NR_045953	ENSMUSG00000115727	4930432J09Rik	-	RIKEN cDNA 4930432J09 gene	ncRNA	5.97203	8.53571	3.90071	415
ko_vs_input_peak_271	chr13	103032171	103032509	+	39	NA	intron (NM_175171, intron 3 of 28)	intron (NM_175171, intron 3 of 28)	272085	NR_130171	76624	Mm.426384	NR_130171	ENSMUSG00000091906	1700099I09Rik	-	RIKEN cDNA 1700099I09 gene	ncRNA	5.97203	8.53571	3.90071	224
ko_vs_input_peak_532	chr2	19804767	19805024	+	39	NA	Intergenic	Intergenic	-146998	NR_033642	100041244	Mm.407223	NR_033642		Gm3230	-	predicted gene 3230	ncRNA	5.97203	8.53571	3.90071	136
ko_vs_input_peak_352	chr15	46790772	46791115	+	39	NA	Intergenic	L1Md_F2|LINE|L1	167638	NR_045811	75281	Mm.159487	NR_045811	ENSMUSG00000051198	4930548G14Rik	-	RIKEN cDNA 4930548G14 gene	ncRNA	5.97203	8.53571	3.90071	187
ko_vs_input_peak_869	chr7	71460308	71460549	+	39	NA	Intergenic	ORR1B2|LTR|ERVL-MaLR	-449267	NR_130995	78156	Mm.243818	NR_130995	ENSMUSG00000108669	4930441H08Rik	-	RIKEN cDNA 4930441H08 gene	ncRNA	5.97203	8.53571	3.90071	158
ko_vs_input_peak_130	chr10	116810315	116810581	+	39	NA	intron (NM_001033333, intron 13 of 24)	B1_Mus2|SINE|Alu	81195	NR_131036	75878	Mm.370607	NR_131036	ENSMUSG00000112924	4930579P08Rik	-	RIKEN cDNA 4930579P08 gene	ncRNA	5.97203	8.53571	3.90071	36
ko_vs_input_peak_179	chr11	117611497	117611805	+	39	NA	intron (NR_015489, intron 1 of 1)	intron (NR_015489, intron 1 of 1)	404	NR_015489	78403	Mm.212543	NR_015489		2900041M22Rik	-	RIKEN cDNA 2900041M22 gene	ncRNA	5.97203	8.53571	3.90071	171
ko_vs_input_peak_54	chr1	136668253	136668534	+	39	NA	Intergenic	B1_Mus2|SINE|Alu	-15003	NR_045324	100503460	Mm.30630	NR_045324	ENSMUSG00000097113	Gm19705	-	predicted gene, 19705	ncRNA	5.97203	8.53571	3.90071	155
ko_vs_input_peak_187	chr12	15417456	15417788	+	39	NA	Intergenic	Lx8|LINE|L1	-367233	NR_045960	73972	Mm.107680	NR_045960	ENSMUSG00000113644	4930448C13Rik	-	RIKEN cDNA 4930448C13 gene	ncRNA	5.97203	8.53571	3.90071	108
ko_vs_input_peak_55	chr1	136695079	136695367	+	39	NA	promoter-TSS (NR_037986)	promoter-TSS (NR_037986)	-988	NR_037986	100503474	Mm.428276	NR_037986		Platr22	Gm16880	pluripotency associated transcript 22	ncRNA	5.97203	8.53571	3.90071	26
ko_vs_input_peak_23	chr1	73666199	73666435	+	39	NA	intron (NR_045311, intron 7 of 8)	intron (NR_045311, intron 7 of 8)	189258	NR_105769	102465179		NR_105769	ENSMUSG00000098504	Mir6351	Gm27936|mmu-mir-6351	microRNA 6351	ncRNA	5.97203	8.53571	3.90071	169
ko_vs_input_peak_308	chr14	67546901	67547182	+	39	NA	Intergenic	Intergenic	70168	NR_153767	328436	Mm.246762	NR_153767	ENSMUSG00000114744	Gm38409	E030037F02	predicted gene, 38409	ncRNA	5.97203	8.53571	3.90071	7
ko_vs_input_peak_923	chr8	36169755	36170032	+	39	NA	Intergenic	Intergenic	13883	NR_151736	330738	Mm.128075	NR_151736	ENSMUSG00000109704	Gm38414	A230084N10|Gm45568	predicted gene, 38414	ncRNA	5.96356	8.52136	3.90071	99
ko_vs_input_peak_2	chr1	12391745	12392140	+	39	NA	Intergenic	Intergenic	-34044	NR_105759	102465961		NR_105759	ENSMUSG00000098555	Mir6341	Gm27262|mmu-mir-6341	microRNA 6341	ncRNA	5.87965	8.37986	3.90071	63
ko_vs_input_peak_151	chr11	44594285	44594536	+	39	NA	Intergenic	L1M4a2|LINE|L1	8093	NR_126460	75389	Mm.261421	NR_126460	ENSMUSG00000086501	4930597A21Rik	-	RIKEN cDNA 4930597A21 gene	ncRNA	5.87965	8.37986	3.90071	66
ko_vs_input_peak_543	chr2	32676528	32676864	+	39	NA	intron (NM_001146350, intron 8 of 13)	B1_Mm|SINE|Alu	11070	NR_106168	102465885		NR_106168	ENSMUSG00000098972	Mir8093	Gm27548|mmu-mir-8093	microRNA 8093	ncRNA	5.87965	8.37986	3.90071	330
ko_vs_input_peak_1054	chrY	90732511	90732898	+	39	NA	Intergenic	Intergenic	22346	NR_137283	654820	Mm.34441	NM_001039559	ENSMUSG00000072844	G530011O06Rik	-	RIKEN cDNA G530011O06 gene	ncRNA	5.87965	8.37986	3.90071	281
ko_vs_input_peak_827	chr6	105333179	105333537	+	39	NA	Intergenic	Intergenic	159310	NR_040297	100503536	Mm.366960	NR_040297	ENSMUSG00000108237	Gm19757	-	predicted gene, 19757	ncRNA	5.87965	8.37986	3.90071	125
ko_vs_input_peak_358	chr15	72913791	72914062	+	39	NA	intron (NM_180662, intron 15 of 21)	intron (NM_180662, intron 15 of 21)	-103602	NR_002864	353342	Mm.440245	NR_002864	ENSMUSG00000106847	Peg13	-	paternally expressed 13	ncRNA	5.87965	8.37986	3.90071	157
ko_vs_input_peak_137	chr10	126716587	126716970	+	39	NA	Intergenic	Intergenic	-6387	NR_105841	102465224		NR_105841	ENSMUSG00000098756	Mir378d	Gm27650|mmu-mir-378d	microRNA 378d	ncRNA	5.87965	8.37986	3.90071	46
ko_vs_input_peak_932	chr8	52002389	52002786	+	41	NA	Intergenic	Intergenic	-354024	NR_151738	330767	Mm.246790	NR_151738	ENSMUSG00000110013	1190028D05Rik	-	RIKEN cDNA 1190028D05 gene	ncRNA	5.85032	8.84039	4.1933	79
ko_vs_input_peak_191	chr12	28981440	28981787	+	39	NA	intron (NR_154989, intron 1 of 2)	intron (NR_154989, intron 1 of 2)	71384	NR_154989	102633758	Mm.110243	NR_154989		Gm31508	-	predicted gene, 31508	ncRNA	5.79854	8.47633	3.90071	266
ko_vs_input_peak_365	chr15	85163916	85164268	+	39	NA	Intergenic	B4A|SINE|B4	-7960	NR_040360	100502602	Mm.390830	NR_040360	ENSMUSG00000115924	Gm19277	-	predicted gene, 19277	ncRNA	5.79854	8.47633	3.90071	147
ko_vs_input_peak_983	chr9	14151872	14152147	+	38	NA	Intergenic	Intergenic	28063	NR_162811	114483371		NR_162811		Mir12204	mmu-mir-12204	microRNA mir-12204	ncRNA	5.76723	8.19213	3.83264	239
ko_vs_input_peak_588	chr2	147682919	147683160	+	35	NA	Intergenic	B4|SINE|B4	-27654	NR_046014	381384	Mm.259809	NR_046014	ENSMUSG00000051986	A530006G24Rik	Gm1003	RIKEN cDNA A530006G24 gene	ncRNA	5.60896	7.93104	3.58766	49
ko_vs_input_peak_959	chr8	113411073	113411346	+	34	NA	Intergenic	Intergenic	-106073	NR_110476	78048	Mm.252797	NR_110476		4930571O06Rik	-	RIKEN cDNA 4930571O06 gene	ncRNA	5.50818	7.76655	3.43308	44
ko_vs_input_peak_639	chr3	83571490	83571936	+	39	NA	intron (NR_036591, intron 1 of 4)	intron (NR_036591, intron 1 of 4)	2405	NR_036591	69460	Mm.389464	NR_036591	ENSMUSG00000101334	1700028M03Rik	-	RIKEN cDNA 1700028M03 gene	ncRNA	5.41315	8.45155	3.90071	172
ko_vs_input_peak_405	chr16	51451419	51451756	+	39	NA	Intergenic	(TC)n|Simple_repeat|Simple_repeat	535700	NR_153657	629091	Mm.364775	NR_153657		Gm29686	-	predicted gene, 29686	ncRNA	5.41315	8.45155	3.90071	66
ko_vs_input_peak_1013	chr9	68717430	68717730	+	30	NA	intron (NM_013646, intron 1 of 10)	intron (NM_013646, intron 1 of 10)	-47766	NR_033299	320440	Mm.483129	NM_177159		9530091C08Rik	-	RIKEN cDNA 9530091C08 gene	ncRNA	5.37483	7.36188	3.04996	6
ko_vs_input_peak_317	chr14	85389983	85390224	+	30	NA	Intergenic	B3A|SINE|B2	-855867	NR_040457	75155	Mm.399239	NR_040457	ENSMUSG00000115271	4930529K09Rik	4930507G21Rik	RIKEN cDNA 4930529K09 gene	ncRNA	5.37483	7.36188	3.04996	152
ko_vs_input_peak_280	chr14	9091294	9091557	+	30	NA	Intergenic	Lx3_Mus|LINE|L1	425035	NR_045968	74859	Mm.84041	NR_045968	ENSMUSG00000097898	4930455B14Rik	1700027C12Rik	RIKEN cDNA 4930455B14 gene	ncRNA	5.37483	7.36188	3.04996	126
ko_vs_input_peak_808	chr6	67034422	67034665	+	30	NA	TTS (NM_007836)	TTS (NM_007836)	-2056	NR_040278	320172	Mm.449039	NR_040278	ENSMUSG00000087231	E230016M11Rik	-	RIKEN cDNA E230016M11 gene	ncRNA	5.37483	7.36188	3.04996	95
ko_vs_input_peak_417	chr16	71595479	71595711	+	30	NA	Intergenic	L1VL4|LINE|L1	345691	NR_040576	78221	Mm.399298	NR_040576	ENSMUSG00000116982	4930567J20Rik	-	RIKEN cDNA 4930567J20 gene	ncRNA	5.37483	7.36188	3.04996	83
ko_vs_input_peak_520	chr19	25652588	25652834	+	30	NA	Intergenic	Intergenic	19528	NR_045347	100503074	Mm.140012	NR_045347	ENSMUSG00000101089	2610016A17Rik	2610317C19Rik	RIKEN cDNA 2610016A17 gene	ncRNA	5.37483	7.36188	3.04996	55
ko_vs_input_peak_87	chr10	19242526	19242784	+	30	NA	Intergenic	Intergenic	75417	NR_038022	100504265	Mm.383417	NR_038021		Gm20139	-	predicted gene, 20139	ncRNA	5.37483	7.36188	3.04996	23
ko_vs_input_peak_213	chr12	82867551	82867889	+	30	NA	intron (NM_015812, intron 2 of 16)	Lx|LINE|L1	71435	NR_046045	74283	Mm.398247	NR_046045	ENSMUSG00000100890	1700085C21Rik	-	RIKEN cDNA 1700085C21 gene	ncRNA	5.37483	7.36188	3.04996	117
ko_vs_input_peak_322	chr14	91908158	91908442	+	30	NA	Intergenic	Intergenic	1781409	NR_045712	74967	Mm.390704	NR_045712	ENSMUSG00000115001	4930474H20Rik	-	RIKEN cDNA 4930474H20 gene	ncRNA	5.37483	7.36188	3.04996	12
ko_vs_input_peak_931	chr8	51640701	51640972	+	30	NA	Intergenic	Lx5c|LINE|L1	-715775	NR_151738	330767	Mm.246790	NR_151738	ENSMUSG00000110013	1190028D05Rik	-	RIKEN cDNA 1190028D05 gene	ncRNA	5.37483	7.36188	3.04996	184
ko_vs_input_peak_406	chr16	51740140	51740423	+	30	NA	Intergenic	Intergenic	247006	NR_153657	629091	Mm.364775	NR_153657		Gm29686	-	predicted gene, 29686	ncRNA	5.37483	7.36188	3.04996	7
ko_vs_input_peak_261	chr13	72482177	72482584	+	30	NA	Intergenic	ORR1E|LTR|ERVL-MaLR	146184	NR_030701	328287	Mm.235072	NR_030701		Gm20554	D430050G20	predicted gene, 20554	ncRNA	5.37483	7.36188	3.04996	166
ko_vs_input_peak_1021	chr9	93193645	93193903	+	30	NA	Intergenic	Intergenic	-188041	NR_040756	78349	Mm.52612	NR_040756	ENSMUSG00000100294	1700034K08Rik	-	RIKEN cDNA 1700034K08 gene	ncRNA	5.37483	7.36188	3.04996	132
ko_vs_input_peak_501	chr18	66907891	66908129	+	30	NA	Intergenic	LTR16E1|LTR|ERVL	41951	NR_040461	100503582	Mm.329508	NR_040461		Gm19784	-	predicted gene, 19784	ncRNA	5.37483	7.36188	3.04996	142
ko_vs_input_peak_231	chr12	107064412	107064707	+	30	NA	Intergenic	L1MEc|LINE|L1	-348235	NR_015512	71033	Mm.159404	NR_015512	ENSMUSG00000085820	4933406K04Rik	4930426M03Rik|4930485I22Rik|4933427G14Rik	RIKEN cDNA 4933406K04 gene	ncRNA	5.37483	7.36188	3.04996	236
ko_vs_input_peak_390	chr16	19873705	19874018	+	30	NA	Intergenic	RodERV21-int|LTR|ERV1	10413	NR_015488	68162	Mm.35159	NR_015488	ENSMUSG00000075330	A930003A15Rik	AI853191	RIKEN cDNA A930003A15 gene	ncRNA	5.37483	7.36188	3.04996	254
ko_vs_input_peak_826	chr6	101735833	101736093	+	30	NA	Intergenic	Intergenic	-38286	NR_027989	207157	Mm.57632	NM_177579	ENSMUSG00000052236	Gm9871	0610005I04|EG207157	predicted gene 9871	ncRNA	5.37483	7.36188	3.04996	256
ko_vs_input_peak_407	chr16	52693515	52693827	+	30	NA	Intergenic	Intergenic	122073	NR_040495	73820	Mm.60493	NR_040495	ENSMUSG00000116611	4930404A05Rik	-	RIKEN cDNA 4930404A05 gene	ncRNA	5.37483	7.36188	3.04996	52
ko_vs_input_peak_902	chr7	130009406	130009800	+	30	NA	Intergenic	CT-rich|Low_complexity|Low_complexity	47438	NR_046077	100043150	Mm.334264	NR_046077	ENSMUSG00000108504	Gm4265	-	predicted gene 4265	ncRNA	5.37483	7.36188	3.04996	200
ko_vs_input_peak_133	chr10	119701376	119701677	+	30	NA	intron (NM_133442, intron 1 of 21)	RLTR10|LTR|ERVK	60173	NR_045359	75321	Mm.402041	NR_045359	ENSMUSG00000084764	Grip1os2	4930564G21Rik	glutamate receptor interacting protein 1, opposite strand 2	ncRNA	5.37483	7.36188	3.04996	95
ko_vs_input_peak_16	chr1	41655186	41655439	+	30	NA	Intergenic	Intergenic	-474060	NR_040475	74897	Mm.243822	NR_040475	ENSMUSG00000104072	4930448I06Rik	-	RIKEN cDNA 4930448I06 gene	ncRNA	5.37483	7.36188	3.04996	243
ko_vs_input_peak_459	chr17	76846904	76847174	+	30	NA	Intergenic	Lx8|LINE|L1	986016	NR_033456	100043885	Mm.127562	NR_033456	ENSMUSG00000117539	Gm4710	-	predicted gene 4710	ncRNA	5.37483	7.36188	3.04996	223
ko_vs_input_peak_831	chr6	117357712	117358164	+	30	NA	Intergenic	Intergenic	-137297	NR_152214	100126203	Mm.217172	NR_152214		6820426E19Rik	Gm43983	RIKEN cDNA 6820426E19 gene	ncRNA	5.37483	7.36188	3.04996	381
ko_vs_input_peak_46	chr1	112845488	112845738	+	30	NA	Intergenic	LTR108e_Mam|LTR|ERVL	-428695	NR_157044	102635484		NR_157044		Gm32810	Gm18406	predicted gene, 32810	ncRNA	5.37483	7.36188	3.04996	122
ko_vs_input_peak_707	chr4	123524926	123525163	+	30	NA	intron (NM_001199136, intron 5 of 97)	ID_B1|SINE|B4	-91376	NR_105824	102465214		NR_105824	ENSMUSG00000099005	Mir6398	Gm27657|mmu-mir-6398	microRNA 6398	ncRNA	5.37483	7.36188	3.04996	13
ko_vs_input_peak_93	chr10	38135447	38135712	+	30	NA	Intergenic	RMER17C|LTR|ERVK	-40195	NR_131035	75877	Mm.402094	NR_131035	ENSMUSG00000111234	4930591E09Rik	-	RIKEN cDNA 4930591E09 gene	ncRNA	5.37483	7.36188	3.04996	241
ko_vs_input_peak_37	chr1	101456466	101456706	+	30	NA	Intergenic	L1Md_T|LINE|L1	300818	NR_037989	100504525	Mm.87065	NR_037989	ENSMUSG00000100684	Gm20268	-	predicted gene, 20268	ncRNA	5.37483	7.36188	3.04996	33
ko_vs_input_peak_171	chr11	102998671	102998916	+	30	NA	intron (NM_026551, intron 3 of 4)	intron (NM_026551, intron 3 of 4)	1128	NR_105896	102466988		NR_105896	ENSMUSG00000098613	Mir6931	Gm27303|mmu-mir-6931	microRNA 6931	ncRNA	5.37483	7.36188	3.04996	16
ko_vs_input_peak_687	chr4	64638248	64638609	+	30	NA	Intergenic	ERVL-B4-int|LTR|ERVL	-361825	NR_151546	102633436	Mm.411637	NR_151546		Gm11217	-	predicted gene 11217	ncRNA	5.37483	7.36188	3.04996	47
ko_vs_input_peak_99	chr10	54323692	54324092	+	30	NA	Intergenic	Intergenic	247970	NR_038016	100502920	Mm.403982	NR_038016	ENSMUSG00000097069	Gm16998	-	predicted gene, 16998	ncRNA	5.37483	7.36188	3.04996	99
ko_vs_input_peak_619	chr3	34582075	34582374	+	30	NA	intron (NR_015580, intron 2 of 4)	PB1D7|SINE|Alu	21843	NR_015580	320478	Mm.444063	NR_015580	ENSMUSG00000105265	Sox2ot	B230215L15Rik	SOX2 overlapping transcript (non-protein coding)	ncRNA	5.37483	7.36188	3.04996	90
ko_vs_input_peak_662	chr3	150898492	150898746	+	30	NA	Intergenic	L1M3|LINE|L1	125243	NR_039540	100628568		NR_039540	ENSMUSG00000092830	Mir3963	mmu-mir-3963|mu-mir-3963	microRNA 3963	ncRNA	5.37483	7.36188	3.04996	211
ko_vs_input_peak_481	chr18	28020282	28020589	+	30	NA	Intergenic	Intergenic	-539729	NR_045398	320624	Mm.50107	NR_045398	ENSMUSG00000117473	4930474G06Rik	-	RIKEN cDNA 4930474G06 gene	ncRNA	5.37483	7.36188	3.04996	189
ko_vs_input_peak_954	chr8	103671543	103671814	+	30	NA	intron (NR_045730, intron 4 of 4)	L2a|LINE|L2	67879	NR_045730	71058	Mm.67707	NR_045730	ENSMUSG00000110336	4933400L20Rik	-	RIKEN cDNA 4933400L20 gene	ncRNA	5.37483	7.36188	3.04996	138
ko_vs_input_peak_499	chr18	61336558	61337004	+	30	NA	intron (NM_133249, intron 1 of 11)	intron (NM_133249, intron 1 of 11)	61119	NR_029879	723889		NR_029879	ENSMUSG00000105200	Mir378a	Mir378|Mirn378|mmu-mir-378|mmu-mir-378a	microRNA 378a	ncRNA	5.37483	7.36188	3.04996	286
ko_vs_input_peak_399	chr16	41994965	41995235	+	30	NA	intron (NM_001361281, intron 5 of 8)	B3A|SINE|B2	308369	NR_105858	102466172		NR_105858	ENSMUSG00000098300	Mir6540	Gm27780|mir-6540|mmu-mir-6540	microRNA 6540	ncRNA	5.37483	7.36188	3.04996	196
ko_vs_input_peak_183	chr12	5899057	5899412	+	30	NA	Intergenic	L1Md_F2|LINE|L1	523514	NR_015579	72669	Mm.10434	NM_028318		2810032G03Rik	AI461720	RIKEN cDNA 2810032G03 gene	ncRNA	5.37483	7.36188	3.04996	268
ko_vs_input_peak_68	chr1	162040526	162040768	+	30	NA	intron (NM_172646, intron 16 of 19)	L1MC4|LINE|L1	35678	NR_040562	72753	Mm.452125	NR_040562	ENSMUSG00000090260	2810442N19Rik	-	RIKEN cDNA 2810442N19 gene	ncRNA	5.37483	7.36188	3.04996	116
ko_vs_input_peak_100	chr10	56558945	56559309	+	30	NA	Intergenic	(CA)n|Simple_repeat|Simple_repeat	127146	NR_152769	102640560	Mm.417249	NR_152768		Gm36595	-	predicted gene, 36595	ncRNA	5.37483	7.36188	3.04996	253
ko_vs_input_peak_230	chr12	106343301	106343553	+	30	NA	Intergenic	L1MEc|LINE|L1	104239	NR_036593	76639	Mm.375609	NR_036593	ENSMUSG00000092066	1700121N20Rik	-	RIKEN cDNA 1700121N20 gene	ncRNA	5.37483	7.36188	3.04996	176
ko_vs_input_peak_732	chr5	23319027	23319261	+	30	NA	Intergenic	L1Md_F3|LINE|L1	115209	NR_040469	269630	Mm.425231	NR_040469	ENSMUSG00000073147	5031425E22Rik	-	RIKEN cDNA 5031425E22 gene	ncRNA	5.37483	7.36188	3.04996	37
ko_vs_input_peak_925	chr8	37515402	37515633	+	30	NA	Intergenic	Lx2|LINE|L1	-491279	NR_126063	414128	Mm.450976	NR_126063	ENSMUSG00000110242	G630064G18Rik	-	RIKEN cDNA G630064G18 gene	ncRNA	5.37483	7.36188	3.04996	143
ko_vs_input_peak_531	chr2	8922825	8923057	+	30	NA	Intergenic	Intergenic	-266574	NR_038180	73438	Mm.23558	NR_038180	ENSMUSG00000085580	1700061F12Rik	-	RIKEN cDNA 1700061F12 gene	ncRNA	5.29169	7.22254	3.04996	173
ko_vs_input_peak_694	chr4	78631523	78631832	+	30	NA	Intergenic	Lx6|LINE|L1	37630	NR_131142	623726		NR_131142		A430085M09Rik	EG623726	RIKEN cDNA A430085M09 gene	ncRNA	5.29169	7.22254	3.04996	42
ko_vs_input_peak_333	chr14	123344810	123345117	+	30	NA	intron (NM_177393, intron 18 of 43)	L1Md_F2|LINE|L1	175777	NR_045143	380934	Mm.393838	NR_045143	ENSMUSG00000115016	AA536875	Gm1591	expressed sequence AA536875	ncRNA	5.29169	7.22254	3.04996	43
ko_vs_input_peak_1000	chr9	46955650	46955902	+	30	NA	Intergenic	Intergenic	42173	NR_015605	73040	Mm.265384	NR_015605	ENSMUSG00000099696	2900052N01Rik	AU067665	RIKEN cDNA 2900052N01 gene	ncRNA	5.29169	7.22254	3.04996	173
ko_vs_input_peak_904	chr7	138688533	138688774	+	30	NA	Intergenic	MT2A|LTR|ERVL	134411	NR_131022	75187	Mm.410810	NR_131022	ENSMUSG00000110037	4930543N07Rik	Gm45685	RIKEN cDNA 4930543N07 gene	ncRNA	5.29169	7.22254	3.04996	47
ko_vs_input_peak_809	chr6	73746204	73746467	+	30	NA	Intergenic	L1MDa|LINE|L1	-137662	NR_157242	102634075	Mm.78553	NR_157242	ENSMUSG00000107441	Gm31747	-	predicted gene, 31747	ncRNA	5.29169	7.22254	3.04996	137
ko_vs_input_peak_467	chr17	84030985	84031289	+	30	NA	Intergenic	Intergenic	32585	NR_130994	78148	Mm.243918	NR_130994	ENSMUSG00000117431	8430430B14Rik	-	RIKEN cDNA 8430430B14 gene	ncRNA	5.29169	7.22254	3.04996	289
ko_vs_input_peak_148	chr11	32064879	32065111	+	30	NA	Intergenic	Intergenic	36233	NR_130637	104692	Mm.414035	NR_130637	ENSMUSG00000086386	Gm12108	BB052462	predicted gene 12108	ncRNA	5.29169	7.22254	3.04996	110
ko_vs_input_peak_118	chr10	91963553	91963796	+	30	NA	Intergenic	Intergenic	74845	NR_152729	102633867	Mm.351514	NR_152729	ENSMUSG00000111657	Gm31592	-	predicted gene, 31592	ncRNA	5.29169	7.22254	3.04996	66
ko_vs_input_peak_713	chr4	131232520	131232820	+	30	NA	Intergenic	B4A|SINE|B4	-222196	NR_130167	77835	Mm.348412	NR_130167	ENSMUSG00000086262	A930031H19Rik	A930004I12Rik	RIKEN cDNA A930031H19 gene	ncRNA	5.29169	7.22254	3.04996	173
ko_vs_input_peak_966	chr8	123045223	123045524	+	30	NA	TTS (NR_045268)	TTS (NR_045268)	2798	NR_045268	100503178	Mm.294938	NR_045268	ENSMUSG00000099881	2810013P06Rik	-	RIKEN cDNA 2810013P06 gene	ncRNA	5.29169	7.22254	3.04996	291
ko_vs_input_peak_748	chr5	92793122	92793462	+	30	NA	intron (NM_015756, intron 2 of 10)	B4|SINE|B4	-4730	NR_035487	100316841		NR_035487	ENSMUSG00000089268	Mir1961	mmu-mir-1961	microRNA 1961	ncRNA	5.19051	7.05473	3.04996	43
ko_vs_input_peak_1001	chr9	50228995	50229262	+	30	NA	Intergenic	MamTip3|DNA|hAT-Tip100	4054	NR_131161	71873		NR_131161	ENSMUSG00000110916	2310003N18Rik	-	RIKEN cDNA 2310003N18 gene	ncRNA	5.19051	7.05473	3.04996	104
ko_vs_input_peak_318	chr14	86617336	86617820	+	31	NA	Intergenic	L1MA5|LINE|L1	371608	NR_040457	75155	Mm.399239	NR_040457	ENSMUSG00000115271	4930529K09Rik	4930507G21Rik	RIKEN cDNA 4930529K09 gene	ncRNA	5.13617	7.42095	3.10402	68
ko_vs_input_peak_86	chr10	18706049	18706286	+	29	NA	intron (NM_001033258, intron 2 of 33)	intron (NM_001033258, intron 2 of 33)	-37304	NR_152783	102635639	Mm.470414	NR_152783	ENSMUSG00000111474	Gm32926	-	predicted gene, 32926	ncRNA	5.1183	6.93606	2.98991	220
ko_vs_input_peak_182	chr12	4541207	4541511	+	31	NA	Intergenic	B1_Mus2|SINE|Alu	17246	NR_136891	102634330	Mm.402324	NR_136891	ENSMUSG00000112422	Gm31938	-	predicted gene, 31938	ncRNA	4.99675	7.48058	3.15979	166
ko_vs_input_peak_981	chr9	12462754	12463179	+	28	NA	Intergenic	L1_Mus1|LINE|L1	642889	NR_040755	78219	Mm.414868	NR_040755	ENSMUSG00000111830	4930568E12Rik	-	RIKEN cDNA 4930568E12 gene	ncRNA	4.87527	6.75632	2.81327	122
ko_vs_input_peak_122	chr10	104337708	104338017	+	28	NA	Intergenic	Intergenic	50593	NR_105838	102465222		NR_105838	ENSMUSG00000099264	Mir6411	Gm27767|mmu-mir-6411	microRNA 6411	ncRNA	4.87527	6.75632	2.81327	232
ko_vs_input_peak_34	chr1	95013681	95014037	+	28	NA	Intergenic	RSINE1|SINE|B4	216417	NR_040473	74689	Mm.399187	NR_040473	ENSMUSG00000100518	4930440C22Rik	-	RIKEN cDNA 4930440C22 gene	ncRNA	4.87527	6.75632	2.81327	201
ko_vs_input_peak_738	chr5	50677212	50677599	+	28	NA	Intergenic	MTD|LTR|ERVL-MaLR	424643	NR_106197	102465903		NR_106197	ENSMUSG00000099124	Mir8117	Gm27323|mmu-mir-8117	microRNA 8117	ncRNA	4.87527	6.75632	2.81327	94
ko_vs_input_peak_311	chr14	71563824	71564059	+	28	NA	Intergenic	RSINE1|SINE|B4	-292768	NR_046274	74667	Mm.159286	NR_046274	ENSMUSG00000115304	4930434J06Rik	-	RIKEN cDNA 4930434J06 gene	ncRNA	4.87527	6.75632	2.81327	159
ko_vs_input_peak_1031	chr9	115549092	115549326	+	28	NA	Intergenic	Intergenic	167390	NR_130329	100316675		NR_130329	ENSMUSG00000080409	Mir467h	Mirn467h|mmu-mir-467h	microRNA 467h	ncRNA	4.87527	6.75632	2.81327	85
ko_vs_input_peak_400	chr16	42235728	42236006	+	28	NA	Intergenic	ORR1B2|LTR|ERVL-MaLR	67602	NR_105858	102466172		NR_105858	ENSMUSG00000098300	Mir6540	Gm27780|mir-6540|mmu-mir-6540	microRNA 6540	ncRNA	4.87527	6.75632	2.81327	229
ko_vs_input_peak_817	chr6	89285884	89286204	+	28	NA	promoter-TSS (NR_131021)	promoter-TSS (NR_131021)	-319	NR_131021	75131	Mm.391482	NR_131021	ENSMUSG00000107622	4930512J16Rik	Gm44205	RIKEN cDNA 4930512J16 gene	ncRNA	4.87527	6.75632	2.81327	201
ko_vs_input_peak_547	chr2	46249424	46249655	+	23	NA	Intergenic	Intergenic	552934	NR_040497	69405	Mm.396184	NR_040497	ENSMUSG00000086202	1700019E08Rik	-	RIKEN cDNA 1700019E08 gene	ncRNA	4.77763	6.23317	2.32778	198
ko_vs_input_peak_188	chr12	17418620	17418941	+	23	NA	intron (NM_001008421, intron 19 of 20)	(GA)n|Simple_repeat|Simple_repeat	63388	NR_037226	100526470		NR_037226	ENSMUSG00000093037	Mir3066	mir-3066|mmu-mir-3066	microRNA 3066	ncRNA	4.77763	6.23317	2.32778	101
ko_vs_input_peak_232	chr12	107837451	107837687	+	23	NA	Intergenic	Intergenic	-102081	NR_045973	74968	Mm.359821	NR_045973	ENSMUSG00000085641	4930465M20Rik	4930431H15Rik	RIKEN cDNA 4930465M20 gene	ncRNA	4.77763	6.23317	2.32778	94
ko_vs_input_peak_979	chr9	12154209	12154573	+	23	NA	Intergenic	L1_Mus2|LINE|L1	951464	NR_040755	78219	Mm.414868	NR_040755	ENSMUSG00000111830	4930568E12Rik	-	RIKEN cDNA 4930568E12 gene	ncRNA	4.77763	6.23317	2.32778	96
ko_vs_input_peak_806	chr6	60582076	60582405	+	23	NA	Intergenic	MLT1A0|LTR|ERVL-MaLR	-178533	NR_160794	208079	Mm.131226	NM_177329	ENSMUSG00000046764	A530053G22Rik	-	RIKEN cDNA A530053G22 gene	ncRNA	4.77763	6.23317	2.32778	55
ko_vs_input_peak_868	chr7	67217883	67218168	+	23	NA	intron (NR_131044, intron 2 of 2)	intron (NR_131044, intron 2 of 2)	4433	NR_131044	76628	Mm.384589	NR_131043	ENSMUSG00000097527	1700112J16Rik	-	RIKEN cDNA 1700112J16 gene	ncRNA	4.77763	6.23317	2.32778	122
ko_vs_input_peak_125	chr10	110876740	110877168	+	23	NA	intron (NR_045979, intron 2 of 2)	Lx2B2|LINE|L1	19553	NR_045979	75630	Mm.392786	NR_045979	ENSMUSG00000101801	1700020G17Rik	4930480D05Rik	RIKEN cDNA 1700020G17 gene	ncRNA	4.77763	6.23317	2.32778	193
ko_vs_input_peak_784	chr6	19226172	19226493	+	23	NA	Intergenic	Lx4B|LINE|L1	52511	NR_126084	74725	Mm.387798	NR_126084	ENSMUSG00000107217	4930524B17Rik	-	RIKEN cDNA 4930524B17 gene	ncRNA	4.77763	6.23317	2.32778	103
ko_vs_input_peak_811	chr6	83714050	83714293	+	23	NA	intron (NM_011912, intron 1 of 2)	intron (NM_011912, intron 1 of 2)	-1970	NR_002871	574519	Mm.487605	NR_002871	ENSMUSG00000085794	Vax2os	Vas2os|Vax2os1|Vax2os2	ventral anterior homeobox 2, opposite strand	ncRNA	4.77763	6.23317	2.32778	96
ko_vs_input_peak_120	chr10	100970348	100970636	+	23	NA	Intergenic	RMER6C|LTR|ERVK	-228857	NR_152765	102639396	Mm.404529	NR_152765		Gm35722	-	predicted gene, 35722	ncRNA	4.77763	6.23317	2.32778	131
ko_vs_input_peak_328	chr14	104852187	104852461	+	23	NA	intron (NR_015593, intron 2 of 5)	intron (NR_015593, intron 2 of 5)	213180	NR_015593	320249	Mm.320725	NR_015593	ENSMUSG00000115432	D130009I18Rik	-	RIKEN cDNA D130009I18 gene	ncRNA	4.77763	6.23317	2.32778	162
ko_vs_input_peak_496	chr18	57728567	57728881	+	23	NA	intron (NM_029290, intron 6 of 6)	B3A|SINE|B2	51271	NR_152224	100503033	Mm.381112	NR_152224	ENSMUSG00000118391	Gm19519	-	predicted gene, 19519	ncRNA	4.77763	6.23317	2.32778	225
ko_vs_input_peak_6	chr1	23507593	23507914	+	23	NA	Intergenic	L1M2|LINE|L1	-66834	NR_151529	105243890	Mm.383635	NR_151529		Gm28822	-	predicted gene 28822	ncRNA	4.77763	6.23317	2.32778	171
ko_vs_input_peak_683	chr4	52145225	52145508	+	23	NA	Intergenic	L1_Mus1|LINE|L1	-94256	NR_040668	329844	Mm.128934	NR_040668	ENSMUSG00000085515	C630028M04Rik	-	RIKEN cDNA C630028M04 gene	ncRNA	4.77763	6.23317	2.32778	115
ko_vs_input_peak_185	chr12	13527431	13527678	+	23	NA	intron (NM_027706, intron 47 of 51)	Lx8|LINE|L1	100092	NR_136761	102639399	Mm.122052	NR_136761	ENSMUSG00000113666	Gm35725	-	predicted gene, 35725	ncRNA	4.77763	6.23317	2.32778	54
ko_vs_input_peak_746	chr5	77951606	77951845	+	23	NA	Intergenic	L2|LINE|L2	486237	NR_131050	69370	Mm.426881	NR_131050	ENSMUSG00000107232	1700017L05Rik	-	RIKEN cDNA 1700017L05 gene	ncRNA	4.77763	6.23317	2.32778	209
ko_vs_input_peak_145	chr11	24984667	24984944	+	23	NA	Intergenic	Intergenic	-254083	NR_033491	100038617	Mm.387376	NR_033491	ENSMUSG00000073103	Gm10466	-	predicted gene 10466	ncRNA	4.77763	6.23317	2.32778	65
ko_vs_input_peak_415	chr16	68975333	68975568	+	23	NA	Intergenic	Intergenic	824931	NR_130991	78110	Mm.211406	NR_130991	ENSMUSG00000107073	4930428D20Rik	Gm43265	RIKEN cDNA 4930428D20 gene	ncRNA	4.77763	6.23317	2.32778	131
ko_vs_input_peak_926	chr8	38404047	38404338	+	23	NA	intron (NM_145841, intron 1 of 7)	intron (NM_145841, intron 1 of 7)	-151990	NR_029884	723860		NR_029884	ENSMUSG00000065457	Mir383	Mirn383|mir-383|mmu-mir-383	microRNA 383	ncRNA	4.77763	6.23317	2.32778	76
ko_vs_input_peak_1033	chr9	116497151	116497440	+	23	NA	Intergenic	Intergenic	308115	NR_152204	100043817	Mm.404276	NR_152204		Gm4668	-	predicted gene 4668	ncRNA	4.77763	6.23317	2.32778	194
ko_vs_input_peak_743	chr5	73283884	73284117	+	23	NA	intron (NR_040687, intron 1 of 4)	Lx9|LINE|L1	184	NR_040687	72276	Mm.271215	NR_040687	ENSMUSG00000100175	1700025M24Rik	-	RIKEN cDNA 1700025M24 gene	ncRNA	4.77763	6.23317	2.32778	186
ko_vs_input_peak_956	chr8	108179411	108179786	+	23	NA	Intergenic	Intergenic	405079	NR_077224	109215	Mm.65282	NR_077224	ENSMUSG00000110613	Lncbate1	3010033K07Rik|Lnc-BATE1	brown adipose tissue enriched long non-coding RNA 1	ncRNA	4.77763	6.23317	2.32778	259
ko_vs_input_peak_418	chr16	71615054	71615305	+	23	NA	Intergenic	T-rich|Low_complexity|Low_complexity	365275	NR_040576	78221	Mm.399298	NR_040576	ENSMUSG00000116982	4930567J20Rik	-	RIKEN cDNA 4930567J20 gene	ncRNA	4.77763	6.23317	2.32778	130
ko_vs_input_peak_1002	chr9	50326966	50327216	+	23	NA	Intergenic	Intergenic	-93909	NR_131161	71873		NR_131161	ENSMUSG00000110916	2310003N18Rik	-	RIKEN cDNA 2310003N18 gene	ncRNA	4.77763	6.23317	2.32778	93
ko_vs_input_peak_982	chr9	12615600	12615889	+	23	NA	Intergenic	RMER17D2|LTR|ERVK	490111	NR_040755	78219	Mm.414868	NR_040755	ENSMUSG00000111830	4930568E12Rik	-	RIKEN cDNA 4930568E12 gene	ncRNA	4.77763	6.23317	2.32778	205
ko_vs_input_peak_81	chr1	188088174	188088464	+	23	NA	intron (NM_001357536, intron 4 of 7)	intron (NM_001357536, intron 4 of 7)	-79329	NR_038007	320272	Mm.446274	NR_038007	ENSMUSG00000103577	9330162B11Rik	-	RIKEN cDNA 9330162B11 gene	ncRNA	4.77763	6.23317	2.32778	138
ko_vs_input_peak_781	chr6	10523630	10523992	+	23	NA	Intergenic	Lx3_Mus|LINE|L1	450567	NR_033776	57866	Mm.4397	NR_033776		AA545190	-	EST AA545190	ncRNA	4.77763	6.23317	2.32778	200
ko_vs_input_peak_9	chr1	30066038	30066312	+	23	NA	Intergenic	Intergenic	72661	NR_157038	102633704		NR_157037		Gm31465	-	predicted gene, 31465	ncRNA	4.77763	6.23317	2.32778	112
ko_vs_input_peak_340	chr15	17662201	17662476	+	23	NA	Intergenic	RMER17A|LTR|ERVK	707289	NR_045711	70886	Mm.399021	NR_045711	ENSMUSG00000098150	4921515E04Rik	-	RIKEN cDNA 4921515E04 gene	ncRNA	4.77763	6.23317	2.32778	66
ko_vs_input_peak_132	chr10	118758484	118758869	+	23	NA	Intergenic	Intergenic	-42950	NR_155867	102636202	Mm.407006	NR_155867		Gm33337	-	predicted gene, 33337	ncRNA	4.77763	6.23317	2.32778	193
ko_vs_input_peak_35	chr1	97015655	97016021	+	23	NA	Intergenic	Intergenic	-18278	NR_120500	67854	Mm.263706	NM_026413	ENSMUSG00000045463	Slco6b1	1700022M03Rik	solute carrier organic anion transporter family, member 6b1	ncRNA	4.77763	6.23317	2.32778	222
ko_vs_input_peak_40	chr1	106481773	106482069	+	23	NA	Intergenic	Intergenic	64710	NR_106164	102466254		NR_106164	ENSMUSG00000098344	Mir3473f	Gm27846|mmu-mir-3473f	microRNA 3473f	ncRNA	4.77763	6.23317	2.32778	169
ko_vs_input_peak_829	chr6	111575752	111576005	+	23	NA	Intergenic	MER5B|DNA|hAT-Charlie	-634830	NR_027865	67336	Mm.378014	NR_027865	ENSMUSG00000100219	1700054K19Rik	-	RIKEN cDNA 1700054K19 gene	ncRNA	4.77763	6.23317	2.32778	56
ko_vs_input_peak_999	chr9	41436379	41436663	+	23	NA	intron (NR_131928, intron 3 of 4)	intron (NR_131928, intron 3 of 4)	-38372	NR_131931	73144	Mm.38166	NM_001033153	ENSMUSG00000074415	Mir100hg	2610203C20Rik|3110039I08Rik|AI848448|D230004N17Rik|D3Mgi9	Mir100 Mirlet7a-2 Mir125b-1 cluster host gene	ncRNA	4.77763	6.23317	2.32778	148
ko_vs_input_peak_42	chr1	108691443	108691697	+	23	NA	Intergenic	RMER3D-int|LTR|ERVK	774311	NR_102307	319596	Mm.136054	NR_102306	ENSMUSG00000100457	D830032E09Rik	-	RIKEN cDNA D830032E09 gene	ncRNA	4.77763	6.23317	2.32778	142
ko_vs_input_peak_516	chr19	16035478	16035763	+	23	NA	Intergenic	B3|SINE|B2	50545	NR_045355	100502653	Mm.149980	NR_045355	ENSMUSG00000097557	C130060C02Rik	-	RIKEN cDNA C130060C02 gene	ncRNA	4.77763	6.23317	2.32778	122
ko_vs_input_peak_613	chr3	17314639	17314915	+	23	NA	Intergenic	Lx2|LINE|L1	-475144	NR_033490	70441	Mm.458192	NR_033490	ENSMUSG00000100252	Mir124-2hg	100040120|2610100L16Rik|6430547I21Rik|A930005K07Rik|AW125202|Gm2612	Mir124-2 host gene (non-protein coding)	ncRNA	4.70372	6.11031	2.32778	138
ko_vs_input_peak_298	chr14	38557097	38557341	+	23	NA	intron (NM_001190188, intron 3 of 8)	IMPB_01|Satellite|Satellite	-341083	NR_045713	75170	Mm.372967	NR_045713	ENSMUSG00000093528	Nrg3os	4930529F24Rik	neuregulin 3, opposite strand	ncRNA	4.70372	6.11031	2.32778	32
ko_vs_input_peak_197	chr12	52321205	52321476	+	23	NA	Intergenic	Intergenic	159269	NR_136881	102638611	Mm.363799	NR_136881	ENSMUSG00000111982	Gm35135	-	predicted gene, 35135	ncRNA	4.70372	6.11031	2.32778	159
ko_vs_input_peak_287	chr14	25184438	25184746	+	23	NA	Intergenic	Intergenic	-41351	NR_045718	75862	Mm.109191	NR_045718	ENSMUSG00000114916	4930572O13Rik	-	RIKEN cDNA 4930572O13 gene	ncRNA	4.70372	6.11031	2.32778	157
ko_vs_input_peak_507	chr18	81910105	81910361	+	23	NA	Intergenic	MTB|LTR|ERVL-MaLR	81847	NR_039589	100628596		NR_039589	ENSMUSG00000093036	Mir5127	mmu-mir-5127|mu-mir-5127	microRNA 5127	ncRNA	4.70372	6.11031	2.32778	119
ko_vs_input_peak_414	chr16	67049852	67050111	+	23	NA	intron (NM_178721, intron 1 of 9)	RMER6A|LTR|ERVK	392863	NR_040512	75501	Mm.394300	NR_040512	ENSMUSG00000092599	1700010K23Rik	-	RIKEN cDNA 1700010K23 gene	ncRNA	4.70372	6.11031	2.32778	174
ko_vs_input_peak_614	chr3	17780141	17780479	+	23	NA	Intergenic	Intergenic	-9611	NR_033490	70441	Mm.458192	NR_033490	ENSMUSG00000100252	Mir124-2hg	100040120|2610100L16Rik|6430547I21Rik|A930005K07Rik|AW125202|Gm2612	Mir124-2 host gene (non-protein coding)	ncRNA	4.70372	6.11031	2.32778	158
ko_vs_input_peak_320	chr14	91101650	91101921	+	23	NA	Intergenic	L1Md_F2|LINE|L1	974894	NR_045712	74967	Mm.390704	NR_045712	ENSMUSG00000115001	4930474H20Rik	-	RIKEN cDNA 4930474H20 gene	ncRNA	4.70372	6.11031	2.32778	129
ko_vs_input_peak_422	chr16	86999194	86999446	+	23	NA	Intergenic	MT2B1|LTR|ERVL	129119	NR_153792	102635567	Mm.233725	NR_153792	ENSMUSG00000116979	Gm32865	-	predicted gene, 32865	ncRNA	4.70372	6.11031	2.32778	137
ko_vs_input_peak_47	chr1	113740583	113740848	+	23	NA	Intergenic	MTA_Mm|LTR|ERVL-MaLR	-1323797	NR_157044	102635484		NR_157044		Gm32810	Gm18406	predicted gene, 32810	ncRNA	4.70372	6.11031	2.32778	158
ko_vs_input_peak_394	chr16	24419772	24420045	+	23	NA	intron (NM_178665, intron 1 of 12)	B1_Mur2|SINE|Alu	-26253	NR_037954	68841	Mm.361995	NR_037954		Lppos	1110054M08Rik|AI481106	LIM domain containing preferred translocation partner in lipoma, opposite strand	ncRNA	4.70225	6.10786	2.32778	64
ko_vs_input_peak_947	chr8	87091841	87092299	+	23	NA	Intergenic	Intergenic	107780	NR_040697	100038706	Mm.334690	NR_040697	ENSMUSG00000099207	Gm10637	-	predicted gene 10637	ncRNA	4.6576	6.03423	2.32778	292
ko_vs_input_peak_330	chr14	107678038	107678401	+	23	NA	Intergenic	RLTR20C1_MM|LTR|ERVK	-1191699	NR_045938	73631	Mm.48862	NR_045938	ENSMUSG00000099794	1700128A07Rik	-	RIKEN cDNA 1700128A07 gene	ncRNA	4.61379	5.9624	2.32778	46
ko_vs_input_peak_795	chr6	35430931	35431253	+	23	NA	Intergenic	ID_B1|SINE|B4	100246	NR_040526	73409	Mm.69443	NR_040526	ENSMUSG00000107341	1700065J11Rik	-	RIKEN cDNA 1700065J11 gene	ncRNA	4.61379	5.9624	2.32778	211
ko_vs_input_peak_236	chr12	115295116	115295381	+	23	NA	Intergenic	Intergenic	400546	NR_105810	102465205		NR_105810	ENSMUSG00000098336	Mir6388	Gm27925|mmu-mir-6388	microRNA 6388	ncRNA	4.61379	5.9624	2.32778	121
ko_vs_input_peak_445	chr17	45817874	45818126	+	23	NA	Intergenic	Intergenic	63452	NR_152136	75154	Mm.399341	NR_152136		4930542M03Rik	-	RIKEN cDNA 4930542M03 gene	ncRNA	4.57079	5.89228	2.32778	58
ko_vs_input_peak_279	chr13	118503577	118503939	+	23	NA	Intergenic	Intergenic	-52410	NR_045982	75890	Mm.141235	NR_045982	ENSMUSG00000100727	1700003P14Rik	1700030O10Rik|4930584L06Rik	RIKEN cDNA 1700003P14 gene	ncRNA	4.54872	6.02512	2.32778	81
ko_vs_input_peak_659	chr3	143670890	143671157	+	21	NA	non-coding (NR_040405, exon 3 of 3)	non-coding (NR_040405, exon 3 of 3)	41120	NR_040405	621809	Mm.360134	NR_040405	ENSMUSG00000105279	Gm6260	EG621809	predicted gene 6260	ncRNA	4.40654	5.62753	2.16202	130
ko_vs_input_peak_202	chr12	63263218	63263530	+	22	NA	Intergenic	L1Md_F3|LINE|L1	575587	NR_131949	73309	Mm.276558	NR_131949		Spanxn4	1700047L15Rik	SPANX family, member N4	ncRNA	4.38774	5.77351	2.28881	198
ko_vs_input_peak_779	chr6	6330001	6330240	+	22	NA	intron (NR_136905, intron 3 of 3)	intron (NR_136905, intron 3 of 3)	81461	NR_136904	101056138	Mm.389085	NR_136904	ENSMUSG00000093482	Gm20619	-	predicted gene 20619	ncRNA	4.38774	5.77351	2.28881	122
ko_vs_input_peak_209	chr12	73419965	73420203	+	22	NA	Intergenic	L1Md_F2|LINE|L1	-10521	NR_046013	380765	Mm.490476	NR_046013	ENSMUSG00000056359	D830013O20Rik	Gm891	RIKEN cDNA D830013O20 gene	ncRNA	4.38774	5.77351	2.28881	12
ko_vs_input_peak_278	chr13	116729486	116729725	+	22	NA	Intergenic	L1Md_F2|LINE|L1	108573	NR_153406	74680	Mm.488118	NR_153406	ENSMUSG00000114290	4930435F18Rik	-	RIKEN cDNA 4930435F18 gene	ncRNA	4.38774	5.77351	2.28881	78
ko_vs_input_peak_1025	chr9	102153134	102153497	+	22	NA	intron (NM_173447, intron 3 of 15)	B4|SINE|B4	151660	NR_106163	102466241		NR_106163	ENSMUSG00000098521	Mir7243	Gm27363|mmu-mir-7243	microRNA 7243	ncRNA	4.38774	5.77351	2.28881	327
ko_vs_input_peak_840	chr6	147179246	147179477	+	22	NA	promoter-TSS (NR_033640)	promoter-TSS (NR_033640)	-880	NR_033640	100039641	Mm.170402	NR_033640	ENSMUSG00000085600	E330012B07Rik	Gm15768	RIKEN cDNA E330012B07 gene	ncRNA	4.38774	5.77351	2.28881	98
ko_vs_input_peak_958	chr8	113304754	113305037	+	22	NA	Intergenic	Intergenic	-212387	NR_110476	78048	Mm.252797	NR_110476		4930571O06Rik	-	RIKEN cDNA 4930571O06 gene	ncRNA	4.38774	5.77351	2.28881	80
ko_vs_input_peak_793	chr6	32511626	32511969	+	21	NA	intron (NR_040277, intron 1 of 1)	intron (NR_040277, intron 1 of 1)	656	NR_040277	319849	Mm.440860	NR_040277	ENSMUSG00000086763	Plxna4os1	B230378P21Rik	plexin A4, opposite strand 1	ncRNA	4.38684	5.59608	2.14105	126
ko_vs_input_peak_36	chr1	100912299	100912534	+	21	NA	Intergenic	Intergenic	-243352	NR_037989	100504525	Mm.87065	NR_037989	ENSMUSG00000100684	Gm20268	-	predicted gene, 20268	ncRNA	3.99716	5.61566	2.15988	2
ko_vs_input_peak_971	chr9	3003354	3003636	+	2275	NA	Intergenic	GSAT_MM|Satellite|Satellite	35248	NR_039546	100628572		NR_039546	ENSMUSG00000106183	Mir101c	mir-101c|mmu-mir-101c	microRNA 101c	ncRNA	2.96167	233.762	227.563	136
ko_vs_input_peak_976	chr9	3034874	3035268	+	1843	NA	Intergenic	GSAT_MM|Satellite|Satellite	3672	NR_039546	100628572		NR_039546	ENSMUSG00000106183	Mir101c	mir-101c|mmu-mir-101c	microRNA 101c	ncRNA	2.95211	190.467	184.354	218
ko_vs_input_peak_972	chr9	3018381	3018689	+	656	NA	Intergenic	GSAT_MM|Satellite|Satellite	20208	NR_039546	100628572		NR_039546	ENSMUSG00000106183	Mir101c	mir-101c|mmu-mir-101c	microRNA 101c	ncRNA	2.56606	71.4355	65.6085	188
ko_vs_input_peak_974	chr9	3025545	3025957	+	1271	NA	Intergenic	GSAT_MM|Satellite|Satellite	12992	NR_039546	100628572		NR_039546	ENSMUSG00000106183	Mir101c	mir-101c|mmu-mir-101c	microRNA 101c	ncRNA	2.47122	133.174	127.164	278
ko_vs_input_peak_970	chr9	3001177	3001515	+	2663	NA	Intergenic	GSAT_MM|Satellite|Satellite	37397	NR_039546	100628572		NR_039546	ENSMUSG00000106183	Mir101c	mir-101c|mmu-mir-101c	microRNA 101c	ncRNA	2.10214	272.592	266.336	223
ko_vs_input_peak_973	chr9	3024068	3024581	+	10299	NA	Intergenic	GSAT_MM|Satellite|Satellite	14419	NR_039546	100628572		NR_039546	ENSMUSG00000106183	Mir101c	mir-101c|mmu-mir-101c	microRNA 101c	ncRNA	1.97968	1036.77	1029.96	431
ko_vs_input_peak_975	chr9	3032170	3032749	+	246	NA	Intergenic	GSAT_MM|Satellite|Satellite	6284	NR_039546	100628572		NR_039546	ENSMUSG00000106183	Mir101c	mir-101c|mmu-mir-101c	microRNA 101c	ncRNA	1.94985	30.1807	24.6205	301
ko_vs_input_peak_969	chr9	3000343	3000629	+	7436	NA	Intergenic	GSAT_MM|Satellite|Satellite	38257	NR_039546	100628572		NR_039546	ENSMUSG00000106183	Mir101c	mir-101c|mmu-mir-101c	microRNA 101c	ncRNA	1.81986	750.149	743.601	178
ko_vs_input_peak_754	chr5	115373345	115373579	+	30	NA	Intergenic	Intergenic	-13339	NR_163911									5.37483	7.36188	3.04996	106
ko_vs_input_peak_95	chr10	46783527	46783976	+	48	NA	Intergenic	Intergenic	539003	NR_028274	100302593		NR_028274	ENSMUSG00000095118	Snord14d	Gm23710	small nucleolar RNA, C/D box 14D	snoRNA	6.56923	9.75047	4.89048	388
ko_vs_input_peak_315	chr14	75862425	75862664	+	30	NA	Intergenic	ORR1E|LTR|ERVL-MaLR	14621	NR_028481	100303751	Mm.484707	NR_028481	ENSMUSG00000065147	Snora31	MBI-161	small nucleolar RNA, H/ACA box 31	snoRNA	5.29169	7.22254	3.04996	112
ko_vs_input_peak_96	chr10	47339673	47339943	+	23	NA	Intergenic	L1Md_F2|LINE|L1	1095060	NR_028274	100302593		NR_028274	ENSMUSG00000095118	Snord14d	Gm23710	small nucleolar RNA, C/D box 14D	snoRNA	4.77763	6.23317	2.32778	169
ko_vs_input_peak_440	chr17	39846459	39846839	+	388	NA	non-coding (NR_046233, exon 1 of 1)	non-coding (NR_046233, exon 1 of 1)	3652	NR_046233	100861531		NR_046233		Rn45s	-	45S pre-ribosomal RNA	rRNA	1.87709	44.5315	38.8413	59
ko_vs_input_peak_441	chr17	39847719	39848033	+	257	NA	non-coding (NR_046233, exon 1 of 1)	non-coding (NR_046233, exon 1 of 1)	4879	NR_046233	100861531		NR_046233		Rn45s	-	45S pre-ribosomal RNA	rRNA	1.42359	31.3235	25.7501	263
ko_vs_input_peak_312	chr14	72998740	72999106	+	84	NA	Intergenic	(TG)n|Simple_repeat|Simple_repeat	-26680	NR_027860	668489	Mm.158324	NR_027860		Gm9199	EG668489	glycine cleavage system protein H (aminomethyl carrier) pseudogene	pseudo	8.36084	13.6079	8.40429	221
ko_vs_input_peak_135	chr10	124189059	124189316	+	59	NA	Intergenic	(GA)n|Simple_repeat|Simple_repeat	-279887	NR_028310	75030	Mm.159403	NR_028310	ENSMUSG00000112364	4930503E24Rik	-	eukaryotic translation initiation factor 3, subunit I pseudogene	pseudo	7.16644	11.0026	5.98634	112
ko_vs_input_peak_1047	chrX	156945895	156946127	+	48	NA	Intergenic	Intergenic	406528	NR_033598	74941	Mm.484588	NR_033598		4930503H13Rik	-	gem (nuclear organelle) associated protein 8 pseudogene	pseudo	6.56923	9.75047	4.89048	20
ko_vs_input_peak_107	chr10	71901146	71901397	+	48	NA	Intergenic	Tigger2b|DNA|TcMar-Tigger	79434	NR_003644	108950	Mm.212793	NM_175390		1700049L16Rik	-	hematological and neurological expressed 1-like pseudogene	pseudo	6.46762	9.57809	4.86671	142
ko_vs_input_peak_916	chr8	20870118	20870459	+	39	NA	Intergenic	Intergenic	-6211	NR_002880	654455	Mm.424927	NR_002880		Gm21944	Defb48-ps	defensin beta 48 pseudogene	pseudo	5.97203	8.53571	3.90071	331
ko_vs_input_peak_401	chr16	42959516	42959748	+	39	NA	intron (NM_001285805, intron 1 of 10)	Lx6|LINE|L1	4052	NR_002445	170658	Mm.375824	NR_002445		BC002163	-	NADH dehydrogenase Fe-S protein 5 pseudogene	pseudo	5.97203	8.53571	3.90071	4
ko_vs_input_peak_283	chr14	17149002	17149283	+	39	NA	Intergenic	ID4|SINE|ID	43584	NR_144493	100417973		NR_144493		Pou5f1-rs6	Gm18927|Oct4P3|Otf3-rs6|Otf3f	POU domain, class 5, transcription factor 1, related sequence 6	pseudo	5.97203	8.53571	3.90071	61
ko_vs_input_peak_506	chr18	80545863	80546119	+	34	NA	Intergenic	(TCTG)n|Simple_repeat|Simple_repeat	-1445	NR_028424	100039348	Mm.254722	NR_028424	ENSMUSG00000118319	Gm2176	A430076E10Rik	glucosamine-6-phosphate deaminase 1 pseudogene	pseudo	5.53303	7.807	3.46585	197
ko_vs_input_peak_723	chr4	146068233	146068467	+	32	NA	non-coding (NR_030771, exon 1 of 1)	non-coding (NR_030771, exon 1 of 1)	826	NR_030771	627585	Mm.424988	NM_001039233		Gm13034	-	SWI/SNF related, matrix associated, actin dependent regulator of chromatin, subfamily a, member 5 pseudogene	pseudo	5.41096	7.60901	3.28701	123
ko_vs_input_peak_921	chr8	28239357	28239690	+	30	NA	Intergenic	Intergenic	-154670	NR_033590	666422	Mm.484413	NR_033590	ENSMUSG00000110372	Gm8096	EG666422	3-phosphoglycerate dehydrogenase pseudogene	pseudo	5.37483	7.36188	3.04996	19
ko_vs_input_peak_870	chr7	73704411	73704705	+	30	NA	Intergenic	B3A|SINE|B2	-17995	NR_033604	244061	Mm.484605	NR_033604	ENSMUSG00000108337	Gm4971	EG244061	Smad nuclear interacting protein 1 pseudogene	pseudo	5.37483	7.36188	3.04996	183
ko_vs_input_peak_146	chr11	27672944	27673251	+	30	NA	Intergenic	MERVL_2A-int|LTR|ERVL	887989	NR_002890	654472	Mm.347777	NR_002890		Gm12070	-	glyceraldehyde-3-phosphate dehydrogenase pseudogene	pseudo	5.37483	7.36188	3.04996	57
ko_vs_input_peak_281	chr14	9907561	9907905	+	30	NA	intron (NM_001308286, intron 2 of 6)	intron (NM_001308286, intron 2 of 6)	23638	NR_030680	100042415	Mm.235938	NR_030680	ENSMUSG00000089686	Mnd1-ps	Gm3833	Mnd1 retrotransposed pseudogene	pseudo	5.37483	7.36188	3.04996	280
ko_vs_input_peak_136	chr10	124225493	124225757	+	30	NA	Intergenic	RSINE1|SINE|B4	-243449	NR_028310	75030	Mm.159403	NR_028310	ENSMUSG00000112364	4930503E24Rik	-	eukaryotic translation initiation factor 3, subunit I pseudogene	pseudo	5.37483	7.36188	3.04996	32
ko_vs_input_peak_1008	chr9	62860889	62861189	+	30	NA	intron (NM_001102468, intron 2 of 3)	intron (NM_001102468, intron 2 of 3)	985	NR_003965	677044	Mm.422004	NR_003965	ENSMUSG00000074250	Gm10653	-	ribsomal protein S2 pseudogene	pseudo	5.37483	7.36188	3.04996	159
ko_vs_input_peak_91	chr10	26562515	26562773	+	30	NA	Intergenic	Intergenic	112007	NR_033633	667572	Mm.482728	NR_033633	ENSMUSG00000098179	Gm8709	EG667572	glyceraldehyde-3-phosphate dehydrogenase pseudogene	pseudo	5.37483	7.36188	3.04996	171
ko_vs_input_peak_393	chr16	22356550	22356825	+	30	NA	Intergenic	Intergenic	61699	NR_153764	100043507		NR_153764		Gng5-ps	Gm15776	G protein subunit gamma 5, pseudogene	pseudo	5.29169	7.22254	3.04996	207
ko_vs_input_peak_14	chr1	37493932	37494248	+	30	NA	intron (NM_173870, intron 4 of 15)	intron (NM_173870, intron 4 of 15)	-5485	NR_024017	77633	Mm.483177	NR_024017	ENSMUSG00000103948	4930594C11Rik	-	G1 to S phase transition pseudogene	pseudo	5.29169	7.22254	3.04996	226
ko_vs_input_peak_819	chr6	96494774	96495021	+	30	NA	intron (NM_182808, intron 2 of 4)	RLTR11A2|LTR|ERVK	-328692	NR_003643	78482	Mm.391486	NM_030107	ENSMUSG00000072878	1700123L14Rik	Npap60|Nup50	nucleoporin 50 pseudogene	pseudo	5.29169	7.22254	3.04996	8
ko_vs_input_peak_134	chr10	123976455	123976830	+	23	NA	Intergenic	B4A|SINE|B4	-492432	NR_028310	75030	Mm.159403	NR_028310	ENSMUSG00000112364	4930503E24Rik	-	eukaryotic translation initiation factor 3, subunit I pseudogene	pseudo	4.77763	6.23317	2.32778	286
ko_vs_input_peak_434	chr17	22816327	22816637	+	23	NA	intron (NR_030709, intron 1 of 4)	intron (NR_030709, intron 1 of 4)	1265	NR_030709	100042679	Mm.484007	NR_030709		Gm16386	EG545191|Gm21017	zinc finger protein 946 pseudogene	pseudo	4.77763	6.23317	2.32778	64
ko_vs_input_peak_108	chr10	72123144	72123544	+	23	NA	Intergenic	RLTR13C1|LTR|ERVK	-142639	NR_003644	108950	Mm.212793	NM_175390		1700049L16Rik	-	hematological and neurological expressed 1-like pseudogene	pseudo	4.77763	6.23317	2.32778	229
ko_vs_input_peak_77	chr1	176875062	176875358	+	23	NA	intron (NR_151682, intron 12 of 16)	(T)n|Simple_repeat|Simple_repeat	-39077	NR_037996	15365	Mm.441435	NR_037996		Hmga2-ps1	EG666235|Gm7996|Hmgic-ps1|[y]i-c	high mobility group AT-hook 2, pseudogene 1	pseudo	4.70372	6.11031	2.32778	136
ko_vs_input_peak_820	chr6	96514653	96514984	+	22	NA	intron (NM_182808, intron 2 of 4)	intron (NM_182808, intron 2 of 4)	-348613	NR_003643	78482	Mm.391486	NM_030107	ENSMUSG00000072878	1700123L14Rik	Npap60|Nup50	nucleoporin 50 pseudogene	pseudo	4.38774	5.77351	2.28881	18

## Sheet: wt_vs_input
PeakID	Chr	Start	End	Strand	Peak Score	Focus Ratio/Region Size	Annotation	Detailed Annotation	Distance to TSS	Nearest PromoterID	Entrez ID	Nearest Unigene	Nearest Refseq	Nearest Ensembl	Gene Name	Gene Alias	Gene Description	Gene Type	fold_change	pvalue	qvalue	distance2peak
wt_vs_input_peak_377	chr2	98666575	98667285	+	42839	NA	Intergenic	GSAT_MM|Satellite|Satellite	1199273	NM_001363049	241568	Mm.241682	NM_178725	ENSMUSG00000050587	Lrrc4c	6430556C10Rik|NGL-1	leucine rich repeat containing 4C	protein-coding	2.72495	4293.35	4283.91	571
wt_vs_input_peak_631	chr9	3024062	3024597	+	17452	NA	Intergenic	GSAT_MM|Satellite|Satellite	14414	NR_039546	100628572		NR_039546	ENSMUSG00000106183	Mir101c	mir-101c|mmu-mir-101c	microRNA 101c	ncRNA	2.91605	1752.16	1745.23	442
wt_vs_input_peak_628	chr9	3000348	3000634	+	7890	NA	Intergenic	GSAT_MM|Satellite|Satellite	38252	NR_039546	100628572		NR_039546	ENSMUSG00000106183	Mir101c	mir-101c|mmu-mir-101c	microRNA 101c	ncRNA	2.20372	795.631	789.045	171
wt_vs_input_peak_277	chr17	4626167	4626592	+	7345	NA	Intergenic	(CACTC)n|Simple_repeat|Simple_repeat	-8601	NR_130984	75117	Mm.429393	NR_130984	ENSMUSG00000116767	4930517M08Rik	-	RIKEN cDNA 4930517M08 gene	ncRNA	40.5832	741.102	734.54	173
wt_vs_input_peak_630	chr9	3003350	3003637	+	1349	NA	Intergenic	GSAT_MM|Satellite|Satellite	35250	NR_039546	100628572		NR_039546	ENSMUSG00000106183	Mir101c	mir-101c|mmu-mir-101c	microRNA 101c	ncRNA	3.08093	141.065	134.973	152
wt_vs_input_peak_629	chr9	3001168	3001517	+	1060	NA	Intergenic	GSAT_MM|Satellite|Satellite	37401	NR_039546	100628572		NR_039546	ENSMUSG00000106183	Mir101c	mir-101c|mmu-mir-101c	microRNA 101c	ncRNA	1.89859	112.109	106.091	233
wt_vs_input_peak_320	chr18	65427478	65427798	+	710	NA	intron (NR_105742, intron 3 of 6)	7SLRNA|srpRNA|srpRNA	-3352	NM_001365019	240354	Mm.132613	NM_172833	ENSMUSG00000032688	Malt1	A630046N12|D430033E09Rik|Pcasp1	MALT1 paracaspase	protein-coding	15.3656	76.9333	71.0008	33
wt_vs_input_peak_632	chr9	3025544	3025954	+	620	NA	Intergenic	GSAT_MM|Satellite|Satellite	12994	NR_039546	100628572		NR_039546	ENSMUSG00000106183	Mir101c	mir-101c|mmu-mir-101c	microRNA 101c	ncRNA	2.41095	67.946	62.0363	268
wt_vs_input_peak_634	chr9	3034879	3035266	+	554	NA	Intergenic	GSAT_MM|Satellite|Satellite	3671	NR_039546	100628572		NR_039546	ENSMUSG00000106183	Mir101c	mir-101c|mmu-mir-101c	microRNA 101c	ncRNA	2.30336	61.3166	55.4321	115
wt_vs_input_peak_376	chr2	98662250	98662743	+	495	NA	Intergenic	GSAT_MM|Satellite|Satellite	1194839	NM_001363049	241568	Mm.241682	NM_178725	ENSMUSG00000050587	Lrrc4c	6430556C10Rik|NGL-1	leucine rich repeat containing 4C	protein-coding	1.4143	55.3674	49.5042	398
wt_vs_input_peak_510	chr5	149247962	149248241	+	378	NA	Intergenic	7SLRNA|srpRNA|srpRNA	-16903	NM_009663	11690	Mm.19844	NM_009663	ENSMUSG00000060063	Alox5ap	Flap	arachidonate 5-lipoxygenase activating protein	protein-coding	11.5423	43.6977	37.8961	17
wt_vs_input_peak_305	chr18	25414428	25414757	+	297	NA	intron (NM_001033532, intron 9 of 10)	L1Md_F2|LINE|L1	245572	NM_001033532	225289	Mm.391081	NM_001033532	ENSMUSG00000033632	AW554918	4921538P22|AI461742|Kiaa1328|mKIAA1328	expressed sequence AW554918	protein-coding	14.5796	35.4841	29.7494	309
wt_vs_input_peak_546	chr6	125876913	125877174	+	255	NA	intron (NM_001364563, intron 12 of 23)	(CACTC)n|Simple_repeat|Simple_repeat	165855	NM_001364563	243634	Mm.333398	NM_153589	ENSMUSG00000038115	Ano2	BC033409|Tmem16b	anoctamin 2	protein-coding	10.5229	31.2035	25.5113	45
wt_vs_input_peak_78	chr10	70194849	70195261	+	222	NA	Intergenic	(TC)n|Simple_repeat|Simple_repeat	-9609	NM_001304739	69563	Mm.64672	NM_001304739	ENSMUSG00000019933	Mrln	2310015B20Rik|Linc-RAM|Mln	myoregulin	protein-coding	13.1677	27.8993	22.2423	385
wt_vs_input_peak_260	chr16	48822370	48822816	+	217	NA	Intergenic	Intergenic	5737	NM_023881	57263	Mm.21123	NM_023881	ENSMUSG00000022650	Retnlb	9030012B21Rik|Fizz2|RELMbeta|Relmb|Xcp3	resistin like beta	protein-coding	14.6853	27.3638	21.7146	278
wt_vs_input_peak_594	chr7	141298008	141298427	+	149	NA	intron (NM_001282073, intron 11 of 11)	intron (NM_001282073, intron 11 of 11)	6199	NM_007878	13491	Mm.41075	NM_007878	ENSMUSG00000025496	Drd4	AW125663|D4R|Drd-4	dopamine receptor D4	protein-coding	8.54699	20.4364	14.9069	11
wt_vs_input_peak_285	chr17	39846484	39846823	+	143	NA	non-coding (NR_046233, exon 1 of 1)	non-coding (NR_046233, exon 1 of 1)	3656	NR_046233	100861531		NR_046233		Rn45s	-	45S pre-ribosomal RNA	rRNA	1.79655	19.8294	14.311	30
wt_vs_input_peak_373	chr2	91584695	91584981	+	143	NA	intron (NM_029437, intron 23 of 42)	B1_Mus2|SINE|Alu	-11243	NR_028553	100217458		NR_028553	ENSMUSG00000077221	Snord67	MBII-166	small nucleolar RNA, C/D box 67	snoRNA	10.6645	19.9038	14.3816	15
wt_vs_input_peak_286	chr17	39847719	39848033	+	119	NA	non-coding (NR_046233, exon 1 of 1)	non-coding (NR_046233, exon 1 of 1)	4879	NR_046233	100861531		NR_046233		Rn45s	-	45S pre-ribosomal RNA	rRNA	1.4281	17.3723	11.9069	264
wt_vs_input_peak_207	chr14	54456235	54456809	+	118	NA	Intergenic	RLTR31D_MM|LTR|ERVK	-7625	NM_022993	65107	Mm.472719	NM_022993	ENSMUSG00000022175	Lrp10	Lrp9	low-density lipoprotein receptor-related protein 10	protein-coding	10.2797	17.2666	11.8018	235
wt_vs_input_peak_663	chr9	92431665	92431942	+	118	NA	Intergenic	C-rich|Low_complexity|Low_complexity	-25575	NM_178711	235527	Mm.55289	NM_178711	ENSMUSG00000032377	Plscr4	AV245873	phospholipid scramblase 4	protein-coding	10.2797	17.2666	11.8018	37
wt_vs_input_peak_516	chr6	25738190	25738492	+	102	NA	Intergenic	Intergenic	-48361	NM_010338	14763	Mm.409670	NM_010338	ENSMUSG00000039904	Gpr37	AI848630|Pael-R	G protein-coupled receptor 37	protein-coding	9.54544	15.6784	10.2581	215
wt_vs_input_peak_552	chr6	137021944	137022350	+	102	NA	Intergenic	Intergenic	67624	NM_023898	78600	Mm.290622	NM_023898	ENSMUSG00000064330	Pde6h	A930033D18Rik|PDEgamma	phosphodiesterase 6H, cGMP-specific, cone, gamma	protein-coding	9.54544	15.6784	10.2581	170
wt_vs_input_peak_514	chr6	20261515	20261968	+	102	NA	Intergenic	L1_Mus1|LINE|L1	706399	NR_105789	102465192		NR_105789	ENSMUSG00000099149	Mir6370	Gm27480|mmu-mir-6370	microRNA 6370	ncRNA	9.54544	15.6784	10.2581	123
wt_vs_input_peak_642	chr9	19400435	19400717	+	102	NA	Intergenic	Intergenic	-24697	NM_146525	258518	Mm.271431	NM_146525	ENSMUSG00000059821	Olfr847	MOR149-2	olfactory receptor 847	protein-coding	9.54544	15.6784	10.2581	66
wt_vs_input_peak_338	chr19	26287026	26287497	+	102	NA	Intergenic	Intergenic	-317899	NM_011416	67155	Mm.491146	NM_011416	ENSMUSG00000024921	Smarca2	2610209L14Rik|SNF2alpha|Snf2l2|brahma|brm	SWI/SNF related, matrix associated, actin dependent regulator of chromatin, subfamily a, member 2	protein-coding	9.54544	15.6784	10.2581	53
wt_vs_input_peak_673	chr9	121148007	121148470	+	102	NA	intron (NM_177589, intron 27 of 36)	RLTR17B_Mm|LTR|ERVK	128934	NM_177589	209012	Mm.371804	NM_177589	ENSMUSG00000040936	Ulk4	4932415A06Rik|A730098P15	unc-51-like kinase 4	protein-coding	9.54544	15.6784	10.2581	382
wt_vs_input_peak_486	chr5	66896346	66896899	+	98	NA	intron (NM_001368863, intron 3 of 25)	GA-rich|Low_complexity|Low_complexity	39153	NM_001368863	77569	Mm.374778	NM_001001980	ENSMUSG00000037736	Limch1	3732412D22Rik|mKIAA1102	LIM and calponin homology domains 1	protein-coding	9.30465	15.1679	9.80173	164
wt_vs_input_peak_263	chr16	62833542	62833920	+	87	NA	intron (NM_026577, intron 1 of 9)	(CA)n|Simple_repeat|Simple_repeat	13309	NM_026577	68146	Mm.96833	NM_026577	ENSMUSG00000022911	Arl13b	A530097K21Rik|A930014M17Rik|Arl2l1|C530009C10Rik|hnn	ADP-ribosylation factor-like 13B	protein-coding	8.81118	14.1221	8.7824	279
wt_vs_input_peak_395	chr3	6957808	6958093	+	87	NA	Intergenic	Intergenic	-337507	NM_027048	69347	Mm.45822	NM_027048	ENSMUSG00000069118	1700008P02Rik	-	RIKEN cDNA 1700008P02 gene	protein-coding	8.81118	14.1221	8.7824	140
wt_vs_input_peak_511	chr5	151501809	151502140	+	87	NA	Intergenic	MusHAL1|LINE|L1	84950	NM_001102582	632671	Mm.469837	NM_001102582	ENSMUSG00000091794	Vmn2r18	EG632671|Vn2r18	vomeronasal 2, receptor 18	protein-coding	8.81118	14.1221	8.7824	238
wt_vs_input_peak_202	chr14	31848081	31848424	+	87	NA	Intergenic	Intergenic	-17837	NM_001024604	105522	Mm.37660	NM_001024604	ENSMUSG00000014496	Ankrd28	AI465466|AI604979|E430019N21Rik|mKIAA0379	ankyrin repeat domain 28	protein-coding	8.75482	14.0009	8.71842	55
wt_vs_input_peak_568	chr7	44738453	44739109	+	87	NA	intron (NM_001289836, intron 3 of 4)	intron (NM_001289836, intron 3 of 4)	9568	NM_001289838	243963	Mm.382935	NM_178734	ENSMUSG00000048012	Zfp473	D030014N22Rik|Znf473|zfp-100	zinc finger protein 473	protein-coding	8.65378	14.1187	8.7824	639
wt_vs_input_peak_636	chr9	5328365	5328723	+	87	NA	intron (NM_007609, intron 7 of 8)	intron (NM_007609, intron 7 of 8)	-16932	NM_009808	12364	Mm.42163	NM_009808	ENSMUSG00000025887	Casp12	-	caspase 12	protein-coding	8.81118	14.1221	8.7824	190
wt_vs_input_peak_645	chr9	29697600	29698013	+	83	NA	intron (NM_001357597, intron 1 of 8)	intron (NM_001357597, intron 1 of 8)	265463	NM_001357598	235106	Mm.283138	NM_172290	ENSMUSG00000059974	Ntm	6230410L23Rik|B230210G24Rik|Hnt|Igdcc2|R75390	neurotrimin	protein-coding	8.52329	13.6412	8.3667	396
wt_vs_input_peak_231	chr15	17213538	17213945	+	73	NA	Intergenic	Lx7|LINE|L1	484826	NM_009869	12565	Mm.439758	NM_009869	ENSMUSG00000025370	Cdh9	-	cadherin 9	protein-coding	8.07691	12.6005	7.35562	342
wt_vs_input_peak_58	chr10	14956765	14957034	+	73	NA	Intergenic	Lx8|LINE|L1	196952	NM_008703	18101	Mm.487342	NM_008703	ENSMUSG00000019865	Nmbr	BB182387	neuromedin B receptor	protein-coding	8.07691	12.6005	7.35562	8
wt_vs_input_peak_265	chr16	67190294	67190621	+	73	NA	intron (NM_178721, intron 1 of 9)	intron (NM_178721, intron 1 of 9)	430451	NM_001347247	239857	Mm.394300	NM_178721	ENSMUSG00000064115	Cadm2	2900078E11Rik|9330131D06|A830029E02Rik|Igdf4d|Igsf4d|NECL3|SynCAM 2|SynCAM2	cell adhesion molecule 2	protein-coding	8.07691	12.6005	7.35562	195
wt_vs_input_peak_112	chr11	56632698	56633063	+	73	NA	Intergenic	Intergenic	-378738	NM_001113325	14799	Mm.4920	NM_008165	ENSMUSG00000020524	Gria1	2900051M01Rik|Glr-1|Glr1|GluA1|GluR-A|GluRA|Glur-1|Glur1|HIPA1|gluR-K1	glutamate receptor, ionotropic, AMPA1 (alpha 1)	protein-coding	8.07691	12.6005	7.35562	352
wt_vs_input_peak_233	chr15	20491167	20491462	+	73	NA	Intergenic	Lx10|LINE|L1	175436	NM_022816	64833	Mm.352763	NM_022816	ENSMUSG00000047565	Acot10	Acate3|MT-ACT48|p48	acyl-CoA thioesterase 10	protein-coding	8.07691	12.6005	7.35562	208
wt_vs_input_peak_38	chr1	158382869	158383161	+	73	NA	intron (NM_007495, intron 1 of 22)	B1_Mus1|SINE|Alu	20711	NM_001205204	11899	Mm.329586	NM_007495	ENSMUSG00000026587	Astn1	Astn|GC14|mKIAA0289	astrotactin 1	protein-coding	8.07691	12.6005	7.35562	268
wt_vs_input_peak_334	chr19	13813085	13813354	+	73	NA	Intergenic	Intergenic	2369	NM_146796	258792	Mm.377693	NM_146796	ENSMUSG00000045395	Olfr1499	MOR211-2	olfactory receptor 1499	protein-coding	8.07691	12.6005	7.35562	105
wt_vs_input_peak_611	chr8	42305272	42305639	+	73	NA	Intergenic	Lx9|LINE|L1	478188	NR_045497	69966	Mm.416903	NR_045497	ENSMUSG00000102046	2810404M03Rik	-	RIKEN cDNA 2810404M03 gene	ncRNA	8.07691	12.6005	7.35562	343
wt_vs_input_peak_507	chr5	144074434	144074841	+	73	NA	Intergenic	MTE2b|LTR|ERVL-MaLR	-24028	NM_033039	18261	Mm.270533	NM_033039	ENSMUSG00000029618	Ocm	-	oncomodulin	protein-coding	8.07691	12.6005	7.35562	196
wt_vs_input_peak_194	chr13	109984058	109984339	+	73	NA	Intergenic	Intergenic	80389	NR_035442	100316683		NR_035442	ENSMUSG00000084651	Mir1904	Mirn1904|mmu-mir-1904	microRNA 1904	ncRNA	8.07691	12.6005	7.35562	101
wt_vs_input_peak_439	chr4	57145641	57146017	+	73	NA	Intergenic	Intergenic	-2673	NM_019427	54357	Mm.28217	NM_019427	ENSMUSG00000028434	Epb41l4b	6430543G08Rik|AA589614|AU021054|BB007528|D4Ertd346e|Ehm2|Epb4.1l4b|Lulu2	erythrocyte membrane protein band 4.1 like 4b	protein-coding	8.07691	12.6005	7.35562	220
wt_vs_input_peak_53	chr10	6874396	6874736	+	73	NA	intron (NM_001304950, intron 3 of 4)	intron (NM_001304950, intron 3 of 4)	85990	NM_001039652	18390	Mm.438000	NM_011013	ENSMUSG00000000766	Oprm1	M-OR-1|MOP-R|MOR-1|MOR-1O|Oprm|mor|muOR	opioid receptor, mu 1	protein-coding	8.07691	12.6005	7.35562	84
wt_vs_input_peak_421	chr3	132948939	132949200	+	73	NA	intron (NM_001029836, intron 1 of 11)	intron (NM_001029836, intron 1 of 11)	745	NM_001287103	114249	Mm.279310	NM_033525	ENSMUSG00000040998	Npnt	1110009H02Rik|AA682063|AI314031|Nctn|POEM	nephronectin	protein-coding	8.07691	12.6005	7.35562	242
wt_vs_input_peak_272	chr16	91749438	91749721	+	73	NA	intron (NM_001110275, intron 1 of 28)	intron (NM_001110275, intron 1 of 28)	20208	NM_010587	16443	Mm.40546	NM_010587	ENSMUSG00000022957	Itsn1	AA517634|AA545208|AI316805|AI839402|AI848451|Ehsh1|Ese1|Itsn|Sh3p17	intersectin 1 (SH3 domain protein 1A)	protein-coding	8.07691	12.6005	7.35562	136
wt_vs_input_peak_500	chr5	119678829	119679089	+	73	NA	intron (NM_011535, intron 6 of 7)	intron (NM_011535, intron 6 of 7)	7726	NM_011535	21386	Mm.219139	NM_011535	ENSMUSG00000018604	Tbx3	D5Ertd189e	T-box 3	protein-coding	8.07691	12.6005	7.35562	104
wt_vs_input_peak_419	chr3	123851675	123852050	+	73	NA	Intergenic	Lx5|LINE|L1	-161010	NR_121616	83398	Mm.443908	NM_031186	ENSMUSG00000027977	Ndst3	4921531K01Rik|4930511P15Rik|N-HSST 3|NDST-3	N-deacetylase/N-sulfotransferase (heparan glucosaminyl) 3	protein-coding	8.07691	12.6005	7.35562	265
wt_vs_input_peak_33	chr1	139498566	139498977	+	73	NA	Intergenic	Lx8|LINE|L1	-2936	NM_031164	14060	Mm.30105	NM_031164	ENSMUSG00000026368	F13b	Cf-13b|Cf13b	coagulation factor XIII, beta subunit	protein-coding	8.07691	12.6005	7.35562	267
wt_vs_input_peak_40	chr1	160701807	160702107	+	73	NA	intron (NM_013862, intron 9 of 20)	intron (NM_013862, intron 9 of 20)	90981	NM_013862	29809	Mm.25833	NM_013862	ENSMUSG00000026721	Rabgap1l	5830411O09Rik|8430421H08Rik|9630005B12Rik|AW049894|HHL|Hh1|mKIAA0471	RAB GTPase activating protein 1-like	protein-coding	8.07691	12.6005	7.35562	214
wt_vs_input_peak_582	chr7	90221436	90221711	+	71	NA	Intergenic	B3A|SINE|B2	43859	NM_029256	75338	Mm.487222	NM_029256	ENSMUSG00000030617	Ccdc83	4930549K11Rik|4930554C01Rik|4932423M01Rik	coiled-coil domain containing 83	protein-coding	7.84553	12.2056	7.10975	96
wt_vs_input_peak_420	chr3	128446672	128446935	+	71	NA	Intergenic	RSINE1|SINE|B4	-215198	NR_045704	402774	Mm.209170	NR_045704	ENSMUSG00000105816	D030025E07Rik	-	RIKEN cDNA D030025E07 gene	ncRNA	7.84553	12.2056	7.10975	162
wt_vs_input_peak_661	chr9	89974012	89974356	+	71	NA	intron (NM_011245, intron 8 of 26)	intron (NM_011245, intron 8 of 26)	64409	NM_001357743	19417	Mm.44561	NM_011245	ENSMUSG00000032356	Rasgrf1	AI844718|CDC25|CDC25Mm|Gnrp|Grf1|Grfbeta|P190-A|Ras-GRF1|p190|p190RhoGEF	RAS protein-specific guanine nucleotide-releasing factor 1	protein-coding	7.89811	12.2222	7.12478	245
wt_vs_input_peak_533	chr6	88936024	88936371	+	70	NA	Intergenic	Intergenic	33946	NM_011906	24100	Mm.284480	NM_011906	ENSMUSG00000002871	Tpra1	40kDa|Gpr175|Tpra40	transmembrane protein, adipocyte asscociated 1	protein-coding	7.84838	12.1195	7.0373	87
wt_vs_input_peak_126	chr11	88749966	88750304	+	70	NA	Intergenic	B1_Mur3|SINE|Alu	31492	NR_038058	193280	Mm.396842	NR_038058		C030037D09Rik	9330160M04	RIKEN cDNA C030037D09 gene	ncRNA	7.87317	12.1706	7.07961	205
wt_vs_input_peak_617	chr8	71816621	71817018	+	68	NA	Intergenic	ERVB4_2-I_MM-int|LTR|ERVK	-65249	NM_145624	236193	Mm.290790	NM_145624	ENSMUSG00000056019	Zfp709	BC021921|GIOT-4|HIT-40	zinc finger protein 709	protein-coding	6.89827	11.9326	6.85952	140
wt_vs_input_peak_393	chr2	179861819	179862086	+	66	NA	intron (NM_009867, intron 7 of 15)	CT-rich|Low_complexity|Low_complexity	114694	NM_001081092	228980	Mm.235542	NM_001081092	ENSMUSG00000039117	Taf4	135kDa|AI450312|TAFII130|TAFII135|Taf2c1|Taf4a	TATA-box binding protein associated factor 4	protein-coding	7.63211	11.6847	6.62016	86
wt_vs_input_peak_199	chr14	19415857	19416299	+	61	NA	Intergenic	GSAT_MM|Satellite|Satellite	186509	NM_001024706	432825	Mm.327147	NM_001024706	ENSMUSG00000095024	Gm5458	EG432825	predicted gene 5458	protein-coding	1.79453	11.1879	6.13388	359
wt_vs_input_peak_87	chr10	102096971	102097240	+	60	NA	intron (NM_001205098, intron 3 of 7)	B1_Mus2|SINE|Alu	-61753	NM_001162368	67569	Mm.25252	NM_026243	ENSMUSG00000019888	Mgat4c	9130411I17Rik|GntIVh	MGAT4 family, member C	protein-coding	7.34265	11.1165	6.0634	11
wt_vs_input_peak_518	chr6	33014784	33015094	+	60	NA	intron (NM_025336, intron 2 of 7)	intron (NM_025336, intron 2 of 7)	45321	NM_001355667	66075	Mm.21501	NM_025336	ENSMUSG00000053768	Chchd3	0610041L09Rik|1700039J09Rik|AW558177|Micos19	coiled-coil-helix-coiled-coil-helix domain containing 3	protein-coding	7.34265	11.1165	6.0634	146
wt_vs_input_peak_654	chr9	53965990	53966261	+	60	NA	intron (NM_177769, intron 1 of 10)	intron (NM_177769, intron 1 of 10)	9176	NM_177769	270162	Mm.259791	NM_177769	ENSMUSG00000041986	Elmod1	4831417L10|AI428506|AI834991	ELMO/CED-12 domain containing 1	protein-coding	7.34265	11.1165	6.0634	213
wt_vs_input_peak_104	chr11	36476530	36476909	+	60	NA	intron (NM_011856, intron 2 of 28)	intron (NM_011856, intron 2 of 28)	467522	NM_011856	23964	Mm.439889	NM_011856	ENSMUSG00000049336	Tenm2	Odz2|Odz3|Ten-2|Ten-m2	teneurin transmembrane protein 2	protein-coding	7.34265	11.1165	6.0634	190
wt_vs_input_peak_541	chr6	107994365	107994700	+	60	NA	Intergenic	Intergenic	-70513	NM_001276356	74729	Mm.56539	NM_178391	ENSMUSG00000034639	Setmar	5830404F24Rik|Etet2	SET domain without mariner transposase fusion	protein-coding	7.34265	11.1165	6.0634	209
wt_vs_input_peak_168	chr13	36120595	36120851	+	60	NA	intron (NM_001039189, intron 1 of 5)	RSINE1|SINE|B4	3080	NM_024274	69955	Mm.70690	NM_024274	ENSMUSG00000021420	Fars2	Fars1|pheRS	phenylalanine-tRNA synthetase 2 (mitochondrial)	protein-coding	7.34265	11.1165	6.0634	86
wt_vs_input_peak_562	chr7	19019885	19020297	+	60	NA	intron (NM_008260, intron 1 of 1)	ID_B1|SINE|B4	3448	NM_008260	15377	Mm.42260	NM_008260	ENSMUSG00000040891	Foxa3	Hnf-3g|Hnf3g|Tcf-3g|Tcf3g	forkhead box A3	protein-coding	7.34265	11.1165	6.0634	169
wt_vs_input_peak_402	chr3	43092338	43092659	+	60	NA	Intergenic	L1Md_F2|LINE|L1	1349880	NM_027271	73852	Mm.29006	NM_027271	ENSMUSG00000025766	D3Ertd751e	2810009O15Rik|4930415G15Rik	DNA segment, Chr 3, ERATO Doi 751, expressed	protein-coding	7.34265	11.1165	6.0634	239
wt_vs_input_peak_575	chr7	72614735	72615022	+	60	NA	Intergenic	L1_Rod|LINE|L1	-308283	NM_001024703	244049	Mm.217412	NM_001024703	ENSMUSG00000032776	Mctp2	Gm489	multiple C2 domains, transmembrane 2	protein-coding	7.34265	11.1165	6.0634	211
wt_vs_input_peak_664	chr9	92476000	92476441	+	60	NA	intron (NM_178711, intron 3 of 8)	RLTR15|LTR|ERVK	18842	NM_178711	235527	Mm.55289	NM_178711	ENSMUSG00000032377	Plscr4	AV245873	phospholipid scramblase 4	protein-coding	7.34265	11.1165	6.0634	75
wt_vs_input_peak_542	chr6	108062739	108063082	+	60	NA	Intergenic	Intergenic	-2135	NM_001276356	74729	Mm.56539	NM_178391	ENSMUSG00000034639	Setmar	5830404F24Rik|Etet2	SET domain without mariner transposase fusion	protein-coding	6.9319	10.8979	6.00758	29
wt_vs_input_peak_405	chr3	74519489	74519818	+	60	NA	Intergenic	Intergenic	-502376	NR_040450	100504692	Mm.394454	NR_040450	ENSMUSG00000104096	Gm20356	-	predicted gene, 20356	ncRNA	7.34265	11.1165	6.0634	266
wt_vs_input_peak_672	chr9	117488879	117489283	+	60	NA	intron (NM_001172121, intron 1 of 14)	B4A|SINE|B4	140832	NM_001172121	207181	Mm.326411	NM_178660	ENSMUSG00000039607	Rbms3	6720477E09Rik|8430436O14Rik	RNA binding motif, single stranded interacting protein	protein-coding	7.34265	11.1165	6.0634	199
wt_vs_input_peak_666	chr9	99282625	99282912	+	60	NA	intron (NM_023873, intron 11 of 17)	ID4|SINE|ID	21961	NR_151500	73774	Mm.399145	NR_151500		4930422M22Rik	-	RIKEN cDNA 4930422M22 gene	ncRNA	7.34265	11.1165	6.0634	169
wt_vs_input_peak_618	chr8	81981484	81981767	+	60	NA	intron (NM_001297593, intron 13 of 23)	intron (NM_001297593, intron 13 of 23)	420961	NM_008357	16168	Mm.4392	NM_008357	ENSMUSG00000031712	Il15	AI503618|IL-15	interleukin 15	protein-coding	7.34265	11.1165	6.0634	216
wt_vs_input_peak_302	chr18	13418654	13419006	+	60	NA	Intergenic	RCHARR1|DNA|hAT-Charlie	411840	NM_153087	225192	Mm.207073	NM_153087	ENSMUSG00000037346	Hrh4	AXOR35|BG26|GPCR105|GPRv53|H4|H4R|HH4R	histamine receptor H4	protein-coding	7.34265	11.1165	6.0634	182
wt_vs_input_peak_403	chr3	47197521	47197858	+	60	NA	Intergenic	Intergenic	-296907	NR_105800	102465199		NR_105800	ENSMUSG00000098417	Mir6379	Gm27730|mmu-mir-6379	microRNA 6379	ncRNA	7.34265	11.1165	6.0634	211
wt_vs_input_peak_418	chr3	120691937	120692374	+	60	NA	intron (NR_130170, intron 4 of 18)	RMER6C|LTR|ERVK	194577	NR_130170	320739	Mm.388474	NR_130170		6530403H02Rik	-	RIKEN cDNA 6530403H02 gene	ncRNA	7.34265	11.1165	6.0634	291
wt_vs_input_peak_346	chr2	14834525	14834906	+	60	NA	intron (NM_001252533, intron 1 of 12)	intron (NM_001252533, intron 1 of 12)	10623	NM_001252533	12296	Mm.313930	NM_023116	ENSMUSG00000057914	Cacnb2	AW060387|CAB2|Cavbeta2|Cchb2	calcium channel, voltage-dependent, beta 2 subunit	protein-coding	7.34265	11.1165	6.0634	134
wt_vs_input_peak_315	chr18	56614216	56614655	+	60	NA	Intergenic	Intergenic	26087	NM_026099	67343	Mm.87057	NM_026099	ENSMUSG00000032900	Tex43	1700065I17Rik|Tseg7	testis expressed 43	protein-coding	7.34265	11.1165	6.0634	360
wt_vs_input_peak_173	chr13	54275969	54276437	+	60	NA	Intergenic	L1MD1|LINE|L1	-26353	NM_001362218	12890	Mm.268902	NM_009946	ENSMUSG00000025867	Cplx2	921-L|AI413745|AW492120|Gm34843	complexin 2	protein-coding	6.18008	11.1323	6.0785	452
wt_vs_input_peak_321	chr18	65541481	65541903	+	60	NA	intron (NR_105742, intron 1 of 6)	intron (NR_105742, intron 1 of 6)	-38538	NM_207255	328977	Mm.286232	NM_207255	ENSMUSG00000042439	Zfp532	C530030I18Rik|Znf532|mKIAA1629	zinc finger protein 532	protein-coding	7.29568	11.016	6.0634	231
wt_vs_input_peak_116	chr11	71757267	71757676	+	60	NA	intron (NM_001357965, intron 1 of 8)	intron (NM_001357965, intron 1 of 8)	6456	NM_001357965	216881	Mm.48648	NM_177618	ENSMUSG00000020811	Wscd1	mKIAA0523	WSC domain containing 1	protein-coding	7.34265	11.1165	6.0634	1
wt_vs_input_peak_506	chr5	143492176	143492498	+	60	NA	intron (NM_144915, intron 9 of 14)	URR1A|DNA|hAT-Charlie	27844	NM_144915	231871	Mm.469963	NM_144915	ENSMUSG00000039206	Daglb	E330036I19Rik	diacylglycerol lipase, beta	protein-coding	7.27227	10.9663	6.0634	130
wt_vs_input_peak_387	chr2	146471986	146472315	+	60	NA	intron (NM_001033348, intron 3 of 40)	intron (NM_001033348, intron 3 of 40)	39854	NM_001033348	241694	Mm.222310	NM_001033348	ENSMUSG00000037110	Ralgapa2	A230067G21Rik|AS250|BC053994|RGC2|pp250	Ral GTPase activating protein, alpha subunit 2 (catalytic)	protein-coding	7.34265	11.1165	6.0634	137
wt_vs_input_peak_674	chr9	121397641	121397895	+	60	NA	intron (NM_001357970, intron 2 of 15)	CT-rich|Low_complexity|Low_complexity	-5678	NM_001357968	67095	Mm.491112	NM_175114	ENSMUSG00000032536	Trak1	2310001H13Rik|AI413908|AI467545|hyrt|mKIAA1042	trafficking protein, kinesin binding 1	protein-coding	7.34265	11.1165	6.0634	9
wt_vs_input_peak_570	chr7	52567723	52568215	+	60	NA	Intergenic	RLTR46B|LTR|ERVK	-552253	NM_001195601	100503036	Mm.279725	NM_001195601	ENSMUSG00000094445	1700015G11Rik	Ccdc179	RIKEN cDNA 1700015G11 gene	protein-coding	7.34265	11.1165	6.0634	217
wt_vs_input_peak_534	chr6	90185415	90185848	+	60	NA	Intergenic	L1_Mus2|LINE|L1	6915	NM_053222	113849	Mm.435482	NM_053222	ENSMUSG00000060816	Vmn1r52	V1ra7|VN3	vomeronasal 1 receptor 52	protein-coding	7.34265	11.1165	6.0634	359
wt_vs_input_peak_51	chr1	188726568	188726985	+	60	NA	intron (NM_021408, intron 39 of 70)	intron (NM_021408, intron 39 of 70)	281064	NM_172650	226823	Mm.209880	NM_172650	ENSMUSG00000026608	Kctd3	4930438A20Rik|9330185B06|E330032J19Rik|NY-REN-45	potassium channel tetramerisation domain containing 3	protein-coding	7.34265	11.1165	6.0634	347
wt_vs_input_peak_466	chr5	7264618	7264914	+	60	NA	intron (NM_001163223, intron 1 of 3)	intron (NM_001163223, intron 1 of 3)	-39398	NM_027603	70920	Mm.158494	NM_027603	ENSMUSG00000040514	Tex47	4921511H03Rik	testis expressed 47	protein-coding	7.34265	11.1165	6.0634	13
wt_vs_input_peak_583	chr7	94360489	94360769	+	60	NA	Intergenic	Intergenic	-1176453	NM_001358087	100040298	Mm.260904	NM_001358087		Gm15501	EyeLinc5	predicted pseudogene 15501	protein-coding	7.34265	11.1165	6.0634	218
wt_vs_input_peak_487	chr5	70476018	70476345	+	60	NA	Intergenic	Intergenic	366436	NM_010252	14405	Mm.255292	NM_010252	ENSMUSG00000001260	Gabrg1	GabaA|GabaA/BZ	gamma-aminobutyric acid (GABA) A receptor, subunit gamma 1	protein-coding	7.34265	11.1165	6.0634	245
wt_vs_input_peak_70	chr10	61719913	61720373	+	60	NA	promoter-TSS (NM_153779)	promoter-TSS (NM_153779)	-506	NM_153779	71361	Mm.286309	NM_153779	ENSMUSG00000020085	Aifm2	5430437E11Rik|Amid|D730001I10Rik|PRG3	apoptosis-inducing factor, mitochondrion-associated 2	protein-coding	7.29568	11.016	6.0634	97
wt_vs_input_peak_350	chr2	21210786	21211071	+	60	NA	intron (NM_001362772, intron 2 of 2)	intron (NM_001362772, intron 2 of 2)	5204	NM_001362773	208967	Mm.268841	NM_177588	ENSMUSG00000048550	Thnsl1	AW413632	threonine synthase-like 1 (bacterial)	protein-coding	7.34265	11.1165	6.0634	171
wt_vs_input_peak_574	chr7	65338008	65338386	+	60	NA	intron (NM_001163574, intron 5 of 26)	intron (NM_001163574, intron 5 of 26)	33047	NM_009386	21872	Mm.4342	NM_009386	ENSMUSG00000030516	Tjp1	ZO1	tight junction protein 1	protein-coding	7.34265	11.1165	6.0634	338
wt_vs_input_peak_375	chr2	97369985	97370370	+	60	NA	intron (NM_001289742, intron 5 of 7)	intron (NM_001289742, intron 5 of 7)	-97480	NM_001289744	241568	Mm.241682	NM_178725	ENSMUSG00000050587	Lrrc4c	6430556C10Rik|NGL-1	leucine rich repeat containing 4C	protein-coding	7.34265	11.1165	6.0634	156
wt_vs_input_peak_125	chr11	87356113	87356386	+	60	NA	intron (NM_177167, intron 1 of 6)	intron (NM_177167, intron 1 of 6)	2745	NM_177167	320472	Mm.341988	NM_177167	ENSMUSG00000046442	Ppm1e	AW049266|B930008A12Rik|POPX1|PP2CH|mKIAA1072	protein phosphatase 1E (PP2C domain containing)	protein-coding	7.34265	11.1165	6.0634	63
wt_vs_input_peak_118	chr11	76197876	76198339	+	60	NA	Intergenic	Intergenic	-3949	NM_027773	116972	Mm.188413	NM_027773	ENSMUSG00000069808	Fam57a	2310047D13Rik|4932415L08Rik|5430402E13Rik|5430420K21Rik|Wdt3	family with sequence similarity 57, member A	protein-coding	7.34265	11.1165	6.0634	97
wt_vs_input_peak_62	chr10	30437382	30437796	+	60	NA	Intergenic	(GAAA)n|Simple_repeat|Simple_repeat	163111	NM_028604	73681	Mm.294503	NM_028604	ENSMUSG00000019792	Trmt11	2410075D05Rik|3110045I18Rik|AW213713	tRNA methyltransferase 11	protein-coding	7.34265	11.1165	6.0634	219
wt_vs_input_peak_148	chr12	25664289	25664563	+	60	NA	Intergenic	T-rich|Low_complexity|Low_complexity	535252	NR_045844	432641	Mm.112955	NR_045844		Gm17746	-	predicted gene, 17746	ncRNA	7.29568	11.016	6.0634	144
wt_vs_input_peak_454	chr4	121515252	121515732	+	60	NA	Intergenic	(A)n|Simple_repeat|Simple_repeat	-92393	NM_001144948	666921	Mm.477980	NM_001144948	ENSMUSG00000078576	Gm12886	-	predicted gene 12886	protein-coding	7.31925	11.0663	6.0634	134
wt_vs_input_peak_501	chr5	123676176	123676445	+	60	NA	intron (NM_001359220, intron 1 of 23)	intron (NM_001359220, intron 1 of 23)	8051	NM_001359220	56430	Mm.241109	NM_019765	ENSMUSG00000049550	Clip1	1110007I12Rik|4631429H07Rik|AV017631|C81039|CLIP-170|CLIP170|CYLN1|Clip50|Rsn|mKIAA4046|restin	CAP-GLY domain containing linker protein 1	protein-coding	7.34265	11.1165	6.0634	120
wt_vs_input_peak_444	chr4	89161372	89161659	+	60	NA	intron (NM_024433, intron 4 of 7)	RMER13A2|LTR|ERVK	24145	NM_024433	66902	Mm.28500	NM_024433	ENSMUSG00000062937	Mtap	1300019I21Rik|MSAP	methylthioadenosine phosphorylase	protein-coding	7.34265	11.1165	6.0634	107
wt_vs_input_peak_196	chr14	14854785	14855151	+	60	NA	intron (NM_001195229, intron 12 of 34)	intron (NM_001195229, intron 12 of 34)	34153	NM_001195229	674895	Mm.317563	NM_001034865	ENSMUSG00000042567	Nek10	Gm282	NIMA (never in mitosis gene a)- related kinase 10	protein-coding	7.34265	11.1165	6.0634	170
wt_vs_input_peak_489	chr5	81879781	81880036	+	60	NA	Intergenic	Intergenic	244805	NR_138557	67327	Mm.87058	NR_138557		1700031L13Rik	-	RIKEN cDNA 1700031L13 gene	ncRNA	7.34265	11.1165	6.0634	63
wt_vs_input_peak_551	chr6	134116069	134116344	+	60	NA	intron (NM_001303102, intron 2 of 8)	B3|SINE|B2	80506	NM_001303102	14011	Mm.269995	NM_007961	ENSMUSG00000030199	Etv6	AW123102|AW557856|Tel	ets variant 6	protein-coding	7.34265	11.1165	6.0634	44
wt_vs_input_peak_276	chr16	95503709	95504057	+	59	NA	intron (NM_001302179, intron 2 of 9)	RLTR31D_MM|LTR|ERVK	26482	NM_133659	13876	Mm.164531	NM_133659	ENSMUSG00000040732	Erg	D030036I24Rik	ETS transcription factor	protein-coding	7.05754	10.8171	5.94131	303
wt_vs_input_peak_80	chr10	75040260	75040627	+	59	NA	intron (NM_001359271, intron 2 of 10)	Lx7|LINE|L1	3217	NM_001359272	76877	Mm.133593	NM_029781	ENSMUSG00000020175	Rab36	6330593L16Rik|AW047545	RAB36, member RAS oncogene family	protein-coding	7.21202	10.886	5.99743	257
wt_vs_input_peak_677	chrX	56109301	56109744	+	59	NA	Intergenic	L1_Mus1|LINE|L1	-27050	NM_027510	70691	Mm.335676	NM_027510	ENSMUSG00000031125	3830403N18Rik	Xlrl	RIKEN cDNA 3830403N18 gene	protein-coding	7.21202	10.886	5.99743	322
wt_vs_input_peak_242	chr15	72309723	72310117	+	54	NA	Intergenic	Intergenic	237779	NM_001033876	223604	Mm.184971	NM_001033876	ENSMUSG00000036760	Kcnk9	A930009L07Rik|Task3	potassium channel, subfamily K, member 9	protein-coding	6.95959	10.3285	5.46501	386
wt_vs_input_peak_633	chr9	3032180	3032727	+	51	NA	Intergenic	GSAT_MM|Satellite|Satellite	6290	NR_039546	100628572		NR_039546	ENSMUSG00000106183	Mir101c	mir-101c|mmu-mir-101c	microRNA 101c	ncRNA	1.67231	9.96089	5.10388	268
wt_vs_input_peak_449	chr4	101971740	101972201	+	50	NA	Intergenic	B1_Mm|SINE|Alu	-14870	NM_001085520	381536	Mm.297685	NM_001085520	ENSMUSG00000078625	Gm12789	-	predicted gene 12789	protein-coding	6.73217	9.88999	5.0347	5
wt_vs_input_peak_120	chr11	79040135	79040387	+	50	NA	intron (NM_013571, intron 5 of 17)	B1_Mur1|SINE|Alu	16664	NR_045873	790910	Mm.440410	NR_045873		Gm11201	-	predicted gene 11201	ncRNA	6.73217	9.88999	5.0347	90
wt_vs_input_peak_143	chr12	8493725	8494048	+	49	NA	Intergenic	Intergenic	6123	NM_007483	11852	Mm.687	NM_007483	ENSMUSG00000054364	Rhob	AA017882|Arh6|Arhb	ras homolog family member B	protein-coding	6.61886	9.83525	4.98427	123
wt_vs_input_peak_178	chr13	69484875	69485256	+	48	NA	Intergenic	Intergenic	48799	NM_001169131	210106	Mm.315959	NM_198600	ENSMUSG00000034575	Tent4a	LAK-1|POLK|Papd7|Pols|TRF4|TRF4-1	terminal nucleotidyltransferase 4A	protein-coding	6.46941	9.58112	4.82826	108
wt_vs_input_peak_92	chr10	127101246	127101593	+	48	NA	intron (NM_001171026, intron 5 of 14)	intron (NM_001171026, intron 5 of 14)	19741	NM_177614	216440	Mm.295246	NM_177614	ENSMUSG00000040462	Os9	4632413K17Rik|AU022351	amplified in osteosarcoma	protein-coding	6.60838	9.67362	4.82826	221
wt_vs_input_peak_662	chr9	90292745	90293036	+	48	NA	Intergenic	Intergenic	-22121	NM_194334	67016	Mm.335347	NM_194334	ENSMUSG00000037410	Tbc1d2b	1810061M12Rik|AI480956|AV021536|AV023399|AW491493|mKIAA1055	TBC1 domain family, member 2B	protein-coding	6.60838	9.67362	4.82826	200
wt_vs_input_peak_637	chr9	6578760	6579117	+	48	NA	Intergenic	Intergenic	-312391	NM_027942	71829	Mm.141452	NM_027942	ENSMUSG00000047619	Ddi1	1700011N24Rik	DNA-damage inducible 1	protein-coding	6.60838	9.67362	4.82826	91
wt_vs_input_peak_295	chr17	64095109	64095516	+	48	NA	intron (NM_001037997, intron 16 of 18)	intron (NM_001037997, intron 16 of 18)	-44640	NR_130982	68771	Mm.443351	NR_130982		1110058D11Rik	-	RIKEN cDNA 1110058D11 gene	ncRNA	6.46941	9.58112	4.82826	375
wt_vs_input_peak_671	chr9	117389267	117389665	+	48	NA	intron (NM_001172121, intron 1 of 14)	intron (NM_001172121, intron 1 of 14)	-136983	NM_178660	207181	Mm.326411	NM_178660	ENSMUSG00000039607	Rbms3	6720477E09Rik|8430436O14Rik	RNA binding motif, single stranded interacting protein	protein-coding	6.39868	9.72399	4.87532	332
wt_vs_input_peak_68	chr10	55129221	55129514	+	48	NA	Intergenic	Intergenic	-977550	NM_001163833	73390	Mm.181475	NM_133751	ENSMUSG00000047669	Msl3l2	1700060H10Rik	MSL3 like 2	protein-coding	6.60838	9.67362	4.82826	160
wt_vs_input_peak_155	chr12	72008493	72008801	+	48	NA	Intergenic	Intergenic	62454	NM_181752	238252	Mm.390508	NM_181752	ENSMUSG00000043398	Gpr135	PAFR	G protein-coupled receptor 135	protein-coding	6.60838	9.67362	4.82826	164
wt_vs_input_peak_30	chr1	136282549	136282863	+	48	NA	intron (NM_001347110, intron 10 of 16)	intron (NM_001347110, intron 10 of 16)	-21780	NM_001101516	383563	Mm.40367	NM_001101516	ENSMUSG00000052759	Gpr25	Gm1300	G protein-coupled receptor 25	protein-coding	6.60838	9.67362	4.82826	221
wt_vs_input_peak_210	chr14	56795519	56795861	+	48	NA	intron (NR_136882, intron 6 of 6)	intron (NR_136882, intron 6 of 6)	15774	NM_001253753	219105	Mm.473172	NM_144842	ENSMUSG00000040123	Zmym5	9830124H08Rik	zinc finger, MYM-type 5	protein-coding	6.60838	9.67362	4.82826	322
wt_vs_input_peak_106	chr11	46861707	46861988	+	48	NA	Intergenic	Intergenic	51048	NM_178759	276891	Mm.69002	NM_178759	ENSMUSG00000055546	Timd4	B430010N18Rik|TIM-4|Tim4	T cell immunoglobulin and mucin domain containing 4	protein-coding	6.60838	9.67362	4.82826	89
wt_vs_input_peak_596	chr8	6921125	6921508	+	48	NA	Intergenic	Intergenic	1739926	NM_010111	13642	Mm.209813	NM_010111	ENSMUSG00000001300	Efnb2	ELF-2|Epl5|Eplg5|Htk-L|LERK-5|Lerk5|NLERK-1	ephrin B2	protein-coding	6.60838	9.67362	4.82826	236
wt_vs_input_peak_95	chr11	6082402	6082780	+	48	NA	Intergenic	B3|SINE|B2	-16843	NM_007595	12323	Mm.439733	NM_007595	ENSMUSG00000057897	Camk2b	CaMKII	calcium/calmodulin-dependent protein kinase II, beta	protein-coding	6.55638	9.5632	4.82826	181
wt_vs_input_peak_44	chr1	174728707	174729008	+	48	NA	intron (NM_019445, intron 14 of 17)	ID_B1|SINE|B4	192962	NM_011825	23893	Mm.25760	NM_011825	ENSMUSG00000050069	Grem2	Gremlin2|Prdc	gremlin 2, DAN family BMP antagonist	protein-coding	6.60838	9.67362	4.82826	69
wt_vs_input_peak_241	chr15	65224222	65224641	+	48	NA	Intergenic	L1Md_F2|LINE|L1	-302135	NM_001291903	11514	Mm.1425	NM_009623	ENSMUSG00000022376	Adcy8	AC8|AW060868	adenylate cyclase 8	protein-coding	6.60838	9.67362	4.82826	146
wt_vs_input_peak_340	chr19	39181003	39181376	+	48	NA	intron (NM_001011707, intron 7 of 8)	L1Md_F2|LINE|L1	-48065	NR_033614	638988	Mm.483843	NR_033614	ENSMUSG00000093610	Cyp2c53-ps	Cyp2c53|EG638988	cytochrome P450, family 2, subfamily c, polypeptide 53-ps	pseudo	6.60838	9.67362	4.82826	215
wt_vs_input_peak_345	chr2	14455537	14455903	+	48	NA	intron (NM_001012305, intron 12 of 12)	intron (NM_001012305, intron 12 of 12)	67322	NM_001012305	277468	Mm.44662	NM_001012305	ENSMUSG00000036949	Slc39a12	AW046938|Gm731	solute carrier family 39 (zinc transporter), member 12	protein-coding	6.60838	9.67362	4.82826	341
wt_vs_input_peak_267	chr16	67965857	67966287	+	48	NA	Intergenic	Intergenic	-345164	NM_178721	239857	Mm.394300	NM_178721	ENSMUSG00000064115	Cadm2	2900078E11Rik|9330131D06|A830029E02Rik|Igdf4d|Igsf4d|NECL3|SynCAM 2|SynCAM2	cell adhesion molecule 2	protein-coding	6.60838	9.67362	4.82826	96
wt_vs_input_peak_185	chr13	93985737	93986042	+	48	NA	Intergenic	Intergenic	-71907	NM_172589	218454	Mm.316553	NM_172589	ENSMUSG00000045312	Lhfpl2	6030465B15|AI447312|AW050335|mKIAA0206|vgim	lipoma HMGIC fusion partner-like 2	protein-coding	6.55638	9.5632	4.82826	10
wt_vs_input_peak_130	chr11	106949942	106950200	+	48	NA	Intergenic	Intergenic	-29356	NM_025481	66313	Mm.340955	NM_025481	ENSMUSG00000018363	Smurf2	2810411E22Rik|AI558114|AI649275	SMAD specific E3 ubiquitin protein ligase 2	protein-coding	6.60838	9.67362	4.82826	183
wt_vs_input_peak_352	chr2	25373096	25373566	+	48	NA	intron (NM_001290407, intron 1 of 5)	intron (NM_001290407, intron 1 of 5)	1296	NM_001290407	72080	Mm.250293	NM_001081085	ENSMUSG00000026955	Sapcd2	2010317E24Rik|6030458L21Rik|AL033337|ang	suppressor APC domain containing 2	protein-coding	6.60838	9.67362	4.82826	309
wt_vs_input_peak_409	chr3	84790580	84790838	+	48	NA	Intergenic	L1ME2|LINE|L1	-24868	NM_001177773	50754	Mm.196475	NM_080428	ENSMUSG00000028086	Fbxw7	1110001A17Rik|AGO|Cdc4|Fbw7|Fbwd6|Fbx30|Fbxo30|Fbxw6|SEL-10	F-box and WD-40 domain protein 7	protein-coding	6.55638	9.5632	4.82826	135
wt_vs_input_peak_667	chr9	104977264	104977574	+	48	NA	intron (NM_028719, intron 7 of 15)	intron (NM_028719, intron 7 of 15)	-75849	NM_053159	94062	Mm.29746	NM_053159	ENSMUSG00000032563	Mrpl3	2010320L16Rik|5930422H18Rik|AA407889|L3mt	mitochondrial ribosomal protein L3	protein-coding	6.60838	9.67362	4.82826	48
wt_vs_input_peak_71	chr10	61972629	61973041	+	48	NA	intron (NM_001304757, intron 1 of 37)	intron (NM_001304757, intron 1 of 37)	6273	NM_007731	12817	Mm.300931	NM_007731	ENSMUSG00000058806	Col13a1	-	collagen, type XIII, alpha 1	protein-coding	6.39868	9.72399	4.87532	354
wt_vs_input_peak_154	chr12	61571090	61571433	+	48	NA	intron (NM_178714, intron 1 of 3)	Lx3_Mus|LINE|L1	48094	NM_178714	238205	Mm.28802	NM_178714	ENSMUSG00000035653	Lrfn5	AI427653|AI604817|C130061B21|Salm5|mKIAA4208	leucine rich repeat and fibronectin type III domain containing 5	protein-coding	6.60838	9.67362	4.82826	204
wt_vs_input_peak_436	chr4	47819281	47819536	+	48	NA	Intergenic	Intergenic	-225897	NM_015743	18124	Mm.247261	NM_015743	ENSMUSG00000028341	Nr4a3	AI573420|CHN|CSMF|MINOR|NOR-1|Nor1|TEC	nuclear receptor subfamily 4, group A, member 3	protein-coding	6.60838	9.67362	4.82826	205
wt_vs_input_peak_467	chr5	19697021	19697438	+	48	NA	intron (NM_001170746, intron 2 of 22)	intron (NM_001170746, intron 2 of 22)	-210289	NM_015823	50791	Mm.332231	NM_015823	ENSMUSG00000040003	Magi2	AIP-1|Acvri1|Acvrinp1|Acvrip1|Magi-2|S-SCAM|mKIAA0705	membrane associated guanylate kinase, WW and PDZ domain containing 2	protein-coding	6.60838	9.67362	4.82826	32
wt_vs_input_peak_268	chr16	68176869	68177335	+	48	NA	Intergenic	MTE-int|LTR|ERVL-MaLR	-556194	NM_178721	239857	Mm.394300	NM_178721	ENSMUSG00000064115	Cadm2	2900078E11Rik|9330131D06|A830029E02Rik|Igdf4d|Igsf4d|NECL3|SynCAM 2|SynCAM2	cell adhesion molecule 2	protein-coding	6.60838	9.67362	4.82826	312
wt_vs_input_peak_308	chr18	36988040	36988356	+	48	NA	intron (NM_001301259, intron 1 of 3)	IAPEz-int|LTR|ERVK	-4269	NM_201243	353235	Mm.308500	NM_201243	ENSMUSG00000103800	Pcdha8	-	protocadherin alpha 8	protein-coding	6.60838	9.67362	4.82826	170
wt_vs_input_peak_336	chr19	21039409	21039769	+	48	NA	Intergenic	Intergenic	-65121	NR_126458	75354	Mm.243873	NR_126458	ENSMUSG00000118047	4930554I06Rik	-	RIKEN cDNA 4930554I06 gene	ncRNA	6.60838	9.67362	4.82826	7
wt_vs_input_peak_175	chr13	61843028	61843304	+	48	NA	Intergenic	Intergenic	71586	NR_028430	432812	Mm.317358	NR_028430		BC052688	-	cDNA sequence BC052688	pseudo	6.60838	9.67362	4.82826	91
wt_vs_input_peak_238	chr15	52422983	52423397	+	48	NA	Intergenic	ORR1E|LTR|ERVL-MaLR	127637	NM_172816	239436	Mm.208831	NM_172816	ENSMUSG00000022315	Slc30a8	C820002P14Rik|ZnT-8|ZnT8	solute carrier family 30 (zinc transporter), member 8	protein-coding	6.60838	9.67362	4.82826	49
wt_vs_input_peak_326	chr18	85101780	85102182	+	48	NA	Intergenic	Intergenic	149865	NM_001367965	50764	Mm.28369	NM_015798	ENSMUSG00000034391	Fbxo15	AU019763|Fbx15|ecat3	F-box protein 15	protein-coding	6.53794	9.52946	4.82826	225
wt_vs_input_peak_39	chr1	160095480	160095811	+	48	NA	intron (NM_177839, intron 20 of 21)	RLTR11A2|LTR|ERVK	-17660	NR_038031	75255	Mm.414845	NR_038030	ENSMUSG00000026729	4930562F07Rik	-	RIKEN cDNA 4930562F07 gene	ncRNA	6.60838	9.67362	4.82826	81
wt_vs_input_peak_4	chr1	37000865	37001327	+	48	NA	Intergenic	Intergenic	-28217	NM_001370828	70853	Mm.148848	NM_027580	ENSMUSG00000050122	Vwa3b	4921511C04Rik|A230074B11Rik|Gm555	von Willebrand factor A domain containing 3B	protein-coding	6.60838	9.67362	4.82826	252
wt_vs_input_peak_476	chr5	48712644	48712914	+	48	NA	intron (NM_001199244, intron 1 of 7)	intron (NM_001199244, intron 1 of 7)	-113097	NM_001199245	80334	Mm.160172	NM_030265	ENSMUSG00000029088	Kcnip4	AV032399|Calp|Calp250|KChIP4|KChIP4a	Kv channel interacting protein 4	protein-coding	6.60838	9.67362	4.82826	47
wt_vs_input_peak_158	chr12	85378902	85379180	+	48	NA	Intergenic	Intergenic	-4324	NM_026775	68581	Mm.379159	NM_026775	ENSMUSG00000021248	Tmed10	1110014C03Rik|Tmp21|p23|p24delta1	transmembrane p24 trafficking protein 10	protein-coding	6.60838	9.67362	4.82826	118
wt_vs_input_peak_571	chr7	52672293	52672671	+	48	NA	Intergenic	L1_Mus1|LINE|L1	-656766	NM_001195601	100503036	Mm.279725	NM_001195601	ENSMUSG00000094445	1700015G11Rik	Ccdc179	RIKEN cDNA 1700015G11 gene	protein-coding	6.60838	9.67362	4.82826	318
wt_vs_input_peak_509	chr5	146709639	146709924	+	48	NA	Intergenic	Intergenic	85175	NM_011669	22217	Mm.167971	NM_011669	ENSMUSG00000029640	Usp12	Ubh1	ubiquitin specific peptidase 12	protein-coding	6.60838	9.67362	4.82826	159
wt_vs_input_peak_297	chr17	77589699	77590077	+	48	NA	Intergenic	L1M2|LINE|L1	-610360	NM_015800	50766	Mm.311912	NM_015800	ENSMUSG00000024074	Crim1	AU015004	cysteine rich transmembrane BMP regulator 1 (chordin like)	protein-coding	6.60838	9.67362	4.82826	252
wt_vs_input_peak_283	chr17	32348025	32348312	+	48	NA	intron (NM_017476, intron 1 of 13)	intron (NM_017476, intron 1 of 13)	2409	NM_017476	54194	Mm.281005	NM_017476	ENSMUSG00000002625	Akap8l	HAP95|Nakap95	A kinase (PRKA) anchor protein 8-like	protein-coding	6.5033	9.45147	4.82826	226
wt_vs_input_peak_270	chr16	84141801	84142081	+	48	NA	Intergenic	Intergenic	-229202	NR_040567	75247	Mm.417813	NR_040567	ENSMUSG00000116907	4930553E22Rik	-	RIKEN cDNA 4930553E22 gene	ncRNA	6.60838	9.67362	4.82826	99
wt_vs_input_peak_678	chrX	63334524	63334795	+	48	NA	Intergenic	L1_Mus4|LINE|L1	-807648	NR_045442	75545	Mm.391270	NR_045442	ENSMUSG00000085757	Tslrn1	1700019B21Rik	testis specific long noncoding RNA 1	ncRNA	6.60838	9.67362	4.82826	59
wt_vs_input_peak_256	chr16	37144198	37144648	+	48	NA	intron (NM_172440, intron 21 of 27)	intron (NM_172440, intron 21 of 27)	132637	NM_001159369	77782	Mm.259114	NM_029977	ENSMUSG00000034206	Polq	A430110D14Rik	polymerase (DNA directed), theta	protein-coding	6.60838	9.67362	4.82826	384
wt_vs_input_peak_527	chr6	71013686	71014050	+	48	NA	Intergenic	ID_B1|SINE|B4	57262	NM_001101464	232077	Mm.297656	NM_001101464	ENSMUSG00000055874	Foxi3	-	forkhead box I3	protein-coding	6.53794	9.52946	4.82826	270
wt_vs_input_peak_253	chr16	33874618	33874956	+	48	NA	intron (NM_001145884, intron 3 of 14)	RLTR13C2|LTR|ERVK	45122	NM_010580	16419	Mm.6424	NM_010580	ENSMUSG00000022817	Itgb5	AA475909|AI874634|ESTM23|[b]-5|[b]5|[b]5A|[b]5B|beta-5|beta5	integrin beta 5	protein-coding	6.60838	9.67362	4.82826	82
wt_vs_input_peak_48	chr1	180715597	180715855	+	48	NA	Intergenic	Intergenic	-10317	NM_133225	170760	Mm.272981	NM_133225	ENSMUSG00000026499	Acbd3	60kDa|8430407O11Rik|D1Ertd10e|GCP60|GOLPH1|Gocap1|Pap7	acyl-Coenzyme A binding domain containing 3	protein-coding	6.60838	9.67362	4.82826	245
wt_vs_input_peak_22	chr1	87645166	87645614	+	48	NA	intron (NR_122078, intron 2 of 27)	intron (NR_122078, intron 2 of 27)	25078	NM_001110192	16331	Mm.15105	NM_010566	ENSMUSG00000026288	Inpp5d	SHIP|SHIP-1|SHIP1|SIP-145|p150Ship|s-SHIP	inositol polyphosphate-5-phosphatase D	protein-coding	6.60838	9.67362	4.82826	126
wt_vs_input_peak_306	chr18	26005512	26005977	+	48	NA	Intergenic	MMVL30-int|LTR|ERV1	-251587	NM_001146292	108013	Mm.266435	NM_133195	ENSMUSG00000024268	Celf4	A230070D14Rik|BRUNOL-4|Brul4|Brunol4|C130060B05Rik	CUGBP, Elav-like family member 4	protein-coding	6.60838	9.67362	4.82826	434
wt_vs_input_peak_344	chr2	10104535	10104861	+	48	NA	intron (NM_010582, intron 14 of 20)	B3|SINE|B2	24086	NM_025280	16588	Mm.35498	NM_025280	ENSMUSG00000037262	Kin	Kin17	Kin17 DNA and RNA binding protein	protein-coding	6.60838	9.67362	4.82826	219
wt_vs_input_peak_538	chr6	98868582	98868884	+	48	NA	Intergenic	MER53|DNA|hAT	159565	NM_001197322	108655	Mm.234965	NM_053202	ENSMUSG00000030067	Foxp1	3110052D19Rik|4932443N09Rik|AI461938|AW494214	forkhead box P1	protein-coding	6.60838	9.67362	4.82826	140
wt_vs_input_peak_2	chr1	19021036	19021348	+	48	NA	Intergenic	B4A|SINE|B4	-81830	NM_153154	226896	Mm.244858	NM_153154	ENSMUSG00000042596	Tfap2d	Tcfap2d	transcription factor AP-2, delta	protein-coding	6.60838	9.67362	4.82826	153
wt_vs_input_peak_258	chr16	37730196	37730613	+	48	NA	Intergenic	Intergenic	-46651	NM_008047	14314	Mm.182434	NM_008047	ENSMUSG00000022816	Fstl1	AI316791|AW107808|Fstl|TSC-36	follistatin-like 1	protein-coding	6.60838	9.67362	4.82826	281
wt_vs_input_peak_243	chr15	77001168	77001520	+	48	NA	Intergenic	Intergenic	21383	NM_001164048	17189	Mm.404074	NM_013593	ENSMUSG00000018893	Mb	AI325109	myoglobin	protein-coding	6.46941	9.58112	4.82826	136
wt_vs_input_peak_85	chr10	88548425	88548868	+	48	NA	intron (NM_001252372, intron 15 of 28)	intron (NM_001252372, intron 15 of 28)	-44676	NR_027477	212862	Mm.288897	NM_144807	ENSMUSG00000060002	Chpt1	-	choline phosphotransferase 1	protein-coding	6.60838	9.67362	4.82826	247
wt_vs_input_peak_492	chr5	85496156	85496489	+	48	NA	Intergenic	Intergenic	569261	NM_001345903	12617	Mm.4649	NM_007683	ENSMUSG00000029253	Cenpc1	CENP-C|Cenpc	centromere protein C1	protein-coding	6.60838	9.67362	4.82826	116
wt_vs_input_peak_427	chr4	4909788	4910103	+	48	NA	Intergenic	ERVB4_1B-I_MM-int|LTR|ERVK	-116639	NM_177730	242291	Mm.218889	NM_177730	ENSMUSG00000066324	Impad1	1110001C20Rik|AA408880|AI451589|AL022796|B230207P20|IMP 3|IMPase 3|Jaws|gPAPP	inositol monophosphatase domain containing 1	protein-coding	6.60838	9.67362	4.82826	162
wt_vs_input_peak_686	chrY	17515933	17516198	+	48	NA	Intergenic	(GAA)n|Simple_repeat|Simple_repeat	115304	NM_001293057	100861987	Mm.359538	NM_001293057		Gm21379	-	predicted gene, 21379	protein-coding	6.60838	9.67362	4.82826	133
wt_vs_input_peak_251	chr16	27694488	27694871	+	48	NA	Intergenic	L1Md_F2|LINE|L1	-155251	NR_033475	100038623	Mm.387135	NR_033475	ENSMUSG00000116654	Gm10823	-	predicted gene 10823	ncRNA	6.55638	9.5632	4.82826	221
wt_vs_input_peak_437	chr4	50055596	50055857	+	48	NA	Intergenic	Intergenic	-209957	NM_001276355	242443	Mm.440095	NM_001033351	ENSMUSG00000039579	Grin3a	6430537F04|A830097C19Rik|NMDAR-L|NR3A|mKIAA1973	glutamate receptor ionotropic, NMDA3A	protein-coding	6.60838	9.67362	4.82826	107
wt_vs_input_peak_442	chr4	73253697	73253955	+	48	NA	Intergenic	Intergenic	151246	NM_001013393	433719	Mm.348294	NM_001013393	ENSMUSG00000066137	Gm11487	-	predicted gene 11487	protein-coding	6.60838	9.67362	4.82826	144
wt_vs_input_peak_101	chr11	22641564	22641889	+	48	NA	Intergenic	Lx8|LINE|L1	129443	NM_153596	103765	Mm.221274	NM_153596	ENSMUSG00000049904	Tmem17	AI503894|AW049890	transmembrane protein 17	protein-coding	6.58732	9.62856	4.82826	168
wt_vs_input_peak_410	chr3	88241712	88242043	+	48	NA	TTS (NM_021375)	TTS (NM_021375)	12807	NM_021375	58176	Mm.103777	NM_021375	ENSMUSG00000104445	Rhbg	-	Rhesus blood group-associated B glycoprotein	protein-coding	6.60838	9.67362	4.82826	99
wt_vs_input_peak_392	chr2	171717923	171718240	+	48	NA	Intergenic	AT_rich|Low_complexity|Low_complexity	244718	NR_040509	75655	Mm.396203	NR_040509	ENSMUSG00000086823	1700028P15Rik	-	RIKEN cDNA 1700028P15 gene	ncRNA	6.60838	9.67362	4.82826	127
wt_vs_input_peak_255	chr16	36523809	36524075	+	48	NA	intron (NM_013803, intron 1 of 6)	intron (NM_013803, intron 1 of 6)	38192	NM_013803	12374	Mm.103619	NM_013803	ENSMUSG00000051980	Casr	CaR|Gprc2a	calcium-sensing receptor	protein-coding	6.60838	9.67362	4.82826	58
wt_vs_input_peak_32	chr1	137198638	137199073	+	48	NA	Intergenic	Intergenic	-238407	NM_030676	26424	Mm.16794	NM_030676	ENSMUSG00000026398	Nr5a2	AU020803|D1Ertd308e|Ftf|LRH-1|UF2-H3B	nuclear receptor subfamily 5, group A, member 2	protein-coding	6.55638	9.5632	4.82826	217
wt_vs_input_peak_378	chr2	101682359	101682813	+	48	NA	intron (NM_009424, intron 2 of 7)	MIR|SINE|MIR	4166	NM_009424	22034	Mm.292729	NM_009424	ENSMUSG00000027164	Traf6	2310003F17Rik|AI851288|C630032O20Rik	TNF receptor-associated factor 6	protein-coding	6.60838	9.67362	4.82826	154
wt_vs_input_peak_317	chr18	58208226	58208554	+	48	NA	intron (NM_010181, intron 2 of 64)	intron (NM_010181, intron 2 of 64)	1536	NM_010181	14119	Mm.20271	NM_010181	ENSMUSG00000024598	Fbn2	BC063774|Fib-2|mKIAA4226|sne|sy	fibrillin 2	protein-coding	6.60838	9.67362	4.82826	93
wt_vs_input_peak_54	chr10	9164453	9164830	+	48	NA	Intergenic	Intergenic	-278571	NM_175155	70097	Mm.338275	NM_175155	ENSMUSG00000015305	Sash1	1100001C18Rik|2500002E12Rik|A330076K04Rik|mKIAA0790	SAM and SH3 domain containing 1	protein-coding	6.60838	9.67362	4.82826	278
wt_vs_input_peak_517	chr6	25812975	25813273	+	48	NA	Intergenic	HAL1b|LINE|L1	-3906	NM_133931	101185	Mm.274589	NM_133931	ENSMUSG00000029676	Pot1a	1500031H18Rik|AI851169|Pot1	protection of telomeres 1A	protein-coding	6.55638	9.5632	4.82826	107
wt_vs_input_peak_374	chr2	95921993	95922318	+	48	NA	Intergenic	Lx3A|LINE|L1	-396014	NM_001363048	241568	Mm.241682	NM_178725	ENSMUSG00000050587	Lrrc4c	6430556C10Rik|NGL-1	leucine rich repeat containing 4C	protein-coding	6.60838	9.67362	4.82826	205
wt_vs_input_peak_274	chr16	92933656	92934037	+	48	NA	Intergenic	Intergenic	-107772	NM_001111022	12394	Mm.4081	NM_009821	ENSMUSG00000022952	Runx1	AML1|CBF-alpha-2|Cbfa2|Pebp2a2|Pebpa2b	runt related transcription factor 1	protein-coding	6.60838	9.67362	4.82826	226
wt_vs_input_peak_187	chr13	96466336	96466685	+	48	NA	intron (NM_001369169, intron 1 of 14)	intron (NM_001369169, intron 1 of 14)	4650	NM_001042714	271144	Mm.470057	NM_001042714	ENSMUSG00000047117	Ankdd1b	9330128J19Rik	ankyrin repeat and death domain containing 1B	protein-coding	6.60838	9.67362	4.82826	146
wt_vs_input_peak_614	chr8	53474890	53475147	+	48	NA	Intergenic	Intergenic	-36684	NM_001005847	11593	Mm.334535	NM_001005847	ENSMUSG00000031521	Aga	AW060726	aspartylglucosaminidase	protein-coding	6.60838	9.67362	4.82826	12
wt_vs_input_peak_579	chr7	83975730	83976079	+	48	NA	intron (NM_030728, intron 11 of 28)	intron (NM_030728, intron 11 of 28)	83904	NM_023403	67943	Mm.117365	NM_023403	ENSMUSG00000038503	Mesd	2210015O11Rik|AW537813|Mesdc2|mKIAA0081|mesd|msd	mesoderm development LRP chaperone	protein-coding	6.60838	9.67362	4.82826	175
wt_vs_input_peak_396	chr3	8893199	8893475	+	48	NA	intron (NM_025434, intron 2 of 2)	intron (NM_025434, intron 2 of 2)	30520	NM_025434	66230	Mm.38460	NM_025434	ENSMUSG00000040269	Mrps28	1500012D08Rik|AW061224	mitochondrial ribosomal protein S28	protein-coding	6.60838	9.67362	4.82826	12
wt_vs_input_peak_79	chr10	73055444	73055777	+	48	NA	intron (NR_040646, intron 1 of 4)	intron (NR_040646, intron 1 of 4)	31095	NR_040646	327768	Mm.417745	NR_040646	ENSMUSG00000111994	A330049N07Rik	-	RIKEN cDNA A330049N07 gene	ncRNA	6.60838	9.67362	4.82826	112
wt_vs_input_peak_14	chr1	61191699	61192020	+	48	NA	Intergenic	Intergenic	-186573	NR_040483	77341	Mm.402964	NR_040483	ENSMUSG00000085447	9530026F06Rik	-	RIKEN cDNA 9530026F06 gene	ncRNA	6.60838	9.67362	4.82826	187
wt_vs_input_peak_292	chr17	56028660	56028969	+	48	NA	intron (NM_013664, intron 1 of 9)	intron (NM_013664, intron 1 of 9)	7823	NM_001252471	20405	Mm.1773	NM_013664	ENSMUSG00000003200	Sh3gl1	C77078|EEN|SH3P8|Sh3d2b	SH3-domain GRB2-like 1	protein-coding	6.46941	9.58112	4.82826	195
wt_vs_input_peak_379	chr2	102159931	102160315	+	48	NA	intron (NM_178886, intron 1 of 5)	intron (NM_178886, intron 1 of 5)	26337	NM_178886	241576	Mm.489740	NM_178886	ENSMUSG00000048058	Ldlrad3	6430500P08|AI194318|Lrad3	low density lipoprotein receptor class A domain containing 3	protein-coding	6.60838	9.67362	4.82826	351
wt_vs_input_peak_531	chr6	82808779	82809164	+	48	NA	Intergenic	B1F|SINE|Alu	-34517	NM_013820	15277	Mm.255848	NM_013820	ENSMUSG00000000628	Hk2	AI642394|HKII	hexokinase 2	protein-coding	6.60838	9.67362	4.82826	85
wt_vs_input_peak_103	chr11	35795360	35795652	+	47	NA	Intergenic	Intergenic	3378	NM_001004147	237730	Mm.189222	NM_001004147	ENSMUSG00000051062	Fbll1	AI595406	fibrillarin-like 1	protein-coding	6.44168	9.32411	4.72903	3
wt_vs_input_peak_577	chr7	77268917	77269236	+	47	NA	Intergenic	Intergenic	1039189	NM_001199224	244071	Mm.322829	NM_172902	ENSMUSG00000025754	Agbl1	Ccp4|D430020F16|EG244071|Nna1-l1	ATP/GTP binding protein-like 1	protein-coding	6.44168	9.32411	4.72903	165
wt_vs_input_peak_8	chr1	47773702	47774109	+	43	NA	Intergenic	Intergenic	-306780	NR_105768	102466969		NR_105768	ENSMUSG00000098876	Mir6350	Gm27958|mmu-mir-6350	microRNA 6350	ncRNA	6.24446	8.92948	4.34374	45
wt_vs_input_peak_532	chr6	82829221	82829521	+	43	NA	Intergenic	(GAA)n|Simple_repeat|Simple_repeat	52482	NR_040520	69652	Mm.96357	NR_040520	ENSMUSG00000100291	2310069B03Rik	-	RIKEN cDNA 2310069B03 gene	ncRNA	6.24446	8.92948	4.34374	177
wt_vs_input_peak_42	chr1	169306140	169306412	+	43	NA	Intergenic	Intergenic	225188	NM_023284	66977	Mm.151315	NM_023284	ENSMUSG00000026683	Nuf2	2410003C07Rik|AU044112|C85691|Cdca1|NUF2R	NUF2, NDC80 kinetochore complex component	protein-coding	6.18127	8.89468	4.31599	138
wt_vs_input_peak_278	chr17	4710141	4710554	+	43	NA	Intergenic	(TA)n|Simple_repeat|Simple_repeat	75367	NR_130984	75117	Mm.429393	NR_130984	ENSMUSG00000116767	4930517M08Rik	-	RIKEN cDNA 4930517M08 gene	ncRNA	6.24446	8.92948	4.34374	310
wt_vs_input_peak_157	chr12	82902797	82903204	+	43	NA	intron (NM_015812, intron 2 of 16)	RLTR13B1|LTR|ERVK	36155	NR_046045	74283	Mm.398247	NR_046045	ENSMUSG00000100890	1700085C21Rik	-	RIKEN cDNA 1700085C21 gene	ncRNA	6.24446	8.92948	4.34374	374
wt_vs_input_peak_659	chr9	68951116	68951499	+	40	NA	intron (NM_013646, intron 1 of 10)	intron (NM_013646, intron 1 of 10)	185961	NR_033299	320440	Mm.483129	NM_177159		9530091C08Rik	-	RIKEN cDNA 9530091C08 gene	ncRNA	6.05895	8.57412	4.0005	343
wt_vs_input_peak_670	chr9	114408582	114408842	+	40	NA	3' UTR (NM_001200002, exon 2 of 2)	3' UTR (NM_001200002, exon 2 of 2)	7617	NM_001200002	100504715	Mm.290516	NM_001200002	ENSMUSG00000079260	Tmppe	-	transmembrane protein with metallophosphoesterase domain	protein-coding	6.05895	8.57412	4.0005	224
wt_vs_input_peak_595	chr8	5497900	5498275	+	40	NA	Intergenic	Intergenic	-392800	NM_011388	20494	Mm.3500	NM_011388	ENSMUSG00000023073	Slc10a2	9130221J18Rik|AI605518|ASBT|IBAT|ISBT	solute carrier family 10, member 2	protein-coding	6.05895	8.57412	4.0005	142
wt_vs_input_peak_612	chr8	50961118	50961476	+	38	NA	Intergenic	(TTC)n|Simple_repeat|Simple_repeat	593185	NR_046067	100039954	Mm.400419	NR_046067	ENSMUSG00000110281	Gm2516	-	predicted gene 2516	ncRNA	5.88128	8.3826	3.81332	173
wt_vs_input_peak_457	chr4	125995107	125995570	+	38	NA	Intergenic	MTC|LTR|ERVL-MaLR	-29321	NM_001252651	12986	Mm.271701	NM_007782	ENSMUSG00000028859	Csf3r	Cd114|Csfgr|G-CSF-R|G-CSFR	colony stimulating factor 3 receptor (granulocyte)	protein-coding	5.88128	8.3826	3.81332	255
wt_vs_input_peak_585	chr7	102211175	102211466	+	38	NA	intron (NM_001291358, intron 1 of 6)	B2_Mm2|SINE|B2	985	NM_001291358	233575	Mm.302013	NM_145583	ENSMUSG00000030990	Pgap2	1810006G21Rik|C76649|Frag1	post-GPI attachment to proteins 2	protein-coding	5.88128	8.3826	3.81332	8
wt_vs_input_peak_84	chr10	88470391	88470821	+	38	NA	intron (NM_011517, intron 7 of 8)	intron (NM_011517, intron 7 of 8)	11019	NM_011517	20962	Mm.297977	NM_011517	ENSMUSG00000020059	Sycp3	Cor1|Scp3	synaptonemal complex protein 3	protein-coding	5.88128	8.3826	3.81332	274
wt_vs_input_peak_228	chr14	117507851	117508104	+	37	NA	intron (NM_001079844, intron 3 of 9)	(TG)n|Simple_repeat|Simple_repeat	445870	NR_105747	102465148		NR_105747	ENSMUSG00000098648	Mir6239	Gm28025|mmu-mir-6239	microRNA 6239	ncRNA	5.78071	8.07955	3.72251	121
wt_vs_input_peak_441	chr4	64803907	64804212	+	37	NA	Intergenic	Intergenic	-320115	NM_021362	18491	Mm.317854	NM_021362	ENSMUSG00000028370	Pappa	8430414N03Rik|IGFBP-4ase|PAG1|PAPP-A	pregnancy-associated plasma protein A	protein-coding	5.87412	8.27617	3.72251	137
wt_vs_input_peak_342	chr19	46760344	46760713	+	37	NA	Intergenic	Intergenic	-1081	NM_001102471	94219	Mm.306903	NM_033569	ENSMUSG00000064105	Cnnm2	AU015877|AW048635|Acdp2|Clp2	cyclin M2	protein-coding	5.72594	7.96685	3.72251	127
wt_vs_input_peak_544	chr6	111724828	111725135	+	37	NA	Intergenic	Intergenic	-485727	NR_027865	67336	Mm.378014	NR_027865	ENSMUSG00000100219	1700054K19Rik	-	RIKEN cDNA 1700054K19 gene	ncRNA	5.87412	8.27617	3.72251	54
wt_vs_input_peak_52	chr1	192664964	192665218	+	37	NA	intron (NM_144881, intron 8 of 11)	IMPB_01|Satellite|Satellite	106128	NM_144881	226861	Mm.145857	NM_144881	ENSMUSG00000037375	Hhat	2810432O22Rik|AI462858|AP-2CRE|Skn|Tg(TFAP2A-cre)1Will	hedgehog acyltransferase	protein-coding	5.87412	8.27617	3.72251	168
wt_vs_input_peak_365	chr2	73958307	73958792	+	37	NA	Intergenic	Intergenic	-47223	NM_001301722	228033	Mm.2966	NM_175015	ENSMUSG00000018770	Atp5g3	6030447M23|Atp5mc3	ATP synthase, H+ transporting, mitochondrial F0 complex, subunit C3 (subunit 9)	protein-coding	5.87412	8.27617	3.72251	229
wt_vs_input_peak_435	chr4	40985001	40985326	+	37	NA	intron (NM_001290448, intron 3 of 15)	B1_Mus1|SINE|Alu	-8532	NR_037277	100526501		NR_037277	ENSMUSG00000092862	Mir3094	mir-3094|mmu-mir-3094	microRNA 3094	ncRNA	5.87412	8.27617	3.72251	215
wt_vs_input_peak_192	chr13	101612868	101613210	+	37	NA	Intergenic	Intergenic	79591	NM_001024955	18708	Mm.259333	NM_001024955	ENSMUSG00000041417	Pik3r1	PI3K|p50alpha|p55alpha|p85alpha	phosphoinositide-3-kinase regulatory subunit 1	protein-coding	5.87412	8.27617	3.72251	119
wt_vs_input_peak_227	chr14	105884400	105884687	+	37	NA	Intergenic	Intergenic	12276	NM_011897	24064	Mm.89982	NM_011897	ENSMUSG00000022114	Spry2	sprouty2	sprouty RTK signaling antagonist 2	protein-coding	5.87412	8.27617	3.72251	137
wt_vs_input_peak_609	chr8	41980621	41980891	+	37	NA	intron (NR_045497, intron 3 of 5)	(TG)n|Simple_repeat|Simple_repeat	153489	NR_045497	69966	Mm.416903	NR_045497	ENSMUSG00000102046	2810404M03Rik	-	RIKEN cDNA 2810404M03 gene	ncRNA	5.72594	7.96685	3.72251	131
wt_vs_input_peak_357	chr2	37805454	37805834	+	37	NA	intron (NM_001362973, intron 20 of 22)	B2_Mm2|SINE|B2	29395	NM_001163566	241324	Mm.392369	NM_001163566	ENSMUSG00000035403	Crb2	5930402A21|BC043114	crumbs family member 2	protein-coding	5.72594	7.96685	3.72251	86
wt_vs_input_peak_11	chr1	57776702	57777017	+	37	NA	intron (NM_001368787, intron 1 of 13)	intron (NM_001368787, intron 1 of 13)	1998	NM_144882	67198	Mm.159989	NM_144882	ENSMUSG00000038305	Spats2l	2810022L02Rik|A230104H11Rik|AA987173|AI480531|AI842453|AW413586	spermatogenesis associated, serine-rich 2-like	protein-coding	5.87412	8.27617	3.72251	219
wt_vs_input_peak_61	chr10	25151467	25151743	+	37	NA	Intergenic	Intergenic	48565	NM_001347460	432442	Mm.485937	NM_018747	ENSMUSG00000039166	Akap7	6430401D08|AI662165|AKAP15|Akap18|BB170514	A kinase (PRKA) anchor protein 7	protein-coding	5.87412	8.27617	3.72251	202
wt_vs_input_peak_64	chr10	33028583	33028960	+	37	NA	Intergenic	RMER17A2|LTR|ERVK	-54712	NM_029726	76757	Mm.338508	NM_029726	ENSMUSG00000019787	Trdn	2310045H21Rik|EG432451|TDN	triadin	protein-coding	5.90074	8.28139	3.72251	343
wt_vs_input_peak_384	chr2	127080491	127080753	+	37	NA	5' UTR (NM_026678, exon 2 of 8)	5' UTR (NM_026678, exon 2 of 8)	9965	NM_026678	109778	Mm.22028	NM_026678	ENSMUSG00000001999	Blvra	0610006A11Rik|2500001N03Rik|Blvr	biliverdin reductase A	protein-coding	5.87412	8.27617	3.72251	154
wt_vs_input_peak_555	chr6	140401642	140401924	+	37	NA	Intergenic	B2_Mm2|SINE|B2	-22316	NM_144920	109135	Mm.247670	NM_144920	ENSMUSG00000030231	Plekha5	2810431N21Rik|AI428202|AK129423|AMH-Cre|Ayu21-9|Gt(pU21)9Imeg|Pepp2|Tg(AMH-cre)1Flor	pleckstrin homology domain containing, family A member 5	protein-coding	5.87412	8.27617	3.72251	87
wt_vs_input_peak_113	chr11	62481324	62481760	+	37	NA	intron (NM_001039536, intron 2 of 6)	PB1D11|SINE|Alu	23101	NM_001364771	327942	Mm.390358	NM_199026	ENSMUSG00000014245	Pigl	Gm737	phosphatidylinositol glycan anchor biosynthesis, class L	protein-coding	5.87412	8.27617	3.72251	391
wt_vs_input_peak_669	chr9	112667523	112667913	+	37	NA	Intergenic	B3A|SINE|B2	411144	NR_033433	620760	Mm.259863	NR_015468	ENSMUSG00000087038	2900079G21Rik	C130083B14|Gm6179	RIKEN cDNA 2900079G21 gene	ncRNA	5.87412	8.27617	3.72251	201
wt_vs_input_peak_598	chr8	10538938	10539241	+	37	NA	intron (NM_001319151, intron 28 of 34)	intron (NM_001319151, intron 28 of 34)	343365	NR_040705	320014	Mm.403203	NR_040705	ENSMUSG00000109473	B930025P03Rik	-	RIKEN cDNA B930025P03 gene	ncRNA	5.87412	8.27617	3.72251	231
wt_vs_input_peak_291	chr17	55107210	55107589	+	37	NA	Intergenic	RLTR16|LTR|ERVK	-337983	NM_001347403	240119	Mm.311687	NM_172829	ENSMUSG00000024172	St6gal2	C230064G14Rik|St6galII|mKIAA1877	beta galactoside alpha 2,6 sialyltransferase 2	protein-coding	5.87412	8.27617	3.72251	182
wt_vs_input_peak_142	chr11	120134333	120134742	+	37	NA	intron (NM_001361696, intron 7 of 16)	intron (NM_001361696, intron 7 of 16)	16814	NM_001361699	72055	Mm.253403	NM_024249	ENSMUSG00000061306	Slc38a10	1810073N04Rik	solute carrier family 38, member 10	protein-coding	5.87412	8.27617	3.72251	113
wt_vs_input_peak_73	chr10	63284819	63285256	+	37	NA	intron (NM_001359484, intron 9 of 22)	PB1D7|SINE|Alu	41240	NM_026101	67345	Mm.234437	NM_026101	ENSMUSG00000020064	Herc4	1700056O17Rik|4921531D01Rik|9530080M15Rik|mKIAA1593	hect domain and RLD 4	protein-coding	5.87412	8.27617	3.72251	147
wt_vs_input_peak_248	chr15	102861089	102861379	+	37	NA	Intergenic	RSINE1|SINE|B4	-59897	NM_010464	15422	Mm.207062	NM_010464	ENSMUSG00000001655	Hoxc13	-	homeobox C13	protein-coding	5.87412	8.27617	3.72251	32
wt_vs_input_peak_107	chr11	51697804	51698088	+	37	NA	intron (NM_001290785, intron 21 of 22)	intron (NM_001290785, intron 21 of 22)	-9312	NM_025319	66050	Mm.35693	NM_025319	ENSMUSG00000007777	0610009B22Rik	-	RIKEN cDNA 0610009B22 gene	protein-coding	5.87412	8.27617	3.72251	237
wt_vs_input_peak_10	chr1	57234222	57234518	+	37	NA	Intergenic	Lx9|LINE|L1	-19374	NR_037990	407809	Mm.134505	NR_037990	ENSMUSG00000101429	BC055402	-	cDNA sequence BC055402	ncRNA	5.90074	8.28139	3.72251	273
wt_vs_input_peak_676	chrX	17430833	17431145	+	37	NA	Intergenic	L1MDa|LINE|L1	-111048	NM_028916	74405	Mm.248531	NM_028916	ENSMUSG00000025038	Efhc2	4933407D04Rik|mRib72-2	EF-hand domain (C-terminal) containing 2	protein-coding	5.90074	8.28139	3.72251	237
wt_vs_input_peak_580	chr7	84669910	84670320	+	37	NA	intron (NM_001360577, intron 1 of 7)	intron (NM_001360577, intron 1 of 7)	9281	NM_001360580	65098	Mm.209349	NM_022985	ENSMUSG00000030629	Zfand6	3110005P07Rik|Awp1|Za20d3	zinc finger, AN1-type domain 6	protein-coding	5.87412	8.27617	3.72251	252
wt_vs_input_peak_584	chr7	101867953	101868242	+	37	NA	intron (NM_001252552, intron 3 of 6)	intron (NM_001252552, intron 3 of 6)	2691	NM_001252553	14275	Mm.2135	NM_008034	ENSMUSG00000001827	Folr1	FBP1|Folbp-1|Folbp1	folate receptor 1 (adult)	protein-coding	5.87412	8.27617	3.72251	71
wt_vs_input_peak_215	chr14	66098829	66099102	+	37	NA	intron (NM_007940, intron 8 of 18)	B1_Mur2|SINE|Alu	11695	NM_001271421	13850	Mm.15295	NM_007940	ENSMUSG00000022040	Ephx2	CEH|Eph2|SEH|sEP	epoxide hydrolase 2, cytoplasmic	protein-coding	5.90074	8.28139	3.72251	117
wt_vs_input_peak_216	chr14	66566669	66566966	+	37	NA	Intergenic	MER57D|LTR|ERV1	-68434	NM_013461	11549	Mm.57064	NM_013461	ENSMUSG00000045875	Adra1a	Adra1c	adrenergic receptor, alpha 1a	protein-coding	5.87412	8.27617	3.72251	45
wt_vs_input_peak_482	chr5	57235843	57236123	+	37	NA	Intergenic	Intergenic	481936	NR_015588	319216	Mm.332387	NR_015588	ENSMUSG00000097216	4932441J04Rik	-	RIKEN cDNA 4932441J04 gene	ncRNA	5.87412	8.27617	3.72251	241
wt_vs_input_peak_133	chr11	110862780	110863042	+	37	NA	Intergenic	MLT1B|LTR|ERVL-MaLR	-105122	NM_010604	16517	Mm.30176	NM_010604	ENSMUSG00000051497	Kcnj16	6430410F18Rik|AI132396|Kir5.1	potassium inwardly-rectifying channel, subfamily J, member 16	protein-coding	5.87412	8.27617	3.72251	119
wt_vs_input_peak_616	chr8	64438902	64439242	+	37	NA	Intergenic	Intergenic	75369	NR_030491	735270		NR_030491	ENSMUSG00000076042	Mir710	Mirn710|mmu-mir-710	microRNA 710	ncRNA	5.87412	8.27617	3.72251	33
wt_vs_input_peak_214	chr14	64942296	64942558	+	37	NA	intron (NM_177338, intron 1 of 9)	intron (NM_177338, intron 1 of 9)	7430	NM_001347627	219150	Mm.344074	NM_177338	ENSMUSG00000021972	Hmbox1	AI451877|AI604847|F830020C16Rik	homeobox containing 1	protein-coding	5.87412	8.27617	3.72251	180
wt_vs_input_peak_548	chr6	128344661	128345054	+	37	NA	intron (NM_011657, intron 1 of 10)	RMER17C|LTR|ERVK	10994	NM_011657	22158	Mm.291783	NM_011657	ENSMUSG00000001521	Tulp3	2310022L06Rik|AI316887	tubby-like protein 3	protein-coding	5.87412	8.27617	3.72251	245
wt_vs_input_peak_119	chr11	78043735	78044095	+	37	NA	intron (NM_001284228, intron 2 of 12)	B1_Mus2|SINE|Alu	5984	NM_008028	14252	Mm.130227	NM_008028	ENSMUSG00000061981	Flot2	AI573412|Esa|reggie-2	flotillin 2	protein-coding	5.87412	8.27617	3.72251	145
wt_vs_input_peak_74	chr10	63527399	63527651	+	37	NA	intron (NM_177612, intron 2 of 17)	intron (NM_177612, intron 2 of 17)	70014	NM_001164376	216033	Mm.444692	NM_177612	ENSMUSG00000060843	Ctnna3	4930429L08Rik|4933408A16|Catna3|Vr22	catenin (cadherin associated protein), alpha 3	protein-coding	5.87412	8.27617	3.72251	147
wt_vs_input_peak_303	chr18	22859132	22859460	+	37	NA	intron (NM_001361223, intron 6 of 11)	intron (NM_001361223, intron 6 of 11)	179367	NM_001161483	319211	Mm.209896	NM_199024	ENSMUSG00000041923	Nol4	1700013J13Rik|4930568N03Rik|Gm1262	nucleolar protein 4	protein-coding	5.87412	8.27617	3.72251	20
wt_vs_input_peak_382	chr2	118172593	118173038	+	37	NA	Intergenic	Intergenic	60939	NM_011580	21825	Mm.4159	NM_011580	ENSMUSG00000040152	Thbs1	TSP-1|TSP1|Thbs-1|tbsp1	thrombospondin 1	protein-coding	5.87412	8.27617	3.72251	182
wt_vs_input_peak_298	chr17	80950894	80951312	+	37	NA	intron (NM_026516, intron 1 of 3)	B3A|SINE|B2	6471	NM_026516	68027	Mm.357108	NM_026516	ENSMUSG00000024245	Tmem178	2810417M05Rik|Tmem178a	transmembrane protein 178	protein-coding	5.87412	8.27617	3.72251	107
wt_vs_input_peak_176	chr13	68821963	68822220	+	37	NA	intron (NM_153534, intron 3 of 24)	intron (NM_153534, intron 3 of 24)	177450	NM_153534	210044	Mm.390617	NM_153534	ENSMUSG00000021536	Adcy2	mKIAA1060	adenylate cyclase 2	protein-coding	5.87412	8.27617	3.72251	65
wt_vs_input_peak_646	chr9	33030529	33030784	+	37	NA	Intergenic	RMER6BA|LTR|ERVK	-101690	NR_131058	330917	Mm.488283	NR_131058		Gm27162	A430016B06	predicted gene 27162	ncRNA	5.87412	8.27617	3.72251	192
wt_vs_input_peak_524	chr6	40818300	40818583	+	37	NA	Intergenic	Intergenic	69053	NM_139296	194357	Mm.207087	NM_139296	ENSMUSG00000029885	Moxd2	Dbhl1	monooxygenase, DBH-like 2	protein-coding	5.87412	8.27617	3.72251	271
wt_vs_input_peak_590	chr7	134015011	134015313	+	37	NA	intron (NM_007400, intron 3 of 22)	intron (NM_007400, intron 3 of 22)	209935	NM_007400	11489	Mm.439714	NM_007400	ENSMUSG00000054555	Adam12	Mltna	a disintegrin and metallopeptidase domain 12 (meltrin alpha)	protein-coding	5.87412	8.27617	3.72251	123
wt_vs_input_peak_581	chr7	89182825	89183215	+	37	NA	intron (NM_001360745, intron 5 of 13)	intron (NM_001360745, intron 5 of 13)	155767	NM_001360745	72759	Mm.208477	NM_028343	ENSMUSG00000039428	Tmem135	2810439K08Rik|AW319712|PMP52	transmembrane protein 135	protein-coding	5.87412	8.27617	3.72251	20
wt_vs_input_peak_149	chr12	26764346	26764763	+	37	NA	Intergenic	Intergenic	69997	NR_146399	74668	Mm.375018	NR_146399	ENSMUSG00000113218	4933409F18Rik	4930435E18Rik	RIKEN cDNA 4933409F18 gene	ncRNA	5.87412	8.27617	3.72251	223
wt_vs_input_peak_550	chr6	132060343	132060791	+	37	NA	Intergenic	Intergenic	149954	NM_198669	381833	Mm.7982	NM_198669	ENSMUSG00000067543	Prb1	BC011176|Prpg2	proline-rich protein BstNI subfamily 1	protein-coding	5.90074	8.28139	3.72251	185
wt_vs_input_peak_363	chr2	71237130	71237402	+	37	NA	intron (NM_010064, intron 5 of 15)	intron (NM_010064, intron 5 of 15)	25320	NM_010064	13427	Mm.249479	NM_010064	ENSMUSG00000027012	Dync1i2	3110079H08Rik|AW554389|Dncic2	dynein cytoplasmic 1 intermediate chain 2	protein-coding	5.90074	8.28139	3.72251	204
wt_vs_input_peak_250	chr16	18574456	18574757	+	37	NA	Intergenic	Intergenic	12363	NM_011532	21380	Mm.295194	NM_011532	ENSMUSG00000009097	Tbx1	-	T-box 1	protein-coding	5.87412	8.27617	3.72251	65
wt_vs_input_peak_361	chr2	51139956	51140446	+	37	NA	intron (NM_028810, intron 2 of 4)	intron (NM_028810, intron 2 of 4)	8910	NM_028810	74194	Mm.46497	NM_028810	ENSMUSG00000017144	Rnd3	2610017M01Rik|AI661404|Arhe|Rhoe	Rho family GTPase 3	protein-coding	5.87412	8.27617	3.72251	310
wt_vs_input_peak_644	chr9	28740171	28740449	+	37	NA	intron (NM_177906, intron 2 of 6)	intron (NM_177906, intron 2 of 6)	335982	NM_177906	330908	Mm.379474	NM_177906	ENSMUSG00000062257	Opcml	2900075O15Rik|3732419F12|AI844366|B930023M13Rik|C230027C17|Gm181|Obcam	opioid binding protein/cell adhesion molecule-like	protein-coding	5.87412	8.27617	3.72251	25
wt_vs_input_peak_198	chr14	16927897	16928215	+	37	NA	intron (NM_001289760, intron 1 of 9)	intron (NM_001289760, intron 1 of 9)	154275	NM_001289760	218772	Mm.259318	NM_011243	ENSMUSG00000017491	Rarb	A830025K23|Hap|Nr1b2	retinoic acid receptor, beta	protein-coding	5.87412	8.27617	3.72251	282
wt_vs_input_peak_310	chr18	41844449	41844937	+	37	NA	Intergenic	B3A|SINE|B2	106501	NM_029942	77619	Mm.30649	NM_029942	ENSMUSG00000056671	Prelid2	1700003A01Rik|C330008K14Rik	PRELI domain containing 2	protein-coding	5.90074	8.28139	3.72251	421
wt_vs_input_peak_259	chr16	45709988	45710394	+	37	NA	Intergenic	Intergenic	14340	NM_019754	56370	Mm.24183	NM_019754	ENSMUSG00000022658	Tagln3	2700038H05Rik|2900005O10Rik|AI426007|Np25	transgelin 3	protein-coding	5.87412	8.27617	3.72251	227
wt_vs_input_peak_337	chr19	22312879	22313227	+	37	NA	intron (NM_001035239, intron 1 of 24)	intron (NM_001035239, intron 1 of 24)	-135155	NM_001362500	226025	Mm.131943	NM_177341	ENSMUSG00000052387	Trpm3	6330504P12Rik|9330180E14|AU018608|B930001P07Rik|LTRPC3|MLSN2	transient receptor potential cation channel, subfamily M, member 3	protein-coding	5.87412	8.27617	3.72251	292
wt_vs_input_peak_455	chr4	124585199	124585654	+	37	NA	Intergenic	Intergenic	16247	NR_045819	108809	Mm.250313	NR_045819		4933407E24Rik	-	RIKEN cDNA 4933407E24 gene	ncRNA	5.87412	8.27617	3.72251	436
wt_vs_input_peak_140	chr11	116988134	116988601	+	37	NA	Intergenic	Intergenic	69504	NM_172948	268510	Mm.35141	NM_172948	ENSMUSG00000043857	Mgat5b	C330018B01|GnT-IX|mGnTVB	mannoside acetylglucosaminyltransferase 5, isoenzyme B	protein-coding	5.90074	8.28139	3.72251	385
wt_vs_input_peak_503	chr5	130170330	130170741	+	37	NA	Intergenic	Intergenic	-1284	NM_001199059	56715	Mm.288639	NM_019983	ENSMUSG00000025340	Rabgef1	Rab5ef|Rabex5|Rin2	RAB guanine nucleotide exchange factor (GEF) 1	protein-coding	5.87412	8.27617	3.72251	178
wt_vs_input_peak_502	chr5	128131610	128132022	+	37	NA	intron (NM_172885, intron 3 of 8)	intron (NM_172885, intron 3 of 8)	301261	NM_172885	243274	Mm.447698	NM_172885	ENSMUSG00000034310	Tmem132d	C630028F04Rik	transmembrane protein 132D	protein-coding	5.87412	8.27617	3.72251	220
wt_vs_input_peak_102	chr11	34121818	34122279	+	37	NA	Intergenic	Intergenic	-23494	NR_155520	76874	Mm.437529	NR_155520		4930469K13Rik	-	RIKEN cDNA 4930469K13 gene	ncRNA	5.87412	8.27617	3.72251	262
wt_vs_input_peak_300	chr18	6548082	6548354	+	37	NA	Intergenic	MuRRS-int|LTR|ERV1	-32110	NM_007935	13831	Mm.312133	NM_007935	ENSMUSG00000024240	Epc1	2400007E14Rik|5730566F07Rik|A930032N02Rik|mir-1893	enhancer of polycomb homolog 1	protein-coding	5.87412	8.27617	3.72251	35
wt_vs_input_peak_294	chr17	59889137	59889453	+	37	NA	Intergenic	Intergenic	-875973	NM_001368393	67993	Mm.36507	NM_026497	ENSMUSG00000024228	Nudt12	0610016O18Rik	nudix (nucleoside diphosphate linked moiety X)-type motif 12	protein-coding	5.87412	8.27617	3.72251	117
wt_vs_input_peak_1	chr1	17152752	17153053	+	37	NA	intron (NM_010267, intron 2 of 5)	intron (NM_010267, intron 2 of 5)	7529	NM_010267	14545	Mm.18218	NM_010267	ENSMUSG00000025777	Gdap1	-	ganglioside-induced differentiation-associated-protein 1	protein-coding	5.87412	8.27617	3.72251	130
wt_vs_input_peak_105	chr11	41942235	41942676	+	37	NA	intron (NM_001362656, intron 7 of 10)	intron (NM_001362656, intron 7 of 10)	58402	NM_177408	14406	Mm.5309	NM_008073	ENSMUSG00000020436	Gabrg2	GABAA-R|Gabrg-2|gamma2	gamma-aminobutyric acid (GABA) A receptor, subunit gamma 2	protein-coding	5.87412	8.27617	3.72251	195
wt_vs_input_peak_190	chr13	98299132	98299410	+	37	NA	Intergenic	Intergenic	17696	NM_145455	218490	Mm.371688	NM_145455	ENSMUSG00000021660	Btf3	1700054E11Rik	basic transcription factor 3	protein-coding	5.87412	8.27617	3.72251	168
wt_vs_input_peak_287	chr17	45150626	45150951	+	37	NA	Intergenic	RSINE1|SINE|B4	-269903	NM_029257	75341	Mm.386821	NM_029257		4930564C03Rik	-	RIKEN cDNA 4930564C03 gene	protein-coding	5.72594	7.96685	3.72251	109
wt_vs_input_peak_440	chr4	60150157	60150621	+	37	NA	Intergenic	MT2B1|LTR|ERVL	-10531	NM_001200004	100039150	Mm.237772	NM_001200004	ENSMUSG00000096674	Mup15	Gm2068|Mup13	major urinary protein 15	protein-coding	5.87412	8.27617	3.72251	364
wt_vs_input_peak_472	chr5	31639607	31639893	+	37	NA	intron (NM_153196, intron 7 of 7)	ORR1A1|LTR|ERVL-MaLR	25799	NM_025796	66845	Mm.120763	NM_025796	ENSMUSG00000106918	Mrpl33	0610009M10Rik|L33mt|MRP-L33	mitochondrial ribosomal protein L33	protein-coding	5.71914	7.95548	3.72251	213
wt_vs_input_peak_643	chr9	28418347	28418666	+	37	NA	intron (NM_177906, intron 1 of 6)	L1M4c|LINE|L1	14178	NM_177906	330908	Mm.379474	NM_177906	ENSMUSG00000062257	Opcml	2900075O15Rik|3732419F12|AI844366|B930023M13Rik|C230027C17|Gm181|Obcam	opioid binding protein/cell adhesion molecule-like	protein-coding	5.87412	8.27617	3.72251	280
wt_vs_input_peak_483	chr5	57246848	57247324	+	37	NA	Intergenic	L1Md_F2|LINE|L1	470833	NR_015588	319216	Mm.332387	NR_015588	ENSMUSG00000097216	4932441J04Rik	-	RIKEN cDNA 4932441J04 gene	ncRNA	5.87412	8.27617	3.72251	182
wt_vs_input_peak_540	chr6	106954137	106954455	+	37	NA	Intergenic	Intergenic	-154209	NM_021449	58799	Mm.290085	NM_021449	ENSMUSG00000005362	Crbn	2610203G15Rik|2900045O07Rik|AF229032|AW108261|piL	cereblon	protein-coding	5.72594	7.96685	3.72251	69
wt_vs_input_peak_331	chr19	10296800	10297080	+	37	NA	intron (NM_198114, intron 1 of 19)	intron (NM_198114, intron 1 of 19)	7937	NM_198114	269060	Mm.329718	NM_198114	ENSMUSG00000035735	Dagla	Nsddr	diacylglycerol lipase, alpha	protein-coding	5.87412	8.27617	3.72251	148
wt_vs_input_peak_313	chr18	46118178	46118469	+	37	NA	Intergenic	Intergenic	-73063	NR_040342	107003	Mm.395148	NR_040342		A330093E20Rik	AU043608	RIKEN cDNA A330093E20 gene	ncRNA	5.87412	8.27617	3.72251	92
wt_vs_input_peak_150	chr12	27139088	27139387	+	37	NA	Intergenic	Intergenic	21279	NR_045869	636791	Mm.423496	NM_001039248	ENSMUSG00000094002	Gm9866	EG636791	predicted gene 9866	ncRNA	5.87412	8.27617	3.72251	122
wt_vs_input_peak_161	chr12	97841590	97841872	+	37	NA	Intergenic	RLTR13E|LTR|ERVK	417728	NM_008079	14420	Mm.5120	NM_008079	ENSMUSG00000021003	Galc	2310068B06Rik|A930008M05Rik|AW212969|AW413532|Gacy|twi|twitcher	galactosylceramidase	protein-coding	5.87412	8.27617	3.72251	229
wt_vs_input_peak_545	chr6	112811566	112811899	+	37	NA	intron (NM_080448, intron 3 of 21)	intron (NM_080448, intron 3 of 21)	-115062	NM_021385	58186	Mm.103812	NM_021385	ENSMUSG00000030254	Rad18	2810024C04Rik|Rad18sc	RAD18 E3 ubiquitin protein ligase	protein-coding	5.87412	8.27617	3.72251	156
wt_vs_input_peak_46	chr1	178129724	178130015	+	37	NA	intron (NR_160909, intron 16 of 23)	L1Md_F2|LINE|L1	-57548	NM_024282	78825	Mm.440132	NM_024282	ENSMUSG00000026502	Desi2	5830417C01Rik|DeSI-2|Fam152a|Pppde1	desumoylating isopeptidase 2	protein-coding	5.87412	8.27617	3.72251	82
wt_vs_input_peak_567	chr7	43763995	43764390	+	37	NA	Intergenic	RLTR14-int|LTR|ERV1	-4908	NM_027097	69511	Mm.20163	NM_027097	ENSMUSG00000044430	Klk12	2310008B01Rik|AI324852|KLK-L5	kallikrein related-peptidase 12	protein-coding	5.87412	8.27617	3.72251	170
wt_vs_input_peak_324	chr18	81783507	81783776	+	37	NA	Intergenic	ORR1C2|LTR|ERVL-MaLR	208439	NR_039589	100628596		NR_039589	ENSMUSG00000093036	Mir5127	mmu-mir-5127|mu-mir-5127	microRNA 5127	ncRNA	5.90074	8.28139	3.72251	45
wt_vs_input_peak_213	chr14	61252641	61252937	+	37	NA	intron (NM_011892, intron 1 of 7)	intron (NM_011892, intron 1 of 7)	5701	NM_011892	24053	Mm.72173	NM_011892	ENSMUSG00000035296	Sgcg	35kDa|5430420E18Rik|AI642964|gamma-SG	sarcoglycan, gamma (dystrophin-associated glycoprotein)	protein-coding	5.87412	8.27617	3.72251	204
wt_vs_input_peak_485	chr5	65381083	65381398	+	37	NA	intron (NM_031180, intron 4 of 4)	intron (NM_031180, intron 4 of 4)	10191	NM_011292	20005	Mm.300271	NM_011292	ENSMUSG00000047215	Rpl9	-	ribosomal protein L9	protein-coding	5.87412	8.27617	3.72251	134
wt_vs_input_peak_519	chr6	35040801	35041058	+	37	NA	intron (NM_001164413, intron 10 of 11)	intron (NM_001164413, intron 10 of 11)	-62930	NM_001025573	243753	Mm.440221	NM_001025573	ENSMUSG00000029847	Slc23a4	2010107G12Rik|Gm468	solute carrier family 23 member 4	protein-coding	5.87412	8.27617	3.72251	254
wt_vs_input_peak_124	chr11	86236693	86236997	+	37	NA	intron (NM_001363130, intron 10 of 23)	PB1|SINE|Alu	20749	NM_001363129	70422	Mm.171304	NM_027421	ENSMUSG00000018068	Ints2	2810417D08Rik|AA408260|AI987735|mKIAA1287	integrator complex subunit 2	protein-coding	5.87412	8.27617	3.72251	145
wt_vs_input_peak_9	chr1	51379063	51379505	+	37	NA	Intergenic	Intergenic	-45505	NR_045151	442821	Mm.118030	NR_045151	ENSMUSG00000101799	9330175M20Rik	-	RIKEN cDNA 9330175M20 gene	ncRNA	5.87412	8.27617	3.72251	184
wt_vs_input_peak_97	chr11	11989419	11989691	+	37	NA	intron (NM_001370603, intron 1 of 17)	ORR1F|LTR|ERVL-MaLR	38416	NM_001177629	14783	Mm.273117	NM_010345	ENSMUSG00000020176	Grb10	5730571D09Rik|AI325020|Meg1|mKIAA0207	growth factor receptor bound protein 10	protein-coding	5.87412	8.27617	3.72251	98
wt_vs_input_peak_477	chr5	51178190	51178493	+	37	NA	Intergenic	L1MDa|LINE|L1	375580	NM_008904	19017	Mm.259072	NM_008904	ENSMUSG00000029167	Ppargc1a	A830037N07Rik|Gm11133|PGC-1|PPARGC-1-alpha|Pgc-1alpha|Pgc1|Pgco1|Ppargc1	peroxisome proliferative activated receptor, gamma, coactivator 1 alpha	protein-coding	5.87412	8.27617	3.72251	20
wt_vs_input_peak_622	chr8	114925584	114925942	+	37	NA	intron (NM_019573, intron 8 of 8)	intron (NM_019573, intron 8 of 8)	486111	NM_019573	80707	Mm.440420	NM_019573	ENSMUSG00000004637	Wwox	5330426P09Rik|9030416C10Rik|WOX1	WW domain-containing oxidoreductase	protein-coding	5.83654	8.19638	3.72251	164
wt_vs_input_peak_397	chr3	9324769	9325054	+	37	NA	Intergenic	B1_Mm|SINE|Alu	74344	NM_177660	229055	Mm.103262	NM_177660	ENSMUSG00000069114	Zbtb10	4832414A18|AU021107|RINZF	zinc finger and BTB domain containing 10	protein-coding	5.87412	8.27617	3.72251	129
wt_vs_input_peak_203	chr14	34026212	34026495	+	37	NA	Intergenic	Intergenic	-14725	NM_001034880	432838	Mm.318383	NM_001034880	ENSMUSG00000072624	Gm5460	EG432838	predicted gene 5460	protein-coding	5.87412	8.27617	3.72251	85
wt_vs_input_peak_461	chr4	143494990	143495384	+	37	NA	Intergenic	Intergenic	-16125	NM_001113736	100040854	Mm.472683	NM_001113736	ENSMUSG00000070616	Gm13040	-	predicted gene 13040	protein-coding	5.87412	8.27617	3.72251	142
wt_vs_input_peak_478	chr5	51332796	51333145	+	37	NA	Intergenic	Intergenic	220951	NM_008904	19017	Mm.259072	NM_008904	ENSMUSG00000029167	Ppargc1a	A830037N07Rik|Gm11133|PGC-1|PPARGC-1-alpha|Pgc-1alpha|Pgc1|Pgco1|Ppargc1	peroxisome proliferative activated receptor, gamma, coactivator 1 alpha	protein-coding	5.87412	8.27617	3.72251	212
wt_vs_input_peak_261	chr16	53602331	53602626	+	37	NA	Intergenic	Lx7|LINE|L1	-786734	NR_040495	73820	Mm.60493	NR_040495	ENSMUSG00000116611	4930404A05Rik	-	RIKEN cDNA 4930404A05 gene	ncRNA	5.87412	8.27617	3.72251	94
wt_vs_input_peak_183	chr13	92261723	92262027	+	37	NA	intron (NM_001311120, intron 17 of 23)	intron (NM_001311120, intron 17 of 23)	-92908	NM_010049	13361	Mm.23695	NM_010049	ENSMUSG00000021707	Dhfr	8430436I03Rik|AA607882|AI662710|AW555094	dihydrofolate reductase	protein-coding	5.87412	8.27617	3.72251	81
wt_vs_input_peak_129	chr11	103120412	103120714	+	37	NA	TTS (NM_138753)	TTS (NM_138753)	4238	NM_138753	192231	Mm.8763	NM_138753	ENSMUSG00000048878	Hexim1	7330426E13Rik|CLP-1|Clp1|HIS1	hexamethylene bis-acetamide inducible 1	protein-coding	5.90074	8.28139	3.72251	46
wt_vs_input_peak_301	chr18	12030221	12030504	+	37	NA	intron (NM_178801, intron 13 of 14)	(TCTCTG)n|Simple_repeat|Simple_repeat	91175	NM_001289667	338363	Mm.271567	NM_178801	ENSMUSG00000049411	Tmem241	6030446N20Rik	transmembrane protein 241	protein-coding	5.87412	8.27617	3.72251	128
wt_vs_input_peak_683	chrX	159518190	159518459	+	37	NA	Intergenic	MLTR25A|LTR|ERVK	-14344	NR_152562	382252	Mm.296254	NM_001033472	ENSMUSG00000044150	Bclaf3	2310067E24Rik|A830080D01Rik|Gm1146	Bclaf1 and Thrap3 family member 3	protein-coding	5.87412	8.27617	3.72251	82
wt_vs_input_peak_390	chr2	162626361	162626615	+	37	NA	intron (NM_001291151, intron 1 of 30)	intron (NM_001291151, intron 1 of 30)	34659	NM_001291149	19281	Mm.235807	NM_021464	ENSMUSG00000053141	Ptprt	R-PTP-T|RPTP-rfo|RPTP-rho|RPTPmam4|RPTPrho|mKIAA0283|mRPTPrho	protein tyrosine phosphatase, receptor type, T	protein-coding	5.90074	8.28139	3.72251	109
wt_vs_input_peak_7	chr1	42597902	42598181	+	37	NA	Intergenic	Intergenic	96784	NR_027826	66297	Mm.45203	NM_183252	ENSMUSG00000060424	Pantr1	2610017I09Rik|Pou3f3os|linc-Brn1a	POU domain, class 3, transcription factor 3 adjacent noncoding transcript 1	ncRNA	5.72594	7.96685	3.72251	171
wt_vs_input_peak_325	chr18	84092695	84093079	+	37	NA	intron (NM_146090, intron 1 of 1)	intron (NM_146090, intron 1 of 1)	4729	NM_146090	225791	Mm.147052	NM_146090	ENSMUSG00000049090	Zadh2	C530046K17Rik|PTGR-3|Pthr3	zinc binding alcohol dehydrogenase, domain containing 2	protein-coding	5.87412	8.27617	3.72251	276
wt_vs_input_peak_657	chr9	57427264	57427714	+	37	NA	intron (NR_152145, intron 3 of 6)	intron (NR_152145, intron 3 of 6)	12247	NM_001357913	66812	Mm.250508	NM_176831	ENSMUSG00000063849	Ppcdc	1810057I13Rik|8430432M10Rik	phosphopantothenoylcysteine decarboxylase	protein-coding	5.87412	8.27617	3.72251	173
wt_vs_input_peak_160	chr12	96632941	96633339	+	37	NA	Intergenic	Intergenic	-585918	NR_103800	69423	Mm.46121	NM_027076		1700019M22Rik	-	NFX-like protein	pseudo	5.87412	8.27617	3.72251	88
wt_vs_input_peak_366	chr2	80522261	80522526	+	37	NA	intron (NM_001355410, intron 21 of 31)	intron (NM_001355410, intron 21 of 31)	58789	NM_016965	50884	Mm.25203	NM_016965	ENSMUSG00000027002	Nckap1	C79304|H19|Hem-2|Hem2|Nap1|mKIAA0587|mh19|p125Nap1	NCK-associated protein 1	protein-coding	5.87412	8.27617	3.72251	108
wt_vs_input_peak_358	chr2	40432407	40432663	+	37	NA	Intergenic	Intergenic	-1206186	NM_024209	67857	Mm.389242	NM_024209	ENSMUSG00000026753	Ppp6c	2310003C10Rik|Pp6C	protein phosphatase 6, catalytic subunit	protein-coding	5.87412	8.27617	3.72251	164
wt_vs_input_peak_341	chr19	43503000	43503295	+	37	NA	intron (NM_010324, intron 7 of 8)	B1_Mur4|SINE|Alu	21458	NM_010324	14718	Mm.19039	NM_010324	ENSMUSG00000025190	Got1	AI789014|Got-1|cAspAT|cCAT	glutamic-oxaloacetic transaminase 1, soluble	protein-coding	5.87412	8.27617	3.72251	82
wt_vs_input_peak_650	chr9	38418139	38418474	+	37	NA	Intergenic	MMETn-int|LTR|ERVK	-11978	NM_001011806	258028	Mm.390163	NM_001011806	ENSMUSG00000052058	Olfr901	MOR162-8	olfactory receptor 901	protein-coding	5.87412	8.27617	3.72251	233
wt_vs_input_peak_431	chr4	16347540	16347920	+	37	NA	Intergenic	Lx3_Mus|LINE|L1	183620	NR_045765	100415915	Mm.387180	NR_045765	ENSMUSG00000085112	A530072M11Rik	-	RIKEN cDNA gene A530072M11	ncRNA	5.87412	8.27617	3.72251	202
wt_vs_input_peak_151	chr12	29139612	29139960	+	37	NA	Intergenic	Intergenic	-2143	NR_154987	102633526	Mm.134217	NR_154987		Gm31333	-	predicted gene, 31333	ncRNA	5.87412	8.27617	3.72251	34
wt_vs_input_peak_96	chr11	10294812	10295286	+	37	NA	Intergenic	Intergenic	-818967	NM_177033	319922	Mm.337851	NM_177033	ENSMUSG00000050830	Vwc2	A930041G11Rik|G11|PSST739|UNQ739|cradin	von Willebrand factor C domain containing 2	protein-coding	5.87412	8.27617	3.72251	114
wt_vs_input_peak_425	chr3	150983853	150984122	+	37	NA	Intergenic	AT_rich|Low_complexity|Low_complexity	39875	NR_039540	100628568		NR_039540	ENSMUSG00000092830	Mir3963	mmu-mir-3963|mu-mir-3963	microRNA 3963	ncRNA	5.87412	8.27617	3.72251	40
wt_vs_input_peak_685	chrY	10716446	10716854	+	37	NA	Intergenic	(GA)n|Simple_repeat|Simple_repeat	481198	NM_001199331	100040022	Mm.485767	NM_001199331	ENSMUSG00000095172	Gm20822	-	predicted gene, 20822	protein-coding	5.87412	8.27617	3.72251	111
wt_vs_input_peak_448	chr4	99686186	99686550	+	37	NA	Intergenic	AT_rich|Low_complexity|Low_complexity	-29262	NM_001081264	320438	Mm.32408	NM_001081264	ENSMUSG00000073792	Alg6	E230028F23Rik	asparagine-linked glycosylation 6 (alpha-1,3,-glucosyltransferase)	protein-coding	5.90074	8.28139	3.72251	199
wt_vs_input_peak_318	chr18	59794810	59795126	+	37	NA	Intergenic	Intergenic	215338	NR_105773	102465182		NR_105773	ENSMUSG00000098287	Mir6355	Gm27473|mmu-mir-6355	microRNA 6355	ncRNA	5.87412	8.27617	3.72251	92
wt_vs_input_peak_247	chr15	99166211	99166544	+	37	NA	intron (NM_139140, intron 2 of 12)	B3|SINE|B2	39532	NM_139140	72572	Mm.276650	NM_139140	ENSMUSG00000051934	Spats2	2700012F11Rik|59kDa|Scr59|p59	spermatogenesis associated, serine-rich 2	protein-coding	5.87412	8.27617	3.72251	328
wt_vs_input_peak_49	chr1	181782565	181782890	+	37	NA	Intergenic	RLTR46A|LTR|ERVK	59674	NM_133815	98386	Mm.4538	NM_133815	ENSMUSG00000004880	Lbr	AI505894|C14SR|ic	lamin B receptor	protein-coding	5.87412	8.27617	3.72251	314
wt_vs_input_peak_184	chr13	92817193	92817558	+	37	NA	Intergenic	Intergenic	-22557	NM_011582	21828	Mm.20865	NM_011582	ENSMUSG00000021702	Thbs4	TSP4	thrombospondin 4	protein-coding	5.87412	8.27617	3.72251	222
wt_vs_input_peak_652	chr9	48761416	48761707	+	37	NA	intron (NM_001033324, intron 2 of 6)	B3A|SINE|B2	74380	NM_001033324	235320	Mm.457803	NM_001033324	ENSMUSG00000066687	Zbtb16	AI467657|PLZF|Zfp145|lu	zinc finger and BTB domain containing 16	protein-coding	5.90074	8.28139	3.72251	205
wt_vs_input_peak_223	chr14	89388200	89388498	+	37	NA	Intergenic	Intergenic	-507875	NR_002862	328451	Mm.320571	NR_002862		Gm5088	EG328451|Pabpc4l	poly(A)-binding protein, cytoplasmic pseudogene	pseudo	5.87412	8.27617	3.72251	168
wt_vs_input_peak_463	chr4	150910677	150911034	+	37	NA	promoter-TSS (NM_020569)	promoter-TSS (NM_020569)	-934	NM_020569	57320	Mm.277349	NM_020569	ENSMUSG00000028964	Park7	DJ-1|Dj1	Parkinson disease (autosomal recessive, early onset) 7	protein-coding	5.83654	8.19638	3.72251	142
wt_vs_input_peak_335	chr19	16302543	16302808	+	37	NA	intron (NM_008139, intron 2 of 6)	B4A|SINE|B4	12329	NR_105832	102465218		NR_105832	ENSMUSG00000098718	Mir496b	Gm28028|mmu-mir-496b	microRNA 496b	ncRNA	5.87412	8.27617	3.72251	181
wt_vs_input_peak_28	chr1	124173687	124173980	+	37	NA	Intergenic	Intergenic	-128274	NM_199021	269109	Mm.417716	NM_199021	ENSMUSG00000036815	Dpp10	6430601K09Rik|DPP X|Dprp3	dipeptidylpeptidase 10	protein-coding	5.87412	8.27617	3.72251	180
wt_vs_input_peak_205	chr14	47115678	47116065	+	37	NA	intron (NR_126579, intron 1 of 3)	(CACAC)n|Simple_repeat|Simple_repeat	290	NR_126579	100038654		NR_126579	ENSMUSG00000072589	Gm10371	-	predicted gene 10371	ncRNA	5.87412	8.27617	3.72251	132
wt_vs_input_peak_417	chr3	117923792	117924043	+	37	NA	Intergenic	(TG)n|Simple_repeat|Simple_repeat	-54981	NM_029655	76561	Mm.33824	NM_029655	ENSMUSG00000028007	Snx7	2510028H01Rik	sorting nexin 7	protein-coding	5.87412	8.27617	3.72251	68
wt_vs_input_peak_432	chr4	17793151	17793575	+	37	NA	Intergenic	RMER6C|LTR|ERVK	-59530	NR_135158	17389	Mm.187315	NM_019724	ENSMUSG00000028226	Mmp16	MT-MMP 3|MT3-MMP|Mt3mmp	matrix metallopeptidase 16	protein-coding	5.90074	8.28139	3.72251	7
wt_vs_input_peak_453	chr4	117103481	117103758	+	37	NA	intron (NM_001312903, intron 2 of 21)	B1F1|SINE|Alu	7563	NM_001312903	19207	Mm.287037	NM_008958	ENSMUSG00000028681	Ptch2	ptc2	patched 2	protein-coding	5.87412	8.27617	3.72251	171
wt_vs_input_peak_299	chr17	83106513	83107000	+	37	NA	Intergenic	Intergenic	-28531	NR_045094	100503434	Mm.187281	NR_045094	ENSMUSG00000117399	Gm19689	-	predicted gene, 19689	ncRNA	5.87412	8.27617	3.72251	474
wt_vs_input_peak_655	chr9	54633645	54633979	+	37	NA	intron (NM_053178, intron 2 of 13)	intron (NM_053178, intron 2 of 13)	28073	NM_053178	94180	Mm.20592	NM_053178	ENSMUSG00000032281	Acsbg1	BG1|Bgm|E230019G03Rik|GR-LACS|Lpd|R75185	acyl-CoA synthetase bubblegum family member 1	protein-coding	5.72594	7.96685	3.72251	185
wt_vs_input_peak_493	chr5	86062753	86063235	+	37	NA	intron (NM_007683, intron 1 of 18)	Lx5|LINE|L1	2589	NM_001345903	12617	Mm.4649	NM_007683	ENSMUSG00000029253	Cenpc1	CENP-C|Cenpc	centromere protein C1	protein-coding	5.90074	8.28139	3.72251	266
wt_vs_input_peak_602	chr8	25545273	25545579	+	37	NA	intron (NM_001079909, intron 2 of 16)	intron (NM_001079909, intron 2 of 16)	10657	NR_110510	102633315	Mm.437828	NR_110510	ENSMUSG00000086134	Gm16159	-	predicted gene 16159	ncRNA	5.72594	7.96685	3.72251	134
wt_vs_input_peak_236	chr15	29586556	29586878	+	37	NA	Intergenic	B4A|SINE|B4	126687	NR_039542	100628607		NR_039542	ENSMUSG00000092639	Mir3964	mmu-mir-3964|mu-mir-3964	microRNA 3964	ncRNA	5.87412	8.27617	3.72251	77
wt_vs_input_peak_152	chr12	42049865	42050164	+	37	NA	Intergenic	Intergenic	-563957	NM_001271709	16981	Mm.404786	NM_010733	ENSMUSG00000036295	Lrrn3	NLRR-3	leucine rich repeat protein 3, neuronal	protein-coding	5.87412	8.27617	3.72251	233
wt_vs_input_peak_349	chr2	20975447	20975928	+	37	NA	Intergenic	B2_Mm1t|SINE|B2	6813	NR_033225	433408	Mm.386941	NR_033225		Gm13375	-	predicted gene 13375	ncRNA	5.90074	8.28139	3.72251	72
wt_vs_input_peak_232	chr15	18126740	18127081	+	37	NA	intron (NR_045711, intron 9 of 11)	RLTR10-int|LTR|ERVK	242717	NR_045711	70886	Mm.399021	NR_045711	ENSMUSG00000098150	4921515E04Rik	-	RIKEN cDNA 4921515E04 gene	ncRNA	5.87412	8.27617	3.72251	295
wt_vs_input_peak_219	chr14	74951628	74952007	+	37	NA	Intergenic	Intergenic	-3940	NM_001033439	380916	Mm.288868	NM_001033439	ENSMUSG00000068015	Lrch1	4832412D13Rik|AI552548|AW215503|Chdc1|mKIAA1016	leucine-rich repeats and calponin homology (CH) domain containing 1	protein-coding	5.87412	8.27617	3.72251	132
wt_vs_input_peak_586	chr7	111588884	111589139	+	37	NA	intron (NM_173739, intron 3 of 10)	intron (NM_173739, intron 3 of 10)	190966	NM_173739	233733	Mm.323322	NM_173739	ENSMUSG00000038296	Galnt18	2900011G21Rik|BC024988|Galntl4|galNAc-T18|mpp-GalNAc-T18(O18)	polypeptide N-acetylgalactosaminyltransferase 18	protein-coding	5.87412	8.27617	3.72251	119
wt_vs_input_peak_593	chr7	135801397	135801770	+	37	NA	Intergenic	B4A|SINE|B4	-85204	NM_001081117	17345	Mm.4078	NM_001081117	ENSMUSG00000031004	Mki67	D630048A14Rik|Ki-67|Ki67	antigen identified by monoclonal antibody Ki 67	protein-coding	5.90074	8.28139	3.72251	226
wt_vs_input_peak_563	chr7	24386534	24386912	+	37	NA	Intergenic	B4|SINE|B4	-12905	NM_028047	71997	Mm.150977	NM_028047	ENSMUSG00000002210	Smg9	1500002O20Rik|AI429693|N28092	smg-9 homolog, nonsense mediated mRNA decay factor (C. elegans)	protein-coding	5.87412	8.27617	3.72251	92
wt_vs_input_peak_554	chr6	140333055	140333313	+	37	NA	Intergenic	Intergenic	-90915	NM_144920	109135	Mm.247670	NM_144920	ENSMUSG00000030231	Plekha5	2810431N21Rik|AI428202|AK129423|AMH-Cre|Ayu21-9|Gt(pU21)9Imeg|Pepp2|Tg(AMH-cre)1Flor	pleckstrin homology domain containing, family A member 5	protein-coding	5.87412	8.27617	3.72251	200
wt_vs_input_peak_528	chr6	71605425	71605703	+	37	NA	intron (NM_001362200, intron 11 of 25)	intron (NM_001362200, intron 11 of 25)	3575	NM_001362201	104263	Mm.260479	NM_173001	ENSMUSG00000053470	Kdm3a	1700105C21Rik|C230043E16Rik|JHDM2a|Jmjd1|Jmjd1a|KDM2A|TGSA|Tsga	lysine (K)-specific demethylase 3A	protein-coding	5.87412	8.27617	3.72251	81
wt_vs_input_peak_29	chr1	135588788	135589087	+	37	NA	Intergenic	Intergenic	-3582	NM_173437	215690	Mm.34977	NM_173437	ENSMUSG00000009418	Nav1	9530089B19|9930003A20Rik|C230080M11Rik|Gm38399|Pomfil3|Unc53h1|mKIAA1151|steerin-1	neuron navigator 1	protein-coding	5.87412	8.27617	3.72251	264
wt_vs_input_peak_204	chr14	36579080	36579352	+	37	NA	Intergenic	PB1D9|SINE|Alu	340319	NM_001347503	72972	Mm.27621	NM_027045	ENSMUSG00000058690	Ccser2	1700012P13Rik|2900054P12Rik|AI035535|AW108503|Fam190b|Gcap14	coiled-coil serine rich 2	protein-coding	5.87412	8.27617	3.72251	108
wt_vs_input_peak_684	chrX	166058427	166058753	+	37	NA	Intergenic	Intergenic	-111864	NM_001310722	237221	Mm.209490	NM_146238	ENSMUSG00000040621	Gemin8	B130034M20Rik|B930082C09Rik|BC023488|gemin-8	gem nuclear organelle associated protein 8	protein-coding	5.87412	8.27617	3.72251	137
wt_vs_input_peak_460	chr4	141964574	141964972	+	37	NA	intron (NM_177868, intron 7 of 31)	intron (NM_177868, intron 7 of 31)	-18219	NR_040672	545691	Mm.332015	NR_040672	ENSMUSG00000085424	Fhad1os1	Gm13037	forkhead-associated (FHA) phosphopeptide binding domain 1, opposite strand 1	ncRNA	5.87412	8.27617	3.72251	322
wt_vs_input_peak_491	chr5	85229671	85230009	+	37	NA	Intergenic	B4A|SINE|B4	-812458	NM_007937	13839	Mm.137991	NM_007937	ENSMUSG00000029245	Epha5	AI854630|AW125296|Cek7|Ehk1|Els1|Hek7|Rek7|bsk	Eph receptor A5	protein-coding	5.87412	8.27617	3.72251	83
wt_vs_input_peak_36	chr1	157100766	157101159	+	37	NA	intron (NM_001305063, intron 5 of 8)	intron (NM_001305063, intron 5 of 8)	7688	NM_028540	73435	Mm.116705	NM_028540	ENSMUSG00000026592	Tex35	1700057K13Rik	testis expressed 35	protein-coding	5.87412	8.27617	3.72251	174
wt_vs_input_peak_651	chr9	43875935	43876271	+	37	NA	Intergenic	Intergenic	132149	NM_021424	58235	Mm.335096	NM_021424	ENSMUSG00000032012	Nectin1	AI835281|AW549174|Cd111|HIgR|HveC|PRR|PRR1|Pvrl1|nectin-1	nectin cell adhesion molecule 1	protein-coding	5.87412	8.27617	3.72251	236
wt_vs_input_peak_356	chr2	34474758	34475009	+	37	NA	intron (NM_001362921, intron 4 of 10)	intron (NM_001362921, intron 4 of 10)	68032	NM_177345	227743	Mm.270866	NM_177345	ENSMUSG00000038696	Mapkap1	AI591529|D230039K05Rik|Sin1	mitogen-activated protein kinase associated protein 1	protein-coding	5.87412	8.27617	3.72251	10
wt_vs_input_peak_65	chr10	37297506	37297899	+	37	NA	Intergenic	Intergenic	-158776	NM_008538	17118	Mm.30059	NM_008538	ENSMUSG00000069662	Marcks	Macs|PKCSL	myristoylated alanine rich protein kinase C substrate	protein-coding	5.87412	8.27617	3.72251	211
wt_vs_input_peak_132	chr11	109837874	109838148	+	37	NA	Intergenic	Intergenic	-7867	NR_045909	73257	Mm.250442	NR_045909	ENSMUSG00000087393	1700023C21Rik	-	RIKEN cDNA 1700023C21 gene	ncRNA	5.87412	8.27617	3.72251	115
wt_vs_input_peak_201	chr14	29668107	29668374	+	37	NA	intron (NM_009785, intron 2 of 37)	intron (NM_009785, intron 2 of 37)	53624	NM_009785	12294	Mm.386754	NM_009785	ENSMUSG00000021991	Cacna2d3	Cacnad3|alapha2delta3	calcium channel, voltage-dependent, alpha2/delta subunit 3	protein-coding	5.76234	8.04154	3.72251	11
wt_vs_input_peak_413	chr3	100978726	100978991	+	37	NA	Intergenic	L3|LINE|CR1	-9195	NM_001013026	74044	Mm.270961	NM_001013026	ENSMUSG00000033222	Ttf2	4632434F22Rik|8030447N19|AV218430	transcription termination factor, RNA polymerase II	protein-coding	5.87412	8.27617	3.72251	65
wt_vs_input_peak_169	chr13	36714143	36714507	+	37	NA	Intergenic	Intergenic	20152	NM_153529	68404	Mm.232930	NM_153529	ENSMUSG00000039114	Nrn1	0710008J23Rik|Cpg15|Nrn	neuritin 1	protein-coding	5.87412	8.27617	3.72251	173
wt_vs_input_peak_43	chr1	173972440	173972730	+	37	NA	intron (NM_011940, intron 3 of 6)	intron (NM_011940, intron 3 of 6)	10259	NM_008327	26388	Mm.218770	NM_008327	ENSMUSG00000026535	Ifi202b	Ifbip-1|Ifi202|Ifi202a|p202	interferon activated gene 202B	protein-coding	5.87412	8.27617	3.72251	53
wt_vs_input_peak_381	chr2	117447961	117448276	+	37	NA	Intergenic	Intergenic	-105241	NM_011246	19419	Mm.42150	NM_011246	ENSMUSG00000027347	Rasgrp1	Rasgrp|calDAG-GEFII	RAS guanyl releasing protein 1	protein-coding	5.87412	8.27617	3.72251	149
wt_vs_input_peak_138	chr11	116386612	116386915	+	37	NA	intron (NM_027258, intron 2 of 18)	PB1D9|SINE|Alu	26269	NM_027258	217340	Mm.426344	NM_027258	ENSMUSG00000052949	Rnf157	2610036E23Rik|A130073L17Rik|mKIAA1917	ring finger protein 157	protein-coding	5.87412	8.27617	3.72251	166
wt_vs_input_peak_354	chr2	31318183	31318554	+	37	NA	intron (NM_001370902, intron 1 of 97)	intron (NM_001370902, intron 1 of 97)	4036	NM_001370902	665700	Mm.80703	NM_177649	ENSMUSG00000055632	Hmcn2	D030068H01	hemicentin 2	protein-coding	5.72594	7.96685	3.72251	238
wt_vs_input_peak_479	chr5	55755518	55755922	+	37	NA	Intergenic	Intergenic	1405728	NR_038045	330086	Mm.254449	NM_177871	ENSMUSG00000105912	Gm10440	D130065D13	predicted gene 10440	ncRNA	5.87412	8.27617	3.72251	21
wt_vs_input_peak_638	chr9	13268178	13268469	+	37	NA	intron (NM_025534, intron 6 of 8)	L1_Mus2|LINE|L1	21367	NM_025534	66396	Mm.290620	NM_025534	ENSMUSG00000079084	Ccdc82	2310043N13Rik	coiled-coil domain containing 82	protein-coding	5.87412	8.27617	3.72251	38
wt_vs_input_peak_153	chr12	56494394	56494781	+	37	NA	intron (NR_045082, intron 5 of 6)	intron (NR_045082, intron 5 of 6)	34833	NR_045082	104798	Mm.310950	NR_045082	ENSMUSG00000112343	Sfta3-ps	AI413669|E030019B13Rik|Nanci	surfactant associated 3, pseudogene	ncRNA	5.87412	8.27617	3.72251	341
wt_vs_input_peak_343	chr2	7759691	7759994	+	37	NA	Intergenic	Intergenic	-363644	NM_001110231	14007	Mm.398543	NM_010160	ENSMUSG00000002107	Celf2	B230218O03|B230345P09Rik|C88023|CELF-2|CUG-BP2|Cugbp2|D230046B21Rik|Etr-3|Napor|Napor-2|mETR-3	CUGBP, Elav-like family member 2	protein-coding	5.87412	8.27617	3.72251	101
wt_vs_input_peak_359	chr2	47686284	47686740	+	37	NA	Intergenic	RMER16-int|LTR|ERVK	-1127597	NM_007396	11480	Mm.314338	NM_007396	ENSMUSG00000052155	Acvr2a	ActrIIa|Acvr2|TactrII	activin receptor IIA	protein-coding	5.87412	8.27617	3.72251	292
wt_vs_input_peak_490	chr5	84230803	84231082	+	37	NA	intron (NM_007937, intron 3 of 15)	intron (NM_007937, intron 3 of 15)	186440	NM_007937	13839	Mm.137991	NM_007937	ENSMUSG00000029245	Epha5	AI854630|AW125296|Cek7|Ehk1|Els1|Hek7|Rek7|bsk	Eph receptor A5	protein-coding	5.87412	8.27617	3.72251	251
wt_vs_input_peak_99	chr11	18895050	18895375	+	37	NA	intron (NM_001193271, intron 9 of 12)	intron (NM_001193271, intron 9 of 12)	123757	NM_010789	17268	Mm.356578	NM_010789	ENSMUSG00000020160	Meis1	C530044H18Rik|Evi8	Meis homeobox 1	protein-coding	5.87412	8.27617	3.72251	241
wt_vs_input_peak_135	chr11	113601045	113601312	+	37	NA	intron (NM_001362939, intron 1 of 9)	intron (NM_001362939, intron 1 of 9)	-18149	NM_009217	20606		NM_009217	ENSMUSG00000047904	Sstr2	SRIF-1|SS2R|SSTR-2|Smstr-2|Smstr2|sst2	somatostatin receptor 2	protein-coding	5.87412	8.27617	3.72251	176
wt_vs_input_peak_197	chr14	15909361	15909690	+	37	NA	Intergenic	Lx7|LINE|L1	333806	NM_001359883	71147	Mm.197960	NM_027695	ENSMUSG00000021786	Oxsm	4933425A18Rik|C80494	3-oxoacyl-ACP synthase, mitochondrial	protein-coding	5.87412	8.27617	3.72251	71
wt_vs_input_peak_600	chr8	16081083	16081453	+	37	NA	intron (NM_053171, intron 32 of 69)	L1_Mus1|LINE|L1	87570	NR_037214	100526464		NR_037214	ENSMUSG00000093142	Mir3106	mir-3106|mmu-mir-3106	microRNA 3106	ncRNA	5.87412	8.27617	3.72251	328
wt_vs_input_peak_648	chr9	33464519	33464789	+	37	NA	Intergenic	L1MCa|LINE|L1	-535688	NR_131058	330917	Mm.488283	NR_131058		Gm27162	A430016B06	predicted gene 27162	ncRNA	5.72594	7.96685	3.72251	26
wt_vs_input_peak_370	chr2	85788225	85788494	+	37	NA	Intergenic	(TC)n|Simple_repeat|Simple_repeat	2885	NM_146571	258564	Mm.223093	NM_146571	ENSMUSG00000033850	Olfr1015	MOR213-3	olfactory receptor 1015	protein-coding	5.87412	8.27617	3.72251	56
wt_vs_input_peak_98	chr11	14541043	14541395	+	37	NA	Intergenic	RMER17A2|LTR|ERVK	58006	NR_045918	73307	Mm.399291	NR_045918	ENSMUSG00000085561	1700046C09Rik	-	RIKEN cDNA 1700046C09 gene	ncRNA	5.90074	8.28139	3.72251	137
wt_vs_input_peak_607	chr8	37145023	37145452	+	37	NA	Intergenic	Lx8b|LINE|L1	-120999	NR_126063	414128	Mm.450976	NR_126063	ENSMUSG00000110242	G630064G18Rik	-	RIKEN cDNA G630064G18 gene	ncRNA	5.90074	8.28139	3.72251	375
wt_vs_input_peak_218	chr14	74431989	74432280	+	37	NA	Intergenic	Intergenic	76607	NR_046059	74425	Mm.399498	NR_046059	ENSMUSG00000115845	4933402J15Rik	-	RIKEN cDNA 4933402J15 gene	ncRNA	5.87412	8.27617	3.72251	12
wt_vs_input_peak_45	chr1	175609002	175609443	+	37	NA	intron (NM_010209, intron 6 of 9)	intron (NM_010209, intron 6 of 9)	16413	NM_010209	14194	Mm.41502	NM_010209	ENSMUSG00000026526	Fh1	Fh|Fh-1	fumarate hydratase 1	protein-coding	5.87412	8.27617	3.72251	309
wt_vs_input_peak_422	chr3	144770095	144770346	+	37	NA	Intergenic	ETnERV3-int|LTR|ERVK	-9243	NR_130895	12722	Mm.454553	NM_009899	ENSMUSG00000056025	Clca3a1	Cacc|Clca1	chloride channel accessory 3A1	protein-coding	5.87412	8.27617	3.72251	177
wt_vs_input_peak_284	chr17	34569181	34569609	+	37	NA	intron (NM_010929, intron 7 of 29)	B4A|SINE|B4	5100	NM_010929	18132	Mm.173813	NM_010929	ENSMUSG00000015468	Notch4	Int-3|Int3|N4	notch 4	protein-coding	5.87412	8.27617	3.72251	83
wt_vs_input_peak_316	chr18	58196431	58196833	+	35	NA	intron (NM_010181, intron 4 of 64)	intron (NM_010181, intron 4 of 64)	13294	NM_010181	14119	Mm.20271	NM_010181	ENSMUSG00000024598	Fbn2	BC063774|Fib-2|mKIAA4226|sne|sy	fibrillin 2	protein-coding	5.36464	7.78268	3.55937	270
wt_vs_input_peak_587	chr7	114834882	114835179	+	35	NA	intron (NM_173767, intron 9 of 12)	intron (NM_173767, intron 9 of 12)	89264	NM_173767	233752	Mm.83037	NM_173767	ENSMUSG00000048782	Insc	3830422K02Rik|C730020D23	INSC spindle orientation adaptor protein	protein-coding	5.63692	7.78748	3.56398	131
wt_vs_input_peak_163	chr12	105961488	105961830	+	35	NA	Intergenic	Intergenic	-48604	NM_011705	22367	Mm.2981	NM_011705	ENSMUSG00000021115	Vrk1	51PK	vaccinia related kinase 1	protein-coding	5.61945	7.75279	3.53082	277
wt_vs_input_peak_484	chr5	62702072	62702383	+	34	NA	intron (NM_178407, intron 8 of 32)	intron (NM_178407, intron 8 of 32)	63950	NM_178407	212285	Mm.244403	NM_178407	ENSMUSG00000037999	Arap2	Centd1|Gm148|mKIAA0580	ArfGAP with RhoGAP domain, ankyrin repeat and PH domain 2	protein-coding	5.56315	7.68297	3.46224	152
wt_vs_input_peak_578	chr7	80813222	80813473	+	33	NA	Intergenic	B1_Mur1|SINE|Alu	-10016	NM_016721	29875	Mm.207619	NM_016721	ENSMUSG00000030536	Iqgap1	AA682088|D7Ertd237e|D7Ertd257e|mKIAA0051	IQ motif containing GTPase activating protein 1	protein-coding	5.55063	7.61774	3.3981	229
wt_vs_input_peak_6	chr1	39596573	39596986	+	33	NA	Intergenic	B1_Mus2|SINE|Alu	-19432	NM_001033135	67702	Mm.28614	NM_001033135	ENSMUSG00000048234	Rnf149	1600023E10Rik|AV037261|C76763|Gm15832|Greul4	ring finger protein 149	protein-coding	5.55063	7.61774	3.3981	136
wt_vs_input_peak_558	chr7	5151547	5151919	+	33	NA	Intergenic	Lx|LINE|L1	-4311	NM_001166706	384522	Mm.480286	NM_001166706	ENSMUSG00000118215	Vmn1r55	Gm1422|Gm403|V1rd5	vomeronasal 1 receptor 55	protein-coding	5.55063	7.61774	3.3981	61
wt_vs_input_peak_144	chr12	11237377	11237851	+	33	NA	Intergenic	B1_Mur4|SINE|Alu	28193	NM_177331	209334	Mm.215295	NM_177331	ENSMUSG00000051235	Gen1	5830483C08Rik	GEN1, Holliday junction 5' flap endonuclease	protein-coding	5.55063	7.61774	3.3981	8
wt_vs_input_peak_72	chr10	61990179	61990510	+	33	NA	Intergenic	Intergenic	-11236	NM_001304757	12817	Mm.300931	NM_007731	ENSMUSG00000058806	Col13a1	-	collagen, type XIII, alpha 1	protein-coding	5.55063	7.61774	3.3981	70
wt_vs_input_peak_353	chr2	27433200	27433558	+	32	NA	Intergenic	B2_Mm2|SINE|B2	-5771	NR_133905	22325	Mm.179011	NM_009500	ENSMUSG00000009621	Vav2	2810040F13Rik|AI847175|Vav-2	vav 2 oncogene	protein-coding	5.41543	7.43045	3.22359	186
wt_vs_input_peak_244	chr15	86487453	86487896	+	32	NA	intron (NM_001358062, intron 9 of 9)	MTEa|LTR|ERVL-MaLR	209999	NM_001358062	223754	Mm.28904	NM_145476	ENSMUSG00000051864	Tbc1d22a	BC023106|D15Ertd781e	TBC1 domain family, member 22a	protein-coding	5.33223	7.48219	3.27316	198
wt_vs_input_peak_296	chr17	74977133	74977440	+	32	NA	Intergenic	GA-rich|Low_complexity|Low_complexity	-28243	NM_019919	268977	Mm.269747	NM_019919	ENSMUSG00000001870	Ltbp1	9430031G15Rik|9830146M04|Ltbp-1|Ltbp1L|TGF-beta1-BP-1|Tgfb|b2b1000Clo	latent transforming growth factor beta binding protein 1	protein-coding	5.33223	7.48219	3.27316	231
wt_vs_input_peak_383	chr2	125603791	125604087	+	32	NA	intron (NM_001081091, intron 10 of 27)	intron (NM_001081091, intron 10 of 27)	21174	NM_001081091	99100	Mm.330545	NM_001081091	ENSMUSG00000068394	Cep152	AI851464|mKIAA0912	centrosomal protein 152	protein-coding	5.33223	7.48219	3.27316	69
wt_vs_input_peak_165	chr12	108252800	108253203	+	32	NA	intron (NM_001159910, intron 1 of 5)	intron (NM_001159910, intron 1 of 5)	22392	NM_001159910	668158		NM_001159910	ENSMUSG00000084883	Ccdc85c	EG668158|Gm265|Gm9010|hhy	coiled-coil domain containing 85C	protein-coding	5.48347	7.48826	3.27888	231
wt_vs_input_peak_122	chr11	83172291	83172571	+	30	NA	Intergenic	MTC|LTR|ERVL-MaLR	-2755	NM_001302559	20558	Mm.38192	NM_011410	ENSMUSG00000000204	Slfn4	AI450778	schlafen 4	protein-coding	5.38573	7.30355	3.09767	102
wt_vs_input_peak_211	chr14	57659847	57660231	+	30	NA	intron (NM_001368697, intron 1 of 23)	URR1A|DNA|hAT-Charlie	5199	NR_160871	57258	Mm.202747	NM_020506	ENSMUSG00000021952	Xpo4	B430309A01Rik|mKIAA1721	exportin 4	protein-coding	5.29315	7.22498	3.02631	167
wt_vs_input_peak_564	chr7	25731171	25731461	+	30	NA	intron (NM_001360789, intron 10 of 14)	intron (NM_001360789, intron 10 of 14)	-12281	NM_001368382	52132	Mm.278798	NM_028771	ENSMUSG00000002608	Ccdc97	1200014H14Rik|2810446P04Rik|AA545218|D7Ertd462e	coiled-coil domain containing 97	protein-coding	5.29315	7.22498	3.02631	239
wt_vs_input_peak_170	chr13	44290033	44290327	+	30	NA	Intergenic	B1_Mur1|SINE|Alu	-73693	NR_045088	100503592	Mm.184925	NR_045088	ENSMUSG00000113186	A330076C08Rik	-	RIKEN cDNA A330076C08 gene	ncRNA	5.29315	7.22498	3.02631	102
wt_vs_input_peak_608	chr8	39188091	39188438	+	28	NA	Intergenic	Lx5|LINE|L1	-109716	NR_044988	621335	Mm.208080	NR_044988	ENSMUSG00000109827	Gm6213	EG621335	predicted gene 6213	ncRNA	5.23035	7.01817	2.85681	204
wt_vs_input_peak_658	chr9	59528475	59528750	+	28	NA	Intergenic	Intergenic	-3111	NM_178388	73893	Mm.216135	NM_178388	ENSMUSG00000049526	Tmem202	4930425N13Rik	transmembrane protein 202	protein-coding	5.23035	7.01817	2.85681	172
wt_vs_input_peak_445	chr4	90747151	90747433	+	28	NA	Intergenic	Lx7|LINE|L1	-385978	NR_033610	619842	Mm.484218	NR_033610	ENSMUSG00000080756	Gm12633	-	zinc finger protein 352 pseudogene	pseudo	5.2451	7.04486	2.85681	75
wt_vs_input_peak_254	chr16	35269045	35269350	+	28	NA	intron (NM_001012765, intron 5 of 20)	intron (NM_001012765, intron 5 of 20)	94721	NM_133704	317717	Mm.259164	NM_133704	ENSMUSG00000034473	Sec22a	1810005C06Rik|Sec22l2	SEC22 homolog A, vesicle trafficking protein	protein-coding	5.2451	7.04486	2.85681	139
wt_vs_input_peak_88	chr10	108435887	108436171	+	28	NA	intron (NR_155870, intron 1 of 2)	(TG)n|Simple_repeat|Simple_repeat	18778	NR_155870	102640148	Mm.336104	NR_155870	ENSMUSG00000112532	Gm36283	-	predicted gene, 36283	ncRNA	5.2451	7.04486	2.85681	60
wt_vs_input_peak_520	chr6	35086144	35086526	+	28	NA	intron (NM_001164414, intron 1 of 10)	B3A|SINE|B2	47402	NM_001164411	53621	Mm.214525	NM_016877	ENSMUSG00000038784	Cnot4	Not4|Not4h|Not4hp	CCR4-NOT transcription complex, subunit 4	protein-coding	5.2451	7.04486	2.85681	284
wt_vs_input_peak_351	chr2	22174809	22175092	+	28	NA	Intergenic	Intergenic	-52553	NM_148413	667663	Mm.330033	NM_148413	ENSMUSG00000025716	Myo3a	9030416P08Rik	myosin IIIA	protein-coding	5.2451	7.04486	2.85681	34
wt_vs_input_peak_576	chr7	76213376	76213667	+	28	NA	Intergenic	Intergenic	-16366	NM_001199224	244071	Mm.322829	NM_172902	ENSMUSG00000025754	Agbl1	Ccp4|D430020F16|EG244071|Nna1-l1	ATP/GTP binding protein-like 1	protein-coding	5.2451	7.04486	2.85681	158
wt_vs_input_peak_171	chr13	46543060	46543360	+	28	NA	intron (NM_026056, intron 3 of 12)	intron (NM_026056, intron 3 of 12)	41307	NM_026056	67252	Mm.44529	NM_026056	ENSMUSG00000021373	Cap2	2810452G09Rik|AV045235	CAP, adenylate cyclase-associated protein, 2 (yeast)	protein-coding	5.2451	7.04486	2.85681	220
wt_vs_input_peak_547	chr6	128306846	128307270	+	28	NA	Intergenic	MT2B1|LTR|ERVL	-6245	NM_001080979	21679	Mm.14774	NM_011567	ENSMUSG00000030353	Tead4	ETFR-2|Etfr2|FR-19|Rtef1|TEAD-4|TEF-3|Tcf13r1|Tef3|Tefr|Tefr1|Tefr1a	TEA domain family member 4	protein-coding	5.2451	7.04486	2.85681	114
wt_vs_input_peak_597	chr8	9455663	9455963	+	28	NA	intron (NM_173446, intron 1 of 2)	intron (NM_173446, intron 1 of 2)	311144	NR_073360	74688	Mm.159298	NR_073360	ENSMUSG00000109215	4930453L07Rik	-	RIKEN cDNA 4930453L07 gene	ncRNA	5.2451	7.04486	2.85681	102
wt_vs_input_peak_3	chr1	20174859	20175132	+	28	NA	intron (NM_153179, intron 60 of 66)	intron (NM_153179, intron 60 of 66)	-181459	NR_045734	75028	Mm.417820	NR_045734	ENSMUSG00000089914	4930486I03Rik	-	RIKEN cDNA 4930486I03 gene	ncRNA	5.2451	7.04486	2.85681	37
wt_vs_input_peak_174	chr13	56589931	56590204	+	28	NA	Intergenic	L2a|LINE|L2	-19519	NR_155548	21810	Mm.14455	NM_009369	ENSMUSG00000035493	Tgfbi	68kDa|AI181842|AI747162|Beta-ig|big-h3	transforming growth factor, beta induced	protein-coding	5.2451	7.04486	2.85681	155
wt_vs_input_peak_682	chrX	147084717	147085149	+	28	NA	intron (NM_008312, intron 4 of 5)	L1_Mur2|LINE|L1	20028	NR_037210	100526462		NR_037210	ENSMUSG00000080331	Mir1298	mir-1298|mmu-mir-1298	microRNA 1298	ncRNA	5.2451	7.04486	2.85681	415
wt_vs_input_peak_189	chr13	97166606	97166900	+	28	NA	intron (NM_177266, intron 15 of 20)	intron (NM_177266, intron 15 of 20)	28816	NM_001271465	320806	Mm.219675	NM_177266	ENSMUSG00000021666	Gfm2	6530419G12Rik|A930009M04Rik|EF-G2mt|EFG2|MST027|RRF2mt	G elongation factor, mitochondrial 2	protein-coding	5.2451	7.04486	2.85681	50
wt_vs_input_peak_221	chr14	83580611	83580975	+	28	NA	Intergenic	Intergenic	494497	NR_153783	102635012	Mm.399509	NR_153783	ENSMUSG00000115043	Gm32455	-	predicted gene, 32455	ncRNA	5.2451	7.04486	2.85681	295
wt_vs_input_peak_179	chr13	71290853	71291145	+	28	NA	Intergenic	B3|SINE|B2	183910	NR_130325	100316804		NR_130325	ENSMUSG00000080580	Mir466f-4	Mirn466f-4|mmu-mir-466f-4	microRNA 466f-4	ncRNA	5.2451	7.04486	2.85681	163
wt_vs_input_peak_675	chr9	123224455	123224787	+	28	NA	Intergenic	Intergenic	-8583	NM_133974	109332	Mm.27519	NM_133974	ENSMUSG00000035498	Cdcp1	9030022E12Rik|AA409659|E030027H19Rik	CUB domain containing protein 1	protein-coding	5.2451	7.04486	2.85681	159
wt_vs_input_peak_15	chr1	61226728	61227013	+	28	NA	Intergenic	IMPB_01|Satellite|Satellite	-151562	NR_040483	77341	Mm.402964	NR_040483	ENSMUSG00000085447	9530026F06Rik	-	RIKEN cDNA 9530026F06 gene	ncRNA	5.23035	7.01817	2.85681	137
wt_vs_input_peak_239	chr15	58145661	58146026	+	28	NA	intron (NM_029734, intron 1 of 5)	(TCCCC)n|Simple_repeat|Simple_repeat	4477	NM_001326602	76773	Mm.26771	NM_029734	ENSMUSG00000022359	Wdyhv1	2410187C16Rik|AU014961|AW550036|Ntaq1	WDYHV motif containing 1	protein-coding	5.2451	7.04486	2.85681	134
[truncated: 266 more rows]
