# Supplementary material for: SHP2 as a primordial epigenetic enzyme expunges histone H3 pTyr-54 to amend androgen receptor homeostasis
Source: Nat Commun. 2024 Jul 4;15:5629. doi: 10.1038/s41467-024-49978-4 (PMC11224269; doi:10.1038/s41467-024-49978-4)
Supplement: Supplementary file 5 — Supplementary Data 2 [file 41467_2024_49978_MOESM5_ESM.xlsx]

## Sheet: p54 interacting proteins LNCaP 
Suuplementary data 2. pY54-H3 peptide binding proteins isolated from LNCaP cells treated with (R)-9b
						Total Spectrum Count
MahajanN_015 Human HCD						Uncategorized Sample
#	Visible?	Starred?	Identified Proteins (840/841)	Accession Number	Molecular Weight	LnCaP + R-9b
54	TRUE	Empty	Caspase-14 OS=Homo sapiens OX=9606 GN=CASP14 PE=1 SV=2	sp|P31944|CASPE_HUMAN	28 kDa	30
55	TRUE	Empty	Polyamine deacetylase HDAC10 OS=Homo sapiens OX=9606 GN=HDAC10 PE=1 SV=1	sp|Q969S8|HDA10_HUMAN	71 kDa	23
56	TRUE	Empty	Histone deacetylase 6 OS=Homo sapiens OX=9606 GN=HDAC6 PE=1 SV=2	sp|Q9UBN7|HDAC6_HUMAN	131 kDa	17
79	TRUE	Empty	RNA-binding motif protein, X chromosome OS=Homo sapiens OX=9606 GN=RBMX PE=1 SV=3	sp|P38159|RBMX_HUMAN	42 kDa	12
85	TRUE	Empty	Zinc-alpha-2-glycoprotein OS=Homo sapiens OX=9606 GN=AZGP1 PE=1 SV=2	sp|P25311|ZA2G_HUMAN	34 kDa	16
86	TRUE	Empty	Nuclear mitotic apparatus protein 1 OS=Homo sapiens OX=9606 GN=NUMA1 PE=1 SV=2	sp|Q14980|NUMA1_HUMAN	238 kDa	13
87	TRUE	Empty	Prohibitin-2 OS=Homo sapiens OX=9606 GN=PHB2 PE=1 SV=2	sp|Q99623|PHB2_HUMAN	33 kDa	15
89	TRUE	Empty	Fatty acid synthase OS=Homo sapiens OX=9606 GN=FASN PE=1 SV=3	sp|P49327|FAS_HUMAN	273 kDa	11
90	TRUE	Empty	Dermcidin OS=Homo sapiens OX=9606 GN=DCD PE=1 SV=2	sp|P81605|DCD_HUMAN	11 kDa	12
193	TRUE	Empty	Protein S100-A8 OS=Homo sapiens OX=9606 GN=S100A8 PE=1 SV=1	sp|P05109|S10A8_HUMAN	11 kDa	7
194	TRUE	Empty	Elongation factor 1-beta OS=Homo sapiens OX=9606 GN=EEF1B2 PE=1 SV=3	sp|P24534|EF1B_HUMAN	25 kDa	7
237	TRUE	Empty	Histone H4 OS=Homo sapiens OX=9606 GN=HIST4H4 PE=1 SV=2	sp|P62805|H4_HUMAN	11 kDa	6
317	TRUE	Empty	TATA-binding protein-associated factor 2N OS=Homo sapiens OX=9606 GN=TAF15 PE=1 SV=1	sp|Q92804|RBP56_HUMAN	62 kDa	3
346	TRUE	Empty	Receptor of activated protein C kinase 1 OS=Homo sapiens OX=9606 GN=RACK1 PE=1 SV=3	sp|P63244|RACK1_HUMAN	35 kDa	3
465	TRUE	Empty	Non-histone chromosomal protein HMG-14 OS=Homo sapiens OX=9606 GN=HMGN1 PE=1 SV=3	sp|P05114|HMGN1_HUMAN	11 kDa	4
559	TRUE	Empty	PHD finger-like domain-containing protein 5A OS=Homo sapiens OX=9606 GN=PHF5A PE=1 SV=1	sp|Q7RTV0|PHF5A_HUMAN	12 kDa	2
580	TRUE	Empty	DNA-directed RNA polymerase II subunit RPB1 OS=Homo sapiens OX=9606 GN=POLR2A PE=1 SV=2	sp|P24928|RPB1_HUMAN	217 kDa	2
599	TRUE	Empty	Nuclear receptor corepressor 2 OS=Homo sapiens OX=9606 GN=NCOR2 PE=1 SV=3	sp|Q9Y618|NCOR2_HUMAN	274 kDa	3
739	TRUE	Empty	Nuclear factor 1 B-type OS=Homo sapiens OX=9606 GN=NFIB PE=1 SV=2	sp|O00712|NFIB_HUMAN	47 kDa	2
752	TRUE	Empty	Coiled-coil domain-containing protein 124 OS=Homo sapiens OX=9606 GN=CCDC124 PE=1 SV=1	sp|Q96CT7|CC124_HUMAN	26 kDa	2
753	TRUE	Empty	Zinc finger and SCAN domain-containing protein 26 OS=Homo sapiens OX=9606 GN=ZSCAN26 PE=1 SV=2	sp|Q16670|ZSC26_HUMAN	55 kDa	3
754	TRUE	Empty	NEDD8-conjugating enzyme Ubc12 OS=Homo sapiens OX=9606 GN=UBE2M PE=1 SV=1	sp|P61081|UBC12_HUMAN	21 kDa	2
760	TRUE	Empty	Histone H1.5 OS=Homo sapiens OX=9606 GN=HIST1H1B PE=1 SV=3	sp|P16401|H15_HUMAN	23 kDa	2
761	TRUE	Empty	Histone-binding protein RBBP4 OS=Homo sapiens OX=9606 GN=RBBP4 PE=1 SV=3	sp|Q09028|RBBP4_HUMAN	48 kDa	2
804	TRUE	Empty	Transcription factor NF-E2 45 kDa subunit OS=Homo sapiens OX=9606 GN=NFE2 PE=1 SV=1	sp|Q16621|NFE2_HUMAN	41 kDa	2
END OF FILE
