# Supplementary material for: SHP2 as a primordial epigenetic enzyme expunges histone H3 pTyr-54 to amend androgen receptor homeostasis
Source: Nat Commun. 2024 Jul 4;15:5629. doi: 10.1038/s41467-024-49978-4 (PMC11224269; doi:10.1038/s41467-024-49978-4)
Supplement: Supplementary file 6 — Supplementary Data 3 [file 41467_2024_49978_MOESM6_ESM.xlsx]

## Sheet: Sheet1
Cancer Type	Number of Samples	Number of Studies	Gene A	Gene B	Neither	A Not B	B Not A	Both	Log2 Odds Ratio	p-Value*	q-Value*	Tendency
Breast	14615	40	TNK2	PTPN11	6088	397	29	5	1.403	0.055	0.055	Co-occurrence
Prostate	25613	66	TNK2	PTPN11	10588	546	78	20	2.314	<0.001	<0.001	Co-occurrence
Lung	39874	100	TNK2	PTPN11	14684	1112	135	44	2.106	<0.001	<0.001	Co-occurrence
Esophagial and Stomach	44868	120	TNK2	PTPN11	16909	1370	187	59	1.961	<0.001	<0.001	Co-occurrence
Ovarian	46817	127	TNK2	PTPN11	17817	1580	198	68	1.953	<0.001	<0.001	Co-occurrence
Cervical	47601	130	TNK2	PTPN11	18234	1665	198	68	1.911	<0.001	<0.001	Co-occurrence
Head and Neck	2983	15	TNK2	PTPN11	1497	222	5	0	<-3	1	1	Mutual exclusivity
*Fisher test (2 sided)
