# Supplementary material for: SHP2 as a primordial epigenetic enzyme expunges histone H3 pTyr-54 to amend androgen receptor homeostasis
Source: Nat Commun. 2024 Jul 4;15:5629. doi: 10.1038/s41467-024-49978-4 (PMC11224269; doi:10.1038/s41467-024-49978-4)
Supplement: Supplementary file 8 — Source Data [file 41467_2024_49978_MOESM8_ESM.zip]

Archive with 7 entries (6 files):
- Source data/
- Source data/422664_3_data_set_9024581_sd2t7l.xlsx
- __MACOSX/Source data/._422664_3_data_set_9024581_sd2t7l.xlsx
- Source data/._422664_3_data_set_9024581_sd2t7l.xlsx
- Source data/422664_3_data_set_9024582_sd2t7l.pptx
- __MACOSX/Source data/._422664_3_data_set_9024582_sd2t7l.pptx
- Source data/._422664_3_data_set_9024582_sd2t7l.pptx
