# Supplementary material for: SHP2 as a primordial epigenetic enzyme expunges histone H3 pTyr-54 to amend androgen receptor homeostasis
Source: Nat Commun. 2024 Jul 4;15:5629. doi: 10.1038/s41467-024-49978-4 (PMC11224269; doi:10.1038/s41467-024-49978-4)
Supplement: Supplementary file 8 — Source Data [file 41467_2024_49978_MOESM8_ESM.zip › Source data/422664_3_data_set_9024581_sd2t7l.xlsx]

## Sheet: Figure 3
Fig 3a
	DMSO			(R)-9b			SHP099
AR exon1	0.0428059	0.0496149	0.0466014	0.115482	0.130825	0.129889	0.28249	0.28597	0.271376
AR exon 2	0.0385035	0.0375098	0.0360034	0.196935	0.152798	0.156053	0.337093	0.366629	0.330915
Control	0.0074678	0.0069456	0.007524	0.033719	0.0310986	0.0320975	0.0689758	0.0665432	0.069642
Fig 3b
	DMSO			(R)-9b			SHP099
AR exon1	0.151778	0.158452	0.178094	0.295243	0.24955	0.214782	0.721722	0.621841	0.657609
AR exon 2	0.165058	0.15096	0.124649	0.268761	0.271462	0.290014	0.620243	0.589431	0.599905
Control	0.0617856	0.09214	0.09678	0.161456	0.165735	0.16412	0.19356	0.146121	0.167392
Fig 3c
	DMSO			(R)-9b			SHP099
AR exon1	0.0932711	0.100066	0.0983403	0.25624	0.278124	0.271502	1.33092	1.39479	1.15988
AR exon 2	0.0537082	0.0460943	0.0495119	0.14137	0.142617	0.132438	0.423668	0.452456	0.433891
Control	0.0172229	0.0364419	0.0421681	0.275213	0.0902218	0.0732305	0.11081	0.421361	0.113188
Fig 3d
	Vec			ACK1 WT			kdACK1
AR exon1	0.102806	0.106149	0.10466	0.101313	0.090683	0.096496	0.785001	0.791631	0.805811
AR exon 2	0.0350354	0.0375098	0.0360034	0.07484	0.066332	0.061	0.56335	0.546206	0.527042
Control	0.0074678	0.0069456	0.007524	0.009354	0.00945	0.012579	0.00945	0.0095683	0.0094678
Fig 3e
	Vec			SHP2 WT			SHP2 Y62F			SHP2 Y279F			SHP2Y580F
AR exon1	0.077979	0.075746	0.07283	0.155104	0.144207	0.151049	0.103631	0.096334	0.093609	0.365448	0.362904	0.402679	0.265088	0.25437	0.255405
AR exon 2	0.07044	0.074536	0.067259	0.122727	0.119549	0.117151	0.10078	0.099025	0.097279	0.316895	0.327804	0.326607	0.158871	0.150004	0.15211
Control	0.022898	0.024795	0.030034	0.031647	0.028754	0.034737	0.03254	0.059942	0.0379	0.035343	0.037996	0.03411	0.136654	0.038078	0.03556
Fig 3f
	Vec			H3 WT			H3 Y54F			H3 WT+(R)-9b			H3 Y54F+(R)-9b			H3 WT+SHP099			H3 Y54F+SHP099
AR exon1	0.077979	0.075746	0.07283	0.286338	0.239014	0.230907	0.031339	0.033708	0.029239	0.845548	1.11817	1.01995	0.320976	0.28677	0.276439	0.874686	0.79786	1.10645	0.370983	0.307276	0.238381
AR exon 2	0.07044	0.074536	0.067259	0.256783	0.202738	0.264611	0.047651	0.051956	0.045669	1.00442	0.925736	0.980965	0.310818	0.319626	0.299598	0.673971	0.714394	0.732947	0.275192	0.329662	0.307864
Control	0.022898	0.024795	0.030034	0.009847	0.006526	0.005603	0.027621	0.032521	0.023583	0.022632	0.019939	0.029899	0.011679	0.009399	0.007441	0.010271	0.005785	0.004466	0.023363	0.025293	0.025126
Fig 3g
	DMSO			Enz			Abr
AR exon1	0.0932711	0.100066	0.0983403	0.544395	0.525516	0.587489	0.500801	0.556988	0.582667
AR exon 2	0.0537082	0.0460943	0.0495119	0.378205	0.354413	0.354625	0.376785	0.495661	0.50666
Control	0.0172229	0.0364419	0.0421681	0.13091	0.082953	0.100387	0.032672	0.027788	0.035234
Fig 3h
	Vec			AR WT			AR Y267F			AR Y307F			AR Y534F			AR Y223/363F
AR exon1	0.077979	0.075746	0.07283	0.022413	0.023039	0.023986	0.182084	0.167284	0.197135	0.15072	0.151746	0.150203	0.3329	0.357346	0.36596	0.228807	0.225226	0.226431
AR exon 2	0.07044	0.074536	0.067259	0.033594	0.035532	0.032475	0.158914	0.179052	0.186526	0.154054	0.136052	0.127051	0.341295	0.333518	0.338299	0.231818	0.229478	0.193373
Control	0.022898	0.024795	0.030034	0.022898	0.024795	0.030034	0.029627	0.030523	0.041921	0.02042	0.027583	0.021317	0.033878	0.034511	0.031156	0.027459	0.036141	0.031179
Fig 3i
	Ctrl siRNA			ACK1 siRNA			AR siRNA			SHP2 siRNA
AR exon1	0.310815	0.293271	0.319002	2.10028	1.72808	1.786	2.40015	1.85309	2.62612	1.50092	1.95612	2.86531
AR exon 2	0.142029	0.120374	0.174365	0.788627	0.567335	0.748307	0.887667	1.51144	1.37655	0.772036	0.780774	0.956467
Control	0.1191	0.092953	0.11	0.052672	0.0532	0.045234	0.0472229	0.0498	0.04121	0.091	0.0935	0.0893

## Sheet: Figure 4
Fig 4a
	DMSO			(R)-9b			SHP099
AR/Actin	2.51846	2.82409	2.89036	1.13403	1.05903	0.894612	0.533063	0.794301	0.887037
Fig 4b
	DMSO			(R)-9b			SHP099
PSA/Actin	2.45554	2.39087	2.59823	1.2962	1.51386	1.61301	0.423383	0.433475	0.629552
Fig 4c
	Vec			ACK1 WT			kdACK1
AR/Actin	1.71693	1.98218	2.10475	3.05476	2.58501	2.8671	0.845034	1.09574	0.837792
Fig 4d
	Vec			ACK1 WT			kdACK1
PSA/Actin	1.605	1.59132	1.53384	1.67063	1.64846	1.71737	0.74641	0.741623	0.669652
Fig 4e
	Vec			SHP2 WT			SHP2 Y279F			SHP2Y580F
AR/Actin	0.1774	0.1996	0.2083	0.3723	0.4586	0.4381	0.0512	0.0584	0.0426	0.0668	0.0746	0.0602
Fig 4f
	Vec			SHP2 WT			SHP2 Y279F			SHP2Y580F
PSA/Actin	0.176403	0.166672	0.174582	0.251285	0.261607	0.241001	0.041093	0.04816	0.040957	0.068697	0.068473	0.075721
Fig 4g
	Ctrl siRNA			ACK1 siRNA			AR siRNA			SHP2 siRNA
AR/Actin	1.8556	1.8323	1.9567	0.5733	0.5287	0.4964	0.7044	1.0002	1.0492	0.5699	0.6169	0.57
Fig 4h
	Ctrl siRNA			ACK1 siRNA			AR siRNA			SHP2 siRNA
PSA/Actin	2.0637	2.4448	1.7021	0.7269	0.4977	0.4673	0.5197	0.9085	1.0607	0.3777	0.1993	0.1754
Fig 4i
	Vec			H3 WT			H3 Y54F
AR/Actin	0.705231	0.79906	0.823058	0.711657	0.770228	0.843677	2.78653	2.39107	2.21673
Fig 4j
	Vec			H3 WT			H3 Y54F
PSA/Actin	0.070615	0.556578	2.20233	0.795194	0.93838	0.987256	2.61335	2.56152	2.36822

## Sheet: Figure 5
										bcgh
Fig 5b
	DMSO			(R)-9b			SHP099
AR exon1	0.201519	0.215671	0.184762	0.709566	0.775207	0.799316	0.624497	0.640971	0.59785
AR exon 2	0.162032	0.154925	0.18279	0.396462	0.484666	0.490788	0.260439	0.362092	0.374487
Control	0.001314	0.001314	0.001314	0.099185	0.068155	0.068155	0.062927	0.044204	0.015825
Fig 5c
	DMSO			(R)-9b			SHP099
AR exon1	0.340484	0.298791	0.263185	0.757766	0.951543	0.561933	0.878361	1.0576	0.85035
AR exon 2	0.121761	0.120718	0.124042	0.534346	0.457992	0.476586	0.351724	0.34995	0.294864
Control	0.039363	0.025951	0.023107	0.073752	0.112306	0.07189	0.0196591	0.0166337	0.0651697
Fig 5g
	DMSO			(R)-9b			SHP099			Enz			Abr
AR exon1	0.081351	0.089918	0.091854	0.415411	0.403781	0.311308	0.81627	0.785491	0.674506	0.437797	0.47252	0.444328	0.861564	0.800877	0.82918
AR exon 2	0.05889	0.059002	0.054769	0.274679	0.277349	0.281898	0.379253	0.426407	0.422899	0.286635	0.294745	0.299872	0.450968	0.445857	0.4536
Control	0.0074678	0.0069456	0.007524	0.033719	0.0310986	0.0320975	0.0689758	0.0665432	0.069642	0.03	0.05	0.056	0.03	0.02	0.03
Fig 5h
	DMSO			(R)-9b			SHP099			Enz			Abr
AR exon1	0.034489	0.026669	0.058093	1.79364	1.17009	1.43993	0.859256	0.498514	0.802969	0.243446	0.7028	0.79011	0.675605	0.484608	0.601547
Control	0.0074678	0.0069456	0.007524	0.033719	0.0310986	0.0320975	0.0689758	0.0665432	0.069642	0.03	0.05	0.056	0.03	0.02	0.03

## Sheet: Figure 6 Supplementary Fig 12 
Figure 6 and Supplementary fig 12b, 12c
Name			PR807c	SCORE KEY
Description			Prostate cancer, hyperplasia and prostate tissue array, including pathology grade, Gleason grade, Gleason score, TNM and clinical stage, 80 cases/80 cores, replacing PR807b
Panel			Prostate adenocarcinoma, hyperplasia and prostate tissue microarray, containing 3 prostate tissue, 7 adjacent normal 10 prostate tissue, 50 adenocarcinoma, 20 hyperplasia, single core per case
Price			255
Cases			80	0 = negative
Cores			80	1 = barely perceptible
Diameter			5	2 = weak intensity
Rows			8	3 = moderate intensity
Columns			10	4 = strong intensity
Position	pSHP2	p54-H3	No.	Age	Sex	Organ/Anatomic Site	Pathology diagnosis	TNM	Grade	Stage	Type	Tissue ID.	Gleason Score	Gleason Score total	Gleason Grade
A1	0	3	1	37	M	Prostate	Prostate tissue (smooth muscle)	-	*	Normal	Normal	Mpr07N028	-	Normal	-
A2	2	3	2	35	M	Prostate	Prostate tissue	-	-	Normal	Normal	Mpr08N001	-	Normal	-
A3	2	4	3	31	M	Prostate	Prostate tissue	-	-	Normal	Normal	Mpr08N008	-	Normal	-
A4	3	3	4	62	M	Prostate	Adjacent normal prostate tissue	-	-	Normal	Normal	Mpr010082	-	Normal	-
A5	1	3	5	65	M	Prostate	Adjacent normal prostate tissue	-	-	Normal	Normal	Mpr010063	-	Normal	-
A6	2	3	6	21	M	Prostate	Adjacent normal prostate tissue	-	-	Normal	Normal	Mpr040014	-	Normal	-
A7	3	2	7	84	M	Prostate	Adjacent normal prostate tissue (hyperplasia with ductal ectasia)	-	-	Normal	Normal	Mpr010036	-	Normal
A8	2	3	8	80	M	Prostate	Adjacent normal prostate tissue (hyperplasia with ductal ectasia)	-	-	Normal	Normal	Mpr010084	-	Normal	-
A9	2	4	9	77	M	Prostate	Adjacent normal prostate tissue (hyperplasia with ductal ectasia)	-	-	Normal	Normal	Mpr010083	-	Normal	-
A10	2	3	10	64	M	Prostate	Adjacent normal prostate tissue (hyperplasia with ductal ectasia)	-	-	Normal	Normal	Mpr010085	-	Normal	-
G1	1	3	61	89	M	Prostate	Hyperplasia with ducta ectasia	-	-	Hyperplasia	Hyperplasia	Mpr020108	-	Hyperplasia	-
G2	0	3	62	75	M	Prostate	Hyperplasia with ducta ectasia	-	-	Hyperplasia	Hyperplasia	Mpr020042	-	Hyperplasia	-
G3	2	3	63	78	M	Prostate	Hyperplasia	-	-	Hyperplasia	Hyperplasia	Mpr010031	-	Hyperplasia	-
G4	0	3	64	73	M	Prostate	Hyperplasia with ducta ectasia	-	-	Hyperplasia	Hyperplasia	Mpr010038	-	Hyperplasia	-
G5	3	3	65	70	M	Prostate	Hyperplasia with ducta ectasia	-	-	Hyperplasia	Hyperplasia	Mpr010043	-	Hyperplasia	-
G6	2	3	66	73	M	Prostate	Hyperplasia	-	-	Hyperplasia	Hyperplasia	Mpr010046	-	Hyperplasia	-
G7	0	4	67	74	M	Prostate	Hyperplasia	-	-	Hyperplasia	Hyperplasia	Mpr020032	-	Hyperplasia	-
G8	0	3	68	81	M	Prostate	Hyperplasia with ducta ectasia	-	-	Hyperplasia	Hyperplasia	Mpr020044	-	Hyperplasia	-
G9	0	3	69	72	M	Prostate	Hyperplasia with ducta ectasia	-	-	Hyperplasia	Hyperplasia	Mpr010056	-	Hyperplasia	-
G10	3	4	70	76	M	Prostate	Hyperplasia	-	-	Hyperplasia	Hyperplasia	Mpr070108	-	Hyperplasia	-
H1	0	4	71	73	M	Prostate	Hyperplasia	-	*	Hyperplasia	Hyperplasia	Mpr070068	-	Hyperplasia	-
H2	0	3	72	66	M	Prostate	Hyperplasia with intraepithelial neoplasia (grade II)	-	-	Hyperplasia	Hyperplasia	Mpr010062	-	Hyperplasia	-
H3	0	3	73	79	M	Prostate	Hyperplasia with ducta ectasia	-	-	Hyperplasia	Hyperplasia	Mpr020035	-	Hyperplasia	-
H4	0	3	74	81	M	Prostate	Hyperplasia (adjacent normal prostate tissue)	-	-	Hyperplasia	Hyperplasia	Mpr020036	-	Hyperplasia	-
H5	0	3	75	66	M	Prostate	Hyperplasia (adjacent normal prostate tissue)	-	-	Hyperplasia	Hyperplasia	Mpr010070	-	Hyperplasia	-
H6	0	4	76	67	M	Prostate	Hyperplasia	-	-	Hyperplasia	Hyperplasia	Mpr020037	-	Hyperplasia	-
H7	0	4	77	72	M	Prostate	Hyperplasia with ducta ectasia	-	-	Hyperplasia	Hyperplasia	Mpr010079	-	Hyperplasia	-
H8	0	3	78	78	M	Prostate	Hyperplasia with ducta ectasia	-	-	Hyperplasia	Hyperplasia	Mpr020034	-	Hyperplasia	-
H9	0	3	79	70	M	Prostate	Hyperplasia	-	-	Hyperplasia	Hyperplasia	Mpr020345	-	Hyperplasia	-
H10	0	3	80	56	M	Prostate	Hyperplasia	-	-	Hyperplasia	Hyperplasia	Mpr020041	-	Hyperplasia	-
B1	3	1	11	74	M	Prostate	Adenocarcinoma	T4N1M0	2	IV	Malignant	Mpr040041	3+4	7	3
B2	4	2	12	73	M	Prostate	Adenocarcinoma	T2N0M0	2	II	Malignant	Mpr130014	3+3	6	3
B3	2	2	13	60	M	Prostate	Adenocarcinoma	T2N0M0	1	II	Malignant	Mpr020111	2+3	5	2
B4	2	2	14	71	M	Prostate	Adenocarcinoma	T2N0M0	1	II	Malignant	Mpr080049	1+2	3	1
B5	2	3	15	71	M	Prostate	Adenocarcinoma	T1N0M0	2	I	Malignant	Mpr080053	3+3	6	3
B6	3	2	16	65	M	Prostate	Adenocarcinoma	T2N0M0	2	II	Malignant	Mpr030031	3+3	6	3
B7	3	2	17	66	M	Prostate	Adenocarcinoma	T2N0M0	2	II	Malignant	Mpr130012	3+3	6	3
B8	3	2	18	64	M	Prostate	Adenocarcinoma	T2N0M0	2	II	Malignant	Mpr020444	3+4	7	3
B9	3	2	19	72	M	Prostate	Adenocarcinoma	T2N0M0	3	II	Malignant	Mpr020017	4+5	9	4
B10	3	3	20	76	M	Prostate	Adenocarcinoma	T2N0M0	1	II	Malignant	Mpr040106	2+2	4	2
C1	3	2	21	65	M	Prostate	Adenocarcinoma	T2N0M0	3	II	Malignant	Mpr040034	3+5	8	3
C2	3	2	22	77	M	Prostate	Adenocarcinoma	T2N0M0	3	II	Malignant	Mpr040215	5+4	9	5
C3	3	1	23	61	M	Prostate	Adenocarcinoma	T2N0M0	3	II	Malignant	Mpr070019	4+3	7	4
C4	4	2	24	73	M	Prostate	Adenocarcinoma	T3N0M0	2	III	Malignant	Mpr030374	3+4	7	3
C5	3	2	25	60	M	Prostate	Adenocarcinoma	T3N1M0	3	IV	Malignant	Mpr080011	4+3	7	4
C6	3	3	26	64	M	Prostate	Adenocarcinoma	T2N0M0	3	II	Malignant	Mpr080013	4+3	7	4
C7	3	3	27	65	M	Prostate	Adenocarcinoma	T2N0M0	2	II	Malignant	Mpr070087	3+3	6	3
C8	3	3	28	82	M	Prostate	Adenocarcinoma	T2N0M0	3	II	Malignant	Mpr100019	4+4	8	4
C9	3	3	29	64	M	Prostate	Adenocarcinoma	T2N0M0	3	II	Malignant	Mpr010054	4+4	8	4
C10	3	3	30	57	M	Prostate	Adenocarcinoma	T2N0M0	2	II	Malignant	Mpr130032	3+3	6	3
D1	2	1	31	64	M	Prostate	Adenocarcinoma	T3N0M0	2	III	Malignant	Mpr030359	3+3	6	3
D2	3	3	32	65	M	Prostate	Adenocarcinoma	T2N0M0	3	II	Malignant	Mpr090029	4+3	7	3
D3	3	3	33	71	M	Prostate	Adenocarcinoma	T2N0M0	2	II	Malignant	Mpr130007	3+3	6	3
D4	3	2	34	69	M	Prostate	Adenocarcinoma	T3N0M0	2	III	Malignant	Mpr030166	3+4	7	3
D5	3	2	35	75	M	Prostate	Adenocarcinoma	T2N0M0	2	II	Malignant	Mpr040053	3+3	6	3
D6	2	2	36	64	M	Prostate	Adenocarcinoma	T2N0M0	3	II	Malignant	Mpr040171	4+3	7	4
D7	3	2	37	73	M	Prostate	Adenocarcinoma	T3N1M0	3	IV	Malignant	Mpr030433	4+4	8	4
D8	2	2	38	80	M	Prostate	Adenocarcinoma	T3N0M0	3	III	Malignant	Mpr020382	4+4	8	4
D9		2	39	75	M	Prostate	Adenocarcinoma	T3N0M0	3	III	Malignant	Mpr020571	4+3	7	4
E1	3	1	41	70	M	Prostate	Adenocarcinoma	T3N0M0	3	III	Malignant	Mpr060100	4+4	8	4
E2	3	2	42	72	M	Prostate	Adenocarcinoma	T3N0M0	3	III	Malignant	Mpr050093	4+5	9	4
E3	3	2	43	73	M	Prostate	Adenocarcinoma	T3N0M0	3	III	Malignant	Mpr090005	4+4	8	4
E4	4	2	44	69	M	Prostate	Adenocarcinoma	T2N0M0	3	II	Malignant	Mpr020114	3+5	8	4
E5	4	2	45	60	M	Prostate	Adenocarcinoma	T3N1M0	2	IV	Malignant	Mpr030236	3+4	7	3
E6	4	2	46	75	M	Prostate	Adenocarcinoma	T2N0M0	3	II	Malignant	Mpr030207	4+5	9	4
E7	3	2	47	67	M	Prostate	Adenocarcinoma	T2N0M0	3	II	Malignant	Mpr030220	3+5	8	3
E8	3	1	48	76	M	Prostate	Adenocarcinoma	T3N0M0	3	III	Malignant	Mpr020387	4+5	9	4
E9	2	2	49	71	M	Prostate	Adenocarcinoma	T2N0M0	1	II	Malignant	Mpr080033	3+2	5	2--3
E10		1	50	60	M	Prostate	Adenocarcinoma	T2N0M0	3	II	Malignant	Mpr020323	5+5	10	5
F1	3	3	51	87	M	Prostate	Adenocarcinoma	T2N0M0	3	II	Malignant	Mpr020242	5+4	9	5
F2	3	2	52	63	M	Prostate	Adenocarcinoma	T2N0M0	3	II	Malignant	Mpr030347	5+4	9	5
F3	3	1	53	81	M	Prostate	Adenocarcinoma	T3N0M0	3	III	Malignant	Mpr020317	4+5	9	4
F4	4	2	54	60	M	Prostate	Adenocarcinoma	T3N1M0	3	IV	Malignant	Mpr030236	5+5	10	5
F5	4	2	55	82	M	Prostate	Adenocarcinoma	T3N0M0	3	III	Malignant	Mpr040075	5+5	10	5
F6	4	2	56	73	M	Prostate	Adenocarcinoma	T4N0M0	3	IV	Malignant	Mpr030188	5+5	10	5
F7	3	2	57	72	M	Prostate	Adenocarcinoma	T3N0M0	3	III	Malignant	Mpr010051	5+5	10	5
F8	3	2	58	78	M	Prostate	Adenocarcinoma (sparse)	T3N2M1	3	IV	Malignant	Mpr010048	4+4	9	4
F10	3	2	60	56	M	Prostate	Adenocarcinoma	T3N0M0	3	III	Malignant	Mpr130006	4+5	9	4

## Sheet: Figure 7
Fig 7b
	2021-09-20	2021-09-28	2021-09-30	2021-10-04	2021-10-06	2021-10-08	2021-10-11	2021-10-13	2021-10-15	2021-10-18	2021-10-20	2021-10-22	2021-10-25	2021-10-27	2021-10-29	2021-11-01	2021-11-03	2021-11-05	2021-11-08	2021-11-10
Vcap unt	0	0	1.8	26.222	49.998	85.7725	98.942	115.118	108.804	160.286	205.04	230.422	336.254	673.872	821.624	1169.11	1361.43	1445.52	1490.42	1676.75
Vcap +(R)-9b	0	0	0	0	0	1.696	6.032	9.6	10.848	14.8	16.272	25.256	32.754	49.326	77.424	147.022	178.588	184.412	236.204	242.372
Vcap +SHP099	0	0	0	0	0	1.962	6.992	9.462	13.354	21.786	29.812	49.554	66.918	97.118	120.908	157.762	245.654	204.28	266.898	317.83
Vcap +Enz	0	0	0	4.844	13.046	21.568	42.946	59.376	71.706	85.618	99.526	126.56	160.484	212.216	318.766	325.472	345.734	386.102	636.538	644.202
Fig 7c
	DMSO					(R)-9b					SHP099					Enz
Tumor weight	0.986	0.835	1.08	0.976	1.13	0.688	0.198	0.21	0.399	0.413	0.376	0.298	0.243	0.199	0.186	0.667	0.623	0.598	0.674	0.387
Fig 7e
	DMSO					(R)-9b					SHP099					Enz
AR/Actin	1.21179	1.11656	1.25331	1.07031	0.623752	0.140584	0.102316	0.088361	0.117082	0.121008	0.113875	0.193834	0.167202	0.188572	0.236082	0.486242	0.5004	0.356184	0.28733	0.557633
Fig 7f
	DMSO					(R)-9b					SHP099					Enz
PSA/Actin	1.51118	5.68267	5.81946	5.30989	6.14748	0.093916	0.074558	0.098951	0.109629	0.109935	0.217217	0.001548	0.148423	0.179927	0.24032	0.186336	0.136437	0.148137	0.143572	0.188961

## Sheet: Figure 8
Fig 8c
Prostate		WT			LS			IgG
	AR exon1	0.43758	0.359498	0.171325	0.769107	0.76164	0.492628	0.004	0.044	0.025
	AR exon 2	0.190588	0.144146	0.109418	0.53851	1.06823	0.539842	0.0448	0.05475	0.01464
Testis		WT			LS			IgG
	AR exon1	0.0519084	0.0515936	0.0529463	0.599793	0.972691	0.302132	0.0347655	0.0285637	0.0253189
	AR exon 2	0.0840928	0.131123	0.132233	0.207219	0.178075	0.181069	0.045111	0.03942	0.077241
Liver		WT			LS			IgG
	AR exon1	0.16642	0.15383	0.132073	0.276471	0.315778	0.25548	0.065859	0.110784	0.111006
	AR exon 2	0.199314	0.116133	0.145387	0.437842	0.29529	0.311197	0.015	0.011	0.011
Fig 8d
	WT				LS
Prostate	1.2549	1.61559	1.17773	1.82434	0.626176	0.77123	0.561228	0.809309
Testis	1.10057	1.91724	3.06361	2.30317	0.211413	0.41885	0.15168	0.95347
Liver	0.58669	0.840873	1.36111	0.813382	0.09794	0.196695	0.08602	0.545648
Fig 8e
	WT				LS
Prostate	2.58244	0.613609	1.02838	1.51696	0.244688	0.299713	0.380801	0.419216
Testis	4.97792	2.68233	3.18904	2.55902	0.408338	1.28257	0.471287	1.63119
Liver	0.984642	2.94859	0.666405	1.33936	0.507817	0.536944	0.193423	0.306416
Fig 8g
	WT			Q510E
AR exon1	1.73819	1.83611	1.76672	0.671043	0.689898	0.670445
AR exon 2	2.35617	2.44007	2.24575	0.965615	0.989275	0.902797
Control	0.16807	0.395071	0.390897	0.164192	0.172716	0.121686

## Sheet: Supplementary Fig 10
Supplementary Fig 10d
	Ctrl siRNA			ACK1 siRNA			AR siRNA			SHP2 siRNA
AR exon1	0.466428	0.295958	0.320141	3.25078	4.97346	2.52032	1.87822	1.86941	1.83543	1.93405	1.67482	1.9912
AR exon 2	0.600095	0.476683	0.610835	1.56184	1.50041	1.56319	1.7464	1.72045	1.46528	1.7029	1.83082	1.6907
Control	0.047197	0.034504	0.04757	0.063889	0.016236	0.016983	0.026279	0.024288	0.051993	0.022929	0.009191	0.008427
Supplementary Fig 10f
	Vehicle			(R)-9b			SHP099
AR exon1	0.423465	0.490337	0.425822	0.709472	0.770542	0.792138	0.8008	0.843676	0.82289
AR exon2	0.212543	0.223317	0.201236	0.392433	0.356629	0.332904	0.316023	0.384705	0.331402
Control	0.007689	0.006548	0.006784	0.008934	0.0092757	0.008537	0.01039	0.009264	0.01027

## Sheet: Supplementary Fig 12
Supp Fig 12a
	DMSO			(R)-9b			SHP099
AR exon1	0.6469	0.839	0.7633	1.1143	1.4891	1.2711	1.4696	1.3148	1.1556
AR exon 2	0.374	0.3579	0.3558	0.8519	0.8286	0.7762	1.1726	1.0014	0.9833
Control	0.0234	0.02467	0.02123	0.01242	0.014768	0.01576	0.06948	0.094219	0.093754

## Sheet: Supplementary Fig 13
Supp Fig 13b
	WT			KO			(R)-9b			SHP099			IgG
AR exon1	0.677209	0.697133	0.811523	1.91274	1.82579	1.79695	2.4437	2.64796	2.49071	1.70563	1.71617	1.44007	0.243072	0.173046	0.372714
AR exon 2	0.765047	0.836694	0.824317	1.23087	1.44529	1.0568	1.33833	1.31301	1.51242	1.56386	1.19803	1.09157	0.118399	0.150513	0.161737
Supp Fig 13c
	Vhl			KO			(R)-9b			SHP099
TMPRSS2/Actin	1.75396	1.76539	0.977778	0.849995	0.686842	0.679423	0.644876	0.695906	0.38525	0.514823	0.755121	0.585039
	Vhl			KO			(R)-9b			SHP099
AR/Actin	1.73626	1.40244	1.70098	0.933368	1.08837	0.994203	0.482694	0.50432	0.386204	0.406521	0.567827	0.425587

## Sheet: Supplementary Fig 14
Supp Fig 14a
	BJ veh 24h			Q510E veh 24h			BJ 100nm 24h			Q510E 100nm 24h			BJ 1uM48h			Q510E 1uM48h
AR/GAPDH	1.51191	1.48799	1.56787	0.424586	0.435349	0.436564	1.32926	1.32538	1.32991	0.465416	0.500215	0.636067	1.33402	1.33411	1.34139	1.12649	1.02016	1.19447
Supp Fig 14b
	BJ veh 24h			Q510E veh 24h			BJ 100nm 24h			Q510E 100nm 24h			BJ 1uM48h			Q510E 1uM48h
FKBP5/GAPDH	0.976723	1.00244	0.983736	0.756104	0.646655	0.705965	1.7414	1.7009	1.6901	0.882046	0.872811	0.968583	1.61395	1.67004	1.6986	1.46561	1.41696	1.45465
Supp Fig 14c
	BJ veh 24h			Q510E veh 24h			BJ 100nm 24h			Q510E 100nm 24h			BJ 1uM48h			Q510E 1uM48h
ANAPC10/GAPDH	1.23916	1.29024	1.2908	0.760354	0.762258	0.770755	1.7127	1.63051	1.81253	1.446	1.48269	1.45169	1.7849	1.74475	1.80401	1.55576	1.53364	1.6089

[truncated: 1 more sheets: Supplementary Fig 16]
